# Supplementary material for: Mapping EQ-5D-3L from the Knee Injury and Osteoarthritis Outcome Score (KOOS)
Source: Qual Life Res. 2019 Sep 20;29(1):265–74. doi: 10.1007/s11136-019-02303-9 (PMC6962127; doi:10.1007/s11136-019-02303-9)
Supplement: Supplementary file 4 — Supplementary material 4 (XLS 32 kb) [file 11136_2019_2303_MOESM4_ESM.xls]

## Sheet: Table of results
Table 4. Preferred linear model with KOOS included in form of KOOS4.
	b	se	t	pvalue	ll	ul
KOOS4	-0.0449308	0.00351062	-12.7986	2.27548e-37	-0.0518119	-0.0380498
age	0.00129868	8.14341e-05	15.9476	6.20072e-57	0.00113907	0.0014583
0b.female	0
1.female	0.00895357	0.00168615	5.31006	1.10657e-07	0.00564859	0.0122586
KOOS4_squared	0.000127233	1.01739e-05	12.5058	9.20189e-36	0.000107292	0.000147175
KOOS4_square root	0.556931	0.0343533	16.2119	9.16203e-59	0.489596	0.624266
_cons	-1.38155	0.0922211	-14.9809	1.74403e-50	-1.56231	-1.20079
Bayesian information criteria	-36291.9
Mean error	-1.49e-16
Mean absolute error	0.1058
Root mean squared error	0.1544

## Sheet: Covariance matrix
	KOOS4	age	0b.female	1.female	KOOS4_squared	KOOS4_square root	_cons
KOOS4	1.23244e-05	3.07516e-08	0	5.42217e-08	-3.5466e-08	-0.0001202	0.00031783
age	3.07516e-08	6.63152e-09	0	1.41484e-08	-9.65154e-11	-2.83744e-07	4.84979e-07
0b.female	0	0	0	0	0	0	0
1.female	5.42217e-08	1.41484e-08	0	2.84311e-06	-8.90221e-11	-5.87049e-07	-2.0843e-07
KOOS4_squared	-3.5466e-08	-9.65154e-11	0	-8.90221e-11	1.03509e-10	3.42607e-07	-8.94744e-07
KOOS4_square root	-0.0001202	-2.83744e-07	0	-5.87049e-07	3.42607e-07	0.00118015	-0.00314811
_cons	0.00031783	4.84979e-07	0	-2.0843e-07	-8.94744e-07	-0.00314811	0.00850472
