# Supplementary material for: Mapping EQ-5D-3L from the Knee Injury and Osteoarthritis Outcome Score (KOOS)
Source: Qual Life Res. 2019 Sep 20;29(1):265–74. doi: 10.1007/s11136-019-02303-9 (PMC6962127; doi:10.1007/s11136-019-02303-9)
Supplement: Supplementary file 5 — Supplementary material 5 (XLS 27 kb) [file 11136_2019_2303_MOESM5_ESM.xls]

## Sheet: Table of results
Table 5. Preferred linear model with KOOS included in form of KOOS5.
	b	se	t	pvalue	ll	ul
KOOS5	-0.0485612	0.00476346	-10.1945	2.37842e-24	-0.057898	-0.0392245
age	0.00146064	8.0664e-05	18.1076	9.44475e-73	0.00130253	0.00161874
0b.female	0
1.female	0.00767364	0.00167476	4.58194	4.63234e-06	0.00439099	0.0109563
KOOS5_squared	0.000136982	1.32388e-05	10.347	4.93359e-25	0.000111033	0.000162931
KOOS5_square root	0.609747	0.0477829	12.7608	3.68492e-37	0.516089	0.703404
_cons	-1.65457	0.131837	-12.5501	5.28374e-36	-1.91298	-1.39616
Bayesian information criteria	-36699
Mean error	9.63e-16
Mean absolute error	0.1057
Root mean squared error	0.1536

## Sheet: Covariance matrix
	KOOS5	age	0b.female	1.female	KOOS5_squared	KOOS5_square root	_cons
KOOS5	2.26906e-05	4.10003e-08	0	-7.94891e-09	-6.27096e-08	-0.000227024	0.000619273
age	4.10003e-08	6.50669e-09	0	1.39344e-08	-1.22302e-10	-3.89336e-07	7.79439e-07
0b.female	0	0	0	0	0	0	0
1.female	-7.94891e-09	1.39344e-08	0	2.80482e-06	1.21091e-10	-5.85852e-08	-1.32432e-06
KOOS5_squared	-6.27096e-08	-1.22302e-10	0	1.21091e-10	1.75266e-10	6.2272e-07	-1.68241e-06
KOOS5_square root	-0.000227024	-3.89336e-07	0	-5.85852e-08	6.2272e-07	0.0022832	-0.00627023
_cons	0.000619273	7.79439e-07	0	-1.32432e-06	-1.68241e-06	-0.00627023	0.017381
