# Supplementary material for: Mapping EQ-5D-3L from the Knee Injury and Osteoarthritis Outcome Score (KOOS)
Source: Qual Life Res. 2019 Sep 20;29(1):265–74. doi: 10.1007/s11136-019-02303-9 (PMC6962127; doi:10.1007/s11136-019-02303-9)
Supplement: Supplementary file 7 — Supplementary material 7 (XLS 55 kb) [file 11136_2019_2303_MOESM7_ESM.xls]

## Sheet: Model
Table 7. Preferred Generalized Ordered Probit model with KOOS included in form of KOOS4
Mobility			b	se	z	pvalue	ll	ul
	mleq1	KOOS4	-0.0869412	0.0034655	-25.0876	6.78998e-139	-0.0937334	-0.0801489
	mleq1	age	0.0496773	0.0133893	3.71022	0.000207079	0.0234347	0.0759199
	mleq1	female	-0.14539	0.0212191	-6.85187	7.28885e-12	-0.186979	-0.103802
	mleq1	age_square root	-0.53016	0.153556	-3.45255	0.000555311	-0.831124	-0.229196
	mleq1	KOOS4_squared	0.000246689	3.10574e-05	7.94301	1.97339e-15	0.000185818	0.000307561
	mleq1	_cons	4.59329	0.446108	10.2964	7.31758e-25	3.71893	5.46765
	mleq2	KOOS4	-0.0280911	0.00920473	-3.05181	0.00227465	-0.0461321	-0.0100502
	mleq2	age	0.022936	0.0582779	0.393563	0.693904	-0.0912866	0.137159
	mleq2	female	-0.314997	0.0929562	-3.38866	0.000702351	-0.497188	-0.132806
	mleq2	age_square root	-0.421707	0.655519	-0.643318	0.520018	-1.7065	0.863087
	mleq2	KOOS4_squared	0.000111561	8.12632e-05	1.37283	0.169804	-4.7712e-05	0.000270834
	mleq2	_cons	-0.0869973	1.84396	-0.0471795	0.96237	-3.7011	3.52711
Self-care
	mleq1	KOOS4	0.0318747	0.0302073	1.0552	0.291333	-0.0273304	0.0910799
	mleq1	age	-0.000482793	0.00185454	-0.26033	0.794609	-0.00411763	0.00315204
	mleq1	female	-0.119138	0.0365088	-3.26327	0.00110135	-0.190694	-0.047582
	mleq1	KOOS4_squared	-2.87502e-05	0.000111272	-0.258379	0.796115	-0.000246839	0.000189338
	mleq1	KOOS4_square root	-0.739781	0.25827	-2.86437	0.00417833	-1.24598	-0.233582
	mleq1	_cons	1.64246	0.605251	2.71368	0.006654	0.456188	2.82873
	mleq2	KOOS4	-0.306781	0.0825584	-3.71592	0.000202463	-0.468592	-0.144969
	mleq2	age	-0.0019608	0.00235392	-0.832994	0.404848	-0.00657439	0.00265279
	mleq2	female	-0.0231435	0.0518922	-0.445992	0.655603	-0.12485	0.0785633
	mleq2	KOOS4_squared	0.000848269	0.000254622	3.33148	0.000863855	0.000349219	0.00134732
	mleq2	KOOS4_square root	2.93798	0.785411	3.74069	0.000183518	1.3986	4.47735
	mleq2	_cons	-9.96183	2.06288	-4.82909	1.37159e-06	-14.005	-5.91866
Usual activities
	mleq1	KOOS4	0.145209	0.0306706	4.73448	2.19614e-06	0.0850961	0.205323
	mleq1	age	-0.0122582	0.000887674	-13.8093	2.23939e-43	-0.013998	-0.0105184
	mleq1	female	-0.139326	0.017334	-8.03773	9.15197e-16	-0.1733	-0.105352
	mleq1	KOOS4_squared	-0.000744424	9.9774e-05	-7.4611	8.58005e-14	-0.000939978	-0.000548871
	mleq1	KOOS4_square root	-1.52212	0.285213	-5.33678	9.46098e-08	-2.08113	-0.963114
	mleq1	_cons	5.68438	0.733298	7.7518	9.05969e-15	4.24714	7.12162
	mleq2	KOOS4	-0.00134159	0.0294901	-0.0454928	0.963714	-0.0591411	0.0564579
	mleq2	age	-0.00967615	0.00142727	-6.7795	1.2059e-11	-0.0124735	-0.00687876
	mleq2	female	-0.257325	0.0282858	-9.09731	9.25999e-20	-0.312764	-0.201886
	mleq2	KOOS4_squared	-0.000122852	0.000112105	-1.09586	0.273138	-0.000342574	9.687e-05
	mleq2	KOOS4_square root	-0.247358	0.25099	-0.98553	0.324364	-0.739289	0.244573
	mleq2	_cons	0.890655	0.59023	1.50899	0.1313	-0.266176	2.04748
Pain
	mleq1	KOOS4	0.381396	0.0840804	4.53609	5.73069e-06	0.216602	0.546191
	mleq1	age	-0.0659817	0.0115267	-5.72427	1.03877e-08	-0.0885736	-0.0433899
	mleq1	female	0.11865	0.0187031	6.34384	2.2411e-10	0.0819922	0.155307
	mleq1	age_square root	0.810484	0.132568	6.11373	9.73274e-10	0.550656	1.07031
	mleq1	KOOS4_squared	-0.00176345	0.000223454	-7.89175	2.97985e-15	-0.00220141	-0.00132548
	mleq1	KOOS4_square root	-3.32011	0.870985	-3.81191	0.000137899	-5.02721	-1.61301
	mleq1	_cons	8.09005	2.5425	3.18193	0.00146295	3.10685	13.0733
	mleq2	KOOS4	-0.0692434	0.0353019	-1.96146	0.0498252	-0.138434	-5.28776e-05
	mleq2	age	-0.0222509	0.0214512	-1.03728	0.299605	-0.0642946	0.0197927
	mleq2	female	0.00918858	0.032679	0.281177	0.778575	-0.0548611	0.0732383
	mleq2	age_square root	0.217013	0.245697	0.883255	0.377098	-0.264544	0.69857
	mleq2	KOOS4_squared	0.000464098	0.000131221	3.53677	0.000405045	0.00020691	0.000721286
	mleq2	KOOS4_square root	-0.32791	0.301677	-1.08696	0.277055	-0.919186	0.263365
	mleq2	_cons	2.07106	1.00131	2.06835	0.0386072	0.108527	4.0336
Anxiety
	mleq1	KOOS4	0.0721736	0.0241444	2.98924	0.00279669	0.0248514	0.119496
	mleq1	age	-0.0289651	0.000880989	-32.8779	4.54312e-237	-0.0306918	-0.0272384
	mleq1	female	-0.0331259	0.0166051	-1.99492	0.0460512	-0.0656712	-0.000580503
	mleq1	KOOS4_squared	-0.000495365	7.68085e-05	-6.44935	1.12332e-10	-0.000645907	-0.000344823
	mleq1	KOOS4_square root	-0.713832	0.226175	-3.1561	0.00159892	-1.15713	-0.270537
	mleq1	_cons	3.71342	0.585284	6.34466	2.22921e-10	2.56629	4.86056
	mleq2	KOOS4	0.0187437	0.0314164	0.596623	0.550759	-0.0428313	0.0803187
	mleq2	age	-0.0200714	0.00166659	-12.0434	2.10098e-33	-0.0233378	-0.0168049
	mleq2	female	-0.149601	0.0298251	-5.01593	5.27777e-07	-0.208057	-0.0911446
	mleq2	KOOS4_squared	-8.96483e-05	0.0001191	-0.752712	0.451623	-0.000323081	0.000143784
	mleq2	KOOS4_square root	-0.551772	0.2671	-2.06579	0.0388484	-1.07528	-0.0282658
	mleq2	_cons	2.11875	0.62504	3.38979	0.000699474	0.893695	3.3438
		Mobility	Self-care	Usual activities	Pain	Anxiety
Bayesian information criteria	156984	23088	6316.3	41763.4	36827.2	48988.7
Mean error	0.00314
Mean absolute error	0.1038
Root mean squared error	0.1536

## Sheet: Covariance_mob
		mleq1	mleq1	mleq1	mleq1	mleq1	mleq1	mleq2	mleq2	mleq2	mleq2	mleq2	mleq2
		KOOS4	age	female	age_square root	KOOS4_squared	_cons	KOOS4	age	female	age_square root	KOOS4_squared	_cons
mleq1	KOOS4	1.20097e-05	-1.01827e-06	1.32933e-06	1.40262e-05	-1.05773e-07	-0.000359588	2.21302e-06	2.80618e-06	-3.66907e-06	-2.98455e-05	-2.33647e-08	3.18217e-05
mleq1	age	-1.01827e-06	0.000179274	-4.26972e-05	-0.00205004	6.31636e-09	0.00576562	-5.1753e-07	5.3511e-05	-2.15233e-05	-0.000621241	3.22845e-09	0.00177703
mleq1	female	1.32933e-06	-4.26972e-05	0.000450248	0.000501793	3.09797e-09	-0.0016967	1.20252e-07	-1.21194e-05	0.000161914	0.000160598	4.63803e-09	-0.00057728
mleq1	age_square root	1.40262e-05	-0.00205004	0.000501793	0.0235794	-9.30571e-08	-0.0667508	6.11827e-06	-0.000614826	0.000259576	0.00717811	-4.22993e-08	-0.0206427
mleq1	KOOS4_squared	-1.05773e-07	6.31636e-09	3.09797e-09	-9.30571e-08	9.64563e-10	2.97711e-06	-2.00647e-08	-3.51062e-08	5.1675e-08	3.77759e-07	2.23273e-10	-6.02661e-07
mleq1	_cons	-0.000359588	0.00576562	-0.0016967	-0.0667508	2.97711e-06	0.199012	-7.15321e-05	0.00167476	-0.000778149	-0.0197307	6.77575e-07	0.058443
mleq2	KOOS4	2.21302e-06	-5.1753e-07	1.20252e-07	6.11827e-06	-2.00647e-08	-7.15321e-05	8.47271e-05	3.89885e-06	0.000134021	8.49163e-05	-7.32469e-07	-0.00263981
mleq2	age	2.80618e-06	5.3511e-05	-1.21194e-05	-0.000614826	-3.51062e-08	0.00167476	3.89885e-06	0.00339632	-4.68286e-05	-0.0380713	-2.72892e-07	0.104663
mleq2	female	-3.66907e-06	-2.15233e-05	0.000161914	0.000259576	5.1675e-08	-0.000778149	0.000134021	-4.68286e-05	0.00864085	0.00201129	-1.03418e-06	-0.0152747
mleq2	age_square root	-2.98455e-05	-0.000621241	0.000160598	0.00717811	3.77759e-07	-0.0197307	8.49163e-05	-0.0380713	0.00201129	0.429705	1.98437e-06	-1.19228
mleq2	KOOS4_squared	-2.33647e-08	3.22845e-09	4.63803e-09	-4.22993e-08	2.23273e-10	6.77575e-07	-7.32469e-07	-2.72892e-07	-1.03418e-06	1.98437e-06	6.6037e-09	1.45127e-05
mleq2	_cons	3.18217e-05	0.00177703	-0.00057728	-0.0206427	-6.02661e-07	0.058443	-0.00263981	0.104663	-0.0152747	-1.19228	1.45127e-05	3.4002

## Sheet: Covariance_self
		mleq1	mleq1	mleq1	mleq1	mleq1	mleq1	mleq2	mleq2	mleq2	mleq2	mleq2	mleq2
		KOOS4	age	female	KOOS4_squared	KOOS4_square root	_cons	KOOS4	age	female	KOOS4_squared	KOOS4_square root	_cons
mleq1	KOOS4	0.000912479	9.56038e-07	5.77105e-05	-3.29492e-06	-0.00773987	0.01746	0.000887457	1.49245e-07	7.73661e-05	-3.20014e-06	-0.00754866	0.0171387
mleq1	age	9.56038e-07	3.43932e-06	4.91285e-06	-5.21544e-09	-4.70456e-06	-0.000108543	3.65451e-06	2.88149e-06	-9.79241e-07	-1.17987e-08	-3.30816e-05	-9.07704e-06
mleq1	female	5.77105e-05	4.91285e-06	0.00133289	-1.78961e-07	-0.000473363	0.000244164	1.16483e-05	-1.69972e-06	0.00119734	1.06651e-08	-0.000181145	0.000301529
mleq1	KOOS4_squared	-3.29492e-06	-5.21544e-09	-1.78961e-07	1.23814e-08	2.72814e-05	-5.98241e-05	-3.34952e-06	-2.47399e-09	-3.3348e-07	1.24263e-08	2.80717e-05	-6.27507e-05
mleq1	KOOS4_square root	-0.00773987	-4.70456e-06	-0.000473363	2.72814e-05	0.0667033	-0.153495	-0.00726703	1.46306e-06	-0.000582101	2.57943e-05	0.0623855	-0.143127
mleq1	_cons	0.01746	-0.000108543	0.000244164	-5.98241e-05	-0.153495	0.366328	0.0155325	-0.000100305	0.000680163	-5.42766e-05	-0.134687	0.315879
mleq2	KOOS4	0.000887457	3.65451e-06	1.16483e-05	-3.34952e-06	-0.00726703	0.0155325	0.00681588	1.48097e-05	-0.000755492	-2.07742e-05	-0.0645728	0.167
mleq2	age	1.49245e-07	2.88149e-06	-1.69972e-06	-2.47399e-09	1.46306e-06	-0.000100305	1.48097e-05	5.54093e-06	7.37386e-06	-4.42994e-08	-0.000140605	0.000188937
mleq2	female	7.73661e-05	-9.79241e-07	0.00119734	-3.3348e-07	-0.000582101	0.000680163	-0.000755492	7.37386e-06	0.0026928	2.22874e-06	0.00698312	-0.0183684
mleq2	KOOS4_squared	-3.20014e-06	-1.17987e-08	1.06651e-08	1.24263e-08	2.57943e-05	-5.42766e-05	-2.07742e-05	-4.42994e-08	2.22874e-06	6.48325e-08	0.000194147	-0.000494714
mleq2	KOOS4_square root	-0.00754866	-3.30816e-05	-0.000181145	2.80717e-05	0.0623855	-0.134687	-0.0645728	-0.000140605	0.00698312	0.000194147	0.61687	-1.61036
mleq2	_cons	0.0171387	-9.07704e-06	0.000301529	-6.27507e-05	-0.143127	0.315879	0.167	0.000188937	-0.0183684	-0.000494714	-1.61036	4.25547

## Sheet: Covariance_usual
		mleq1	mleq1	mleq1	mleq1	mleq1	mleq1	mleq2	mleq2	mleq2	mleq2	mleq2	mleq2
		KOOS4	age	female	KOOS4_squared	KOOS4_square root	_cons	KOOS4	age	female	KOOS4_squared	KOOS4_square root	_cons
mleq1	KOOS4	0.000940685	3.37283e-07	-1.33443e-05	-3.02518e-06	-0.00871386	0.0220673	0.000171506	-5.16552e-07	-7.64886e-06	-6.12495e-07	-0.0014985	0.00357607
mleq1	age	3.37283e-07	7.87965e-07	1.1303e-06	-1.50632e-09	-1.84148e-06	-2.44551e-05	-4.22913e-07	3.48597e-07	8.29872e-07	1.87522e-09	3.32742e-06	-1.79902e-05
mleq1	female	-1.33443e-05	1.1303e-06	0.000300469	4.71744e-08	0.000126596	-0.000513523	2.96672e-06	7.86942e-07	0.000122823	-7.49838e-09	-2.85279e-05	-6.07195e-06
mleq1	KOOS4_squared	-3.02518e-06	-1.50632e-09	4.71744e-08	9.95485e-09	2.76617e-05	-6.90605e-05	-6.06942e-07	2.03882e-09	3.29722e-08	2.25559e-09	5.1765e-06	-1.20302e-05
mleq1	KOOS4_square root	-0.00871386	-1.84148e-06	0.000126596	2.76617e-05	0.0813466	-0.207857	-0.00149553	4.21343e-06	6.27259e-05	5.2166e-06	0.0132653	-0.0322089
mleq1	_cons	0.0220673	-2.44551e-05	-0.000513523	-6.90605e-05	-0.207857	0.537725	0.00353532	-1.98804e-05	-0.000224822	-1.20192e-05	-0.0319077	0.0794647
mleq2	KOOS4	0.000171506	-4.22913e-07	2.96672e-06	-6.06942e-07	-0.00149553	0.00353532	0.000869665	-9.98985e-07	6.09764e-06	-3.24167e-06	-0.00734842	0.0167483
mleq2	age	-5.16552e-07	3.48597e-07	7.86942e-07	2.03882e-09	4.21343e-06	-1.98804e-05	-9.98985e-07	2.03709e-06	2.78863e-06	3.17063e-09	9.99233e-06	-9.08238e-05
mleq2	female	-7.64886e-06	8.29872e-07	0.000122823	3.29722e-08	6.27259e-05	-0.000224822	6.09764e-06	2.78863e-06	0.000800089	-1.41728e-08	-3.59572e-05	-0.00038954
mleq2	KOOS4_squared	-6.12495e-07	1.87522e-09	-7.49838e-09	2.25559e-09	5.2166e-06	-1.20192e-05	-3.24167e-06	3.17063e-09	-1.41728e-08	1.25676e-08	2.6769e-05	-5.94477e-05
mleq2	KOOS4_square root	-0.0014985	3.32742e-06	-2.85279e-05	5.1765e-06	0.0132653	-0.0319077	-0.00734842	9.99233e-06	-3.59572e-05	2.6769e-05	0.062996	-0.146091
mleq2	_cons	0.00357607	-1.79902e-05	-6.07195e-06	-1.20302e-05	-0.0322089	0.0794647	0.0167483	-9.08238e-05	-0.00038954	-5.94477e-05	-0.146091	0.348372

## Sheet: Covariance_pain
		mleq1	mleq1	mleq1	mleq1	mleq1	mleq1	mleq1	mleq2	mleq2	mleq2	mleq2	mleq2	mleq2	mleq2
		KOOS4	age	female	age_square root	KOOS4_squared	KOOS4_square root	_cons	KOOS4	age	female	age_square root	KOOS4_squared	KOOS4_square root	_cons
mleq1	KOOS4	0.00706951	4.3058e-05	-3.31993e-05	-0.000447311	-1.87246e-05	-0.0731553	0.210362	2.2307e-05	1.63358e-05	-1.07267e-05	-0.000200045	-7.32495e-08	-0.000272166	0.00157019
mleq1	age	4.3058e-05	0.000132864	-3.45801e-05	-0.00152328	-1.08285e-07	-0.000456051	0.00560133	-6.38198e-07	7.77206e-06	-3.93543e-06	-8.9763e-05	3.69458e-09	3.54181e-06	0.000251391
mleq1	female	-3.31993e-05	-3.45801e-05	0.000349808	0.000416988	6.88276e-08	0.000383828	-0.00258937	3.07925e-06	-3.89865e-06	2.31367e-05	4.73406e-05	-1.35589e-08	-2.34768e-05	-0.00010357
mleq1	age_square root	-0.000447311	-0.00152328	0.000416988	0.0175742	1.097e-06	0.00478664	-0.0636573	7.05936e-06	-9.02033e-05	4.82323e-05	0.00104822	-4.16467e-08	-3.87656e-05	-0.00295769
mleq1	KOOS4_squared	-1.87246e-05	-1.08285e-07	6.88276e-08	1.097e-06	4.99319e-08	0.000193046	-0.00055266	-8.73127e-08	-3.73479e-08	2.65558e-08	4.62169e-07	3.13489e-10	9.38253e-07	-4.40315e-06
mleq1	KOOS4_square root	-0.0731553	-0.000456051	0.000383828	0.00478664	0.000193046	0.758614	-2.18699	-0.000171738	-0.000183051	0.000116288	0.00223123	5.14935e-07	0.00235669	-0.0157826
mleq1	_cons	0.210362	0.00560133	-0.00258937	-0.0636573	-0.00055266	-2.18699	6.46429	0.00029276	0.000826671	-0.000505124	-0.00991878	-6.33415e-07	-0.00523245	0.052379
mleq2	KOOS4	2.2307e-05	-6.38198e-07	3.07925e-06	7.05936e-06	-8.73127e-08	-0.000171738	0.00029276	0.00124623	1.73978e-05	-0.000106604	-0.00018887	-4.55383e-06	-0.0105881	0.0248216
mleq2	age	1.63358e-05	7.77206e-06	-3.89865e-06	-9.02033e-05	-3.73479e-08	-0.000183051	0.000826671	1.73978e-05	0.000460156	-0.000102022	-0.0052552	-5.31007e-08	-0.000156721	0.0150575
mleq2	female	-1.07267e-05	-3.93543e-06	2.31367e-05	4.82323e-05	2.65558e-08	0.000116288	-0.000505124	-0.000106604	-0.000102022	0.00106792	0.00121008	4.51524e-07	0.000838095	-0.00577779
mleq2	age_square root	-0.000200045	-8.9763e-05	4.73406e-05	0.00104822	4.62169e-07	0.00223123	-0.00991878	-0.00018887	-0.0052552	0.00121008	0.060367	5.92813e-07	0.00171554	-0.173813
mleq2	KOOS4_squared	-7.32495e-08	3.69458e-09	-1.35589e-08	-4.16467e-08	3.13489e-10	5.14935e-07	-6.33415e-07	-4.55383e-06	-5.31007e-08	4.51524e-07	5.92813e-07	1.72189e-08	3.79653e-05	-8.71289e-05
mleq2	KOOS4_square root	-0.000272166	3.54181e-06	-2.34768e-05	-3.87656e-05	9.38253e-07	0.00235669	-0.00523245	-0.0105881	-0.000156721	0.000838095	0.00171554	3.79653e-05	0.0910089	-0.216347
mleq2	_cons	0.00157019	0.000251391	-0.00010357	-0.00295769	-4.40315e-06	-0.0157826	0.052379	0.0248216	0.0150575	-0.00577779	-0.173813	-8.71289e-05	-0.216347	1.00263

## Sheet: Covariance_anxitey
		mleq1	mleq1	mleq1	mleq1	mleq1	mleq1	mleq2	mleq2	mleq2	mleq2	mleq2	mleq2
		KOOS4	age	female	KOOS4_squared	KOOS4_square root	_cons	KOOS4	age	female	KOOS4_squared	KOOS4_square root	_cons
mleq1	KOOS4	0.000582953	-3.86541e-07	-9.164e-06	-1.83199e-06	-0.00543663	0.0138121	0.000186752	-1.77028e-07	-4.46194e-06	-6.25537e-07	-0.00168763	0.00415921
mleq1	age	-3.86541e-07	7.76142e-07	1.34997e-06	1.15748e-09	4.5585e-06	-3.99834e-05	-4.15166e-07	3.59742e-07	9.87269e-07	1.74531e-09	3.66259e-06	-2.04729e-05
mleq1	female	-9.164e-06	1.34997e-06	0.000275729	3.32941e-08	8.3404e-05	-0.000378237	-6.13116e-06	8.45963e-07	0.000115378	1.94143e-08	5.80911e-05	-0.00022556
mleq1	KOOS4_squared	-1.83199e-06	1.15748e-09	3.32941e-08	5.89954e-09	1.68423e-05	-4.2113e-05	-6.06697e-07	1.19228e-09	1.76689e-08	2.09639e-09	5.38516e-06	-1.30328e-05
mleq1	KOOS4_square root	-0.00543663	4.5585e-06	8.3404e-05	1.68423e-05	0.0511551	-0.131343	-0.00171492	7.89543e-07	3.99567e-05	5.64305e-06	0.0156652	-0.039061
mleq1	_cons	0.0138121	-3.99834e-05	-0.000378237	-4.2113e-05	-0.131343	0.342557	0.00430544	-1.0758e-05	-0.000184505	-1.3908e-05	-0.0398069	0.101025
mleq2	KOOS4	0.000186752	-4.15166e-07	-6.13116e-06	-6.06697e-07	-0.00171492	0.00430544	0.00098699	9.63299e-07	2.4852e-05	-3.67592e-06	-0.00833529	0.0189125
mleq2	age	-1.77028e-07	3.59742e-07	8.45963e-07	1.19228e-09	7.89543e-07	-1.0758e-05	9.63299e-07	2.77751e-06	6.6249e-06	-2.99169e-09	-4.8939e-06	-8.71365e-05
mleq2	female	-4.46194e-06	9.87269e-07	0.000115378	1.76689e-08	3.99567e-05	-0.000184505	2.4852e-05	6.6249e-06	0.000889539	-9.50047e-08	-0.000175184	-0.000297044
mleq2	KOOS4_squared	-6.25537e-07	1.74531e-09	1.94143e-08	2.09639e-09	5.64305e-06	-1.3908e-05	-3.67592e-06	-2.99169e-09	-9.50047e-08	1.41849e-08	3.03982e-05	-6.7384e-05
mleq2	KOOS4_square root	-0.00168763	3.66259e-06	5.80911e-05	5.38516e-06	0.0156652	-0.0398069	-0.00833529	-4.8939e-06	-0.000175184	3.03982e-05	0.0713422	-0.164557
mleq2	_cons	0.00415921	-2.04729e-05	-0.00022556	-1.30328e-05	-0.039061	0.101025	0.0189125	-8.71365e-05	-0.000297044	-6.7384e-05	-0.164557	0.390674
