# Supplementary material for: Mapping EQ-5D-3L from the Knee Injury and Osteoarthritis Outcome Score (KOOS)
Source: Qual Life Res. 2019 Sep 20;29(1):265–74. doi: 10.1007/s11136-019-02303-9 (PMC6962127; doi:10.1007/s11136-019-02303-9)
Supplement: Supplementary file 8 — Supplementary material 8 (XLS 58 kb) [file 11136_2019_2303_MOESM8_ESM.xls]

## Sheet: Model
Table 8. Preferred Generalized Ordered Probit model with KOOS included in form of KOOS5
Mobility			b	se	z	pvalue	ll	ul
	mleq1	KOOS5	-0.0650466	0.000722023	-90.0894	0	-0.0664618	-0.0636315
	mleq1	age	0.00213186	0.00105145	2.02754	0.0426075	7.10497e-05	0.00419267
	mleq1	female	-0.11889	0.0211171	-5.63005	1.80154e-08	-0.160279	-0.0775017
	mleq1	_cons	3.10065	0.0563511	55.0239	0	2.99021	3.2111
	mleq2	KOOS5	-0.0189451	0.00213972	-8.85399	8.44439e-19	-0.0231388	-0.0147513
	mleq2	age	-0.014866	0.00494613	-3.00559	0.00265068	-0.0245603	-0.00517179
	mleq2	female	-0.301683	0.0930674	-3.24156	0.00118878	-0.484092	-0.119275
	mleq2	_cons	-1.28663	0.203529	-6.32158	2.58896e-10	-1.68554	-0.887718
Self-care
	mleq1	KOOS5	0.0427553	0.0359025	1.19088	0.233703	-0.0276122	0.113123
	mleq1	age	-0.0015693	0.00187053	-0.838962	0.401491	-0.00523546	0.00209686
	mleq1	female	-0.112146	0.036807	-3.04687	0.00231235	-0.184287	-0.0400059
	mleq1	KOOS5_squared	-4.72766e-05	0.000124575	-0.379504	0.704314	-0.000291439	0.000196886
	mleq1	KOOS5_square root	-0.918712	0.31846	-2.88486	0.00391584	-1.54288	-0.294543
	mleq1	_cons	2.57173	0.775852	3.31472	0.000917364	1.05109	4.09237
	mleq2	KOOS5	-0.282529	0.119168	-2.37085	0.0177473	-0.516094	-0.0489643
	mleq2	age	-0.00249736	0.0023433	-1.06575	0.286538	-0.00709015	0.00209542
	mleq2	female	-0.0308933	0.0525932	-0.587401	0.556934	-0.133974	0.0721874
	mleq2	KOOS5_squared	0.000726357	0.000337769	2.15046	0.0315191	6.43425e-05	0.00138837
	mleq2	KOOS5_square root	2.80078	1.19355	2.34659	0.0189462	0.461457	5.1401
	mleq2	_cons	-9.8215	3.31154	-2.96584	0.00301856	-16.312	-3.331
Usual activities
	mleq1	KOOS5	0.24233	0.0422017	5.74219	9.34608e-09	0.159616	0.325044
	mleq1	age	-0.0133694	0.000889516	-15.03	4.6718e-51	-0.0151128	-0.011626
	mleq1	female	-0.133226	0.0173271	-7.68888	1.48423e-14	-0.167186	-0.0992655
	mleq1	KOOS5_squared	-0.00107264	0.000126435	-8.48367	2.18199e-17	-0.00132045	-0.000824828
	mleq1	KOOS5_square root	-2.4033	0.410934	-5.84839	4.96356e-09	-3.20872	-1.59789
	mleq1	_cons	8.15232	1.10906	7.35064	1.97262e-13	5.9786	10.326
	mleq2	KOOS5	0.0472887	0.0345976	1.36682	0.171681	-0.0205213	0.115099
	mleq2	age	-0.0105545	0.00142431	-7.41023	1.26079e-13	-0.0133461	-0.00776287
	mleq2	female	-0.248539	0.0282596	-8.79487	1.4321e-18	-0.303927	-0.193151
	mleq2	KOOS5_squared	-0.000321894	0.0001237	-2.60221	0.00926258	-0.000564342	-7.94457e-05
	mleq2	KOOS5_square root	-0.634223	0.305267	-2.0776	0.0377459	-1.23253	-0.0359115
	mleq2	_cons	1.91129	0.746019	2.56198	0.0104076	0.449119	3.37346
Pain
	mleq1	KOOS5	0.555633	0.111015	5.00501	5.58584e-07	0.338047	0.773219
	mleq1	age	-0.0702212	0.0115175	-6.0969	1.08146e-09	-0.0927951	-0.0476473
	mleq1	female	0.12161	0.0187146	6.49815	8.13121e-11	0.0849302	0.15829
	mleq1	age_square root	0.850143	0.132465	6.41785	1.38208e-10	0.590515	1.10977
	mleq1	KOOS5_squared	-0.00237253	0.000283258	-8.37585	5.48254e-17	-0.00292771	-0.00181735
	mleq1	KOOS5_square root	-4.78379	1.17557	-4.06934	4.71455e-05	-7.08786	-2.47972
	mleq1	_cons	11.3722	3.48445	3.2637	0.00109968	4.5428	18.2016
	mleq2	KOOS5	-0.141637	0.0406246	-3.48647	0.000489438	-0.221259	-0.0620138
	mleq2	age	-0.0375102	0.021669	-1.73105	0.0834431	-0.0799807	0.00496038
	mleq2	female	0.036578	0.0327632	1.11644	0.264235	-0.0276366	0.100793
	mleq2	age_square root	0.368767	0.247907	1.48752	0.136877	-0.117122	0.854655
	mleq2	KOOS5_squared	0.000643501	0.00014345	4.4859	7.2608e-06	0.000362345	0.000924658
	mleq2	KOOS5_square root	0.333347	0.359949	0.926096	0.354396	-0.372139	1.03883
	mleq2	_cons	0.496602	1.13057	0.439249	0.660481	-1.71927	2.71248
Anxiety
	mleq1	KOOS5	0.12267	0.0325671	3.76669	0.000165428	0.0588397	0.1865
	mleq1	age	-0.0297303	0.000882781	-33.6781	1.21172e-248	-0.0314605	-0.0280001
	mleq1	female	-0.0294862	0.0165966	-1.77664	0.0756277	-0.0620149	0.00304258
	mleq1	KOOS5_squared	-0.00069764	9.68994e-05	-7.19964	6.03734e-13	-0.000887559	-0.000507721
	mleq1	KOOS5_square root	-1.10636	0.31676	-3.49273	0.000478103	-1.7272	-0.485521
	mleq1	_cons	4.67654	0.851787	5.49026	4.01339e-08	3.00706	6.34601
	mleq2	KOOS5	0.0505177	0.0378675	1.33407	0.182183	-0.0237012	0.124737
	mleq2	age	-0.0208394	0.00167072	-12.4733	1.04363e-35	-0.024114	-0.0175649
	mleq2	female	-0.139141	0.0297468	-4.6775	2.90392e-06	-0.197443	-0.080838
	mleq2	KOOS5_squared	-0.000244764	0.00013524	-1.80984	0.0703201	-0.00050983	2.03023e-05
	mleq2	KOOS5_square root	-0.78447	0.333767	-2.35035	0.0187558	-1.43864	-0.130298
	mleq2	_cons	2.783	0.812814	3.42391	0.000617274	1.18991	4.37609
		Mobility	Self-care	Usual activities	Pain	Anxiety
Bayesian information criteria	155910	22485.5	6198.6	41639.1	36616.1	48970.7
Mean error	0.003
Mean absolute error	0.1032
Root mean squared error	0.1526

## Sheet: Covariance_mob
		mleq1	mleq1	mleq1	mleq1	mleq2	mleq2	mleq2	mleq2
		KOOS5	age	female	_cons	KOOS5	age	female	_cons
mleq1	KOOS5	5.21317e-07	4.07518e-08	1.6365e-06	-3.16098e-05	2.16213e-07	4.94983e-08	2.35021e-06	-1.15376e-05
mleq1	age	4.07518e-08	1.10556e-06	1.03039e-06	-3.69303e-05	-2.20367e-08	3.35031e-07	1.24522e-06	-9.91676e-06
mleq1	female	1.6365e-06	1.03039e-06	0.000445932	-0.000308573	4.89711e-07	1.75648e-06	0.000156148	-0.000130945
mleq1	_cons	-3.16098e-05	-3.69303e-05	-0.000308573	0.00317544	-1.0519e-05	-1.389e-05	-0.000231992	0.000982751
mleq2	KOOS5	2.16213e-07	-2.20367e-08	4.89711e-07	-1.0519e-05	4.5784e-06	1.68563e-06	1.45429e-05	-0.000289373
mleq2	age	4.94983e-08	3.35031e-07	1.75648e-06	-1.389e-05	1.68563e-06	2.44642e-05	0.000124566	-0.000809731
mleq2	female	2.35021e-06	1.24522e-06	0.000156148	-0.000231992	1.45429e-05	0.000124566	0.00866154	-0.00674551
mleq2	_cons	-1.15376e-05	-9.91676e-06	-0.000130945	0.000982751	-0.000289373	-0.000809731	-0.00674551	0.0414242

## Sheet: Covariance_self
		mleq1	mleq1	mleq1	mleq1	mleq1	mleq1	mleq2	mleq2	mleq2	mleq2	mleq2	mleq2
		KOOS5	age	female	KOOS5_squared	KOOS5_square root	_cons	KOOS5	age	female	KOOS5_squared	KOOS5_square root	_cons
mleq1	KOOS5	0.00128899	1.65176e-06	3.57887e-05	-4.39544e-06	-0.0113556	0.0268132	0.0014427	9.72347e-07	7.90797e-05	-4.76379e-06	-0.0130602	0.0321056
mleq1	age	1.65176e-06	3.49886e-06	4.96665e-06	-7.59239e-09	-9.89285e-06	-0.000102935	1.27471e-05	2.93175e-06	-1.35173e-06	-3.56764e-08	-0.000126681	0.000254524
mleq1	female	3.57887e-05	4.96665e-06	0.00135475	-8.59405e-08	-0.000313125	-6.7394e-05	-0.000141419	-1.49222e-06	0.00122794	4.31658e-07	0.00135574	-0.003952
mleq1	KOOS5_squared	-4.39544e-06	-7.59239e-09	-8.59405e-08	1.55189e-08	3.79149e-05	-8.73461e-05	-5.07648e-06	-4.52366e-09	-3.37873e-07	1.72053e-08	4.53189e-05	-0.000109802
mleq1	KOOS5_square root	-0.0113556	-9.89285e-06	-0.000313125	3.79149e-05	0.101416	-0.243575	-0.0124642	-5.85559e-06	-0.000592362	4.05281e-05	0.113848	-0.282667
mleq1	_cons	0.0268132	-0.000102935	-6.7394e-05	-8.73461e-05	-0.243575	0.601947	0.0284521	-8.66471e-05	0.00067601	-9.11215e-05	-0.262321	0.661565
mleq2	KOOS5	0.0014427	1.27471e-05	-0.000141419	-5.07648e-06	-0.0124642	0.0284521	0.014201	2.25974e-05	-0.000954145	-3.98838e-05	-0.141842	0.389921
mleq2	age	9.72347e-07	2.93175e-06	-1.49222e-06	-4.52366e-09	-5.85559e-06	-8.66471e-05	2.25974e-05	5.49106e-06	-1.38534e-06	-5.94951e-08	-0.000230308	0.000472625
mleq2	female	7.90797e-05	-1.35173e-06	0.00122794	-3.37873e-07	-0.000592362	0.00067601	-0.000954145	-1.38534e-06	0.00276604	2.4275e-06	0.00965932	-0.0273442
mleq2	KOOS5_squared	-4.76379e-06	-3.56764e-08	4.31658e-07	1.72053e-08	4.05281e-05	-9.11215e-05	-3.98838e-05	-5.94951e-08	2.4275e-06	1.14088e-07	0.000394467	-0.00107352
mleq2	KOOS5_square root	-0.0130602	-0.000126681	0.00135574	4.53189e-05	0.113848	-0.262321	-0.141842	-0.000230308	0.00965932	0.000394467	1.42457	-3.93899
mleq2	_cons	0.0321056	0.000254524	-0.003952	-0.000109802	-0.282667	0.661565	0.389921	0.000472625	-0.0273442	-0.00107352	-3.93899	10.9663

## Sheet: Covariance_usual
		mleq1	mleq1	mleq1	mleq1	mleq1	mleq1	mleq2	mleq2	mleq2	mleq2	mleq2	mleq2
		KOOS5	age	female	KOOS5_squared	KOOS5_square root	_cons	KOOS5	age	female	KOOS5_squared	KOOS5_square root	_cons
mleq1	KOOS5	0.00178099	5.87088e-07	-2.24283e-05	-5.29044e-06	-0.0172939	0.0461921	0.00022025	-3.11411e-07	-1.18388e-05	-7.10311e-07	-0.00204007	0.00518036
mleq1	age	5.87088e-07	7.91238e-07	1.15106e-06	-2.18827e-09	-4.10555e-06	-1.98103e-05	-4.01333e-07	3.41673e-07	8.27618e-07	1.65984e-09	3.32721e-06	-1.83457e-05
mleq1	female	-2.24283e-05	1.15106e-06	0.000300228	7.28211e-08	0.000216631	-0.000762824	2.40889e-06	7.74398e-07	0.000122343	-4.22929e-09	-2.68018e-05	7.36512e-07
mleq1	KOOS5_squared	-5.29044e-06	-2.18827e-09	7.28211e-08	1.59859e-08	5.08842e-05	-0.000134514	-7.29486e-07	1.37159e-09	4.58661e-08	2.45624e-09	6.58912e-06	-1.62865e-05
mleq1	KOOS5_square root	-0.0172939	-4.10555e-06	0.000216631	5.08842e-05	0.168867	-0.453902	-0.00199862	2.27577e-06	0.00010112	6.27808e-06	0.018806	-0.0485886
mleq1	_cons	0.0461921	-1.98103e-05	-0.000762824	-0.000134514	-0.453902	1.23002	0.00493924	-1.45582e-05	-0.000319671	-1.50581e-05	-0.0473371	0.125221
mleq2	KOOS5	0.00022025	-4.01333e-07	2.40889e-06	-7.29486e-07	-0.00199862	0.00493924	0.00119699	-1.44642e-06	-9.1217e-06	-4.20574e-06	-0.0104922	0.0249427
mleq2	age	-3.11411e-07	3.41673e-07	7.74398e-07	1.37159e-09	2.27577e-06	-1.45582e-05	-1.44642e-06	2.02866e-06	2.71799e-06	4.69195e-09	1.44484e-05	-0.000103849
mleq2	female	-1.18388e-05	8.27618e-07	0.000122343	4.58661e-08	0.00010112	-0.000319671	-9.1217e-06	2.71799e-06	0.000798603	4.77843e-08	8.21625e-05	-0.000632221
mleq2	KOOS5_squared	-7.10311e-07	1.65984e-09	-4.22929e-09	2.45624e-09	6.27808e-06	-1.50581e-05	-4.20574e-06	4.69195e-09	4.77843e-08	1.53018e-08	3.61055e-05	-8.38137e-05
mleq2	KOOS5_square root	-0.00204007	3.32721e-06	-2.68018e-05	6.58912e-06	0.018806	-0.0473371	-0.0104922	1.44484e-05	8.21625e-05	3.61055e-05	0.0931877	-0.225063
mleq2	_cons	0.00518036	-1.83457e-05	7.36512e-07	-1.62865e-05	-0.0485886	0.125221	0.0249427	-0.000103849	-0.000632221	-8.38137e-05	-0.225063	0.556545

## Sheet: Covariance_pain
		mleq1	mleq1	mleq1	mleq1	mleq1	mleq1	mleq1	mleq2	mleq2	mleq2	mleq2	mleq2	mleq2	mleq2
		KOOS5	age	female	age_square root	KOOS5_squared	KOOS5_square root	_cons	KOOS5	age	female	age_square root	KOOS5_squared	KOOS5_square root	_cons
mleq1	KOOS5	0.0123244	4.20061e-05	-3.55368e-05	-0.000440591	-3.1366e-05	-0.130403	0.383123	2.77761e-06	2.10307e-05	-2.57254e-06	-0.000257798	7.37688e-08	-0.000256849	0.00223161
mleq1	age	4.20061e-05	0.000132653	-3.45316e-05	-0.00152088	-1.0057e-07	-0.000456291	0.00562982	-3.9721e-07	7.18674e-06	-4.16049e-06	-8.35192e-05	2.5115e-09	1.79835e-06	0.000238717
mleq1	female	-3.55368e-05	-3.45316e-05	0.000350235	0.000415925	7.14491e-08	0.000419447	-0.00273214	1.77281e-06	-3.88202e-06	2.34808e-05	4.71585e-05	-7.08614e-09	-1.43133e-05	-0.000119934
mleq1	age_square root	-0.000440591	-0.00152088	0.000415925	0.017547	1.02229e-06	0.00484996	-0.0641839	4.41746e-06	-8.40553e-05	5.08924e-05	0.00098288	-2.92156e-08	-1.86835e-05	-0.00283287
mleq1	KOOS5_squared	-3.1366e-05	-1.0057e-07	7.14491e-08	1.02229e-06	8.02352e-08	0.000330955	-0.000969146	-4.08084e-08	-4.68491e-08	3.68765e-09	5.78443e-07	-5.25742e-11	9.20255e-07	-5.99912e-06
mleq1	KOOS5_square root	-0.130403	-0.000456291	0.000419447	0.00484996	0.000330955	1.38196	-4.0679	4.72986e-05	-0.000238867	3.52675e-05	0.00291887	-1.08018e-06	0.00210641	-0.0229178
mleq1	_cons	0.383123	0.00562982	-0.00273214	-0.0641839	-0.000969146	-4.0679	12.1414	-0.000393764	0.000995447	-0.000293638	-0.0120274	4.18193e-06	-0.0041731	0.0732558
mleq2	KOOS5	2.77761e-06	-3.9721e-07	1.77281e-06	4.41746e-06	-4.08084e-08	4.72986e-05	-0.000393764	0.00165036	5.70183e-06	-0.000147442	-7.67105e-05	-5.73154e-06	-0.0145387	0.0351213
mleq2	age	2.10307e-05	7.18674e-06	-3.88202e-06	-8.40553e-05	-4.68491e-08	-0.000238867	0.000995447	5.70183e-06	0.000469547	-0.000105461	-0.00535621	8.13862e-10	-6.27843e-05	0.0151056
mleq2	female	-2.57254e-06	-4.16049e-06	2.34808e-05	5.08924e-05	3.68765e-09	3.52675e-05	-0.000293638	-0.000147442	-0.000105461	0.00107343	0.00124859	5.64744e-07	0.00122111	-0.00683116
mleq2	age_square root	-0.000257798	-8.35192e-05	4.71585e-05	0.00098288	5.78443e-07	0.00291887	-0.0120274	-7.67105e-05	-0.00535621	0.00124859	0.0614578	5.68491e-08	0.00083267	-0.174698
mleq2	KOOS5_squared	7.37688e-08	2.5115e-09	-7.08614e-09	-2.92156e-08	-5.25742e-11	-1.08018e-06	4.18193e-06	-5.73154e-06	8.13862e-10	5.64744e-07	5.68491e-08	2.05779e-08	4.95484e-05	-0.000116823
mleq2	KOOS5_square root	-0.000256849	1.79835e-06	-1.43133e-05	-1.86835e-05	9.20255e-07	0.00210641	-0.0041731	-0.0145387	-6.27843e-05	0.00122111	0.00083267	4.95484e-05	0.129563	-0.317477
mleq2	_cons	0.00223161	0.000238717	-0.000119934	-0.00283287	-5.99912e-06	-0.0229178	0.0732558	0.0351213	0.0151056	-0.00683116	-0.174698	-0.000116823	-0.317477	1.27819

## Sheet: Covariance_anxitey
		mleq1	mleq1	mleq1	mleq1	mleq1	mleq1	mleq2	mleq2	mleq2	mleq2	mleq2	mleq2
		KOOS5	age	female	KOOS5_squared	KOOS5_square root	_cons	KOOS5	age	female	KOOS5_squared	KOOS5_square root	_cons
mleq1	KOOS5	0.00106062	-2.63955e-07	-9.00416e-06	-3.12676e-06	-0.0102821	0.02729	0.000302283	-5.73049e-08	-4.08788e-06	-9.30099e-07	-0.00286979	0.00746363
mleq1	age	-2.63955e-07	7.79302e-07	1.36446e-06	6.81269e-10	3.78318e-06	-4.00164e-05	-4.94952e-07	3.55866e-07	9.85206e-07	1.93794e-09	4.48936e-06	-2.28655e-05
mleq1	female	-9.00416e-06	1.36446e-06	0.000275447	3.23042e-08	8.19619e-05	-0.000375134	-2.82874e-06	8.49879e-07	0.000114783	6.96412e-09	3.06076e-05	-0.000165115
mleq1	KOOS5_squared	-3.12676e-06	6.81269e-10	3.23042e-08	9.38949e-09	2.99886e-05	-7.86502e-05	-9.17968e-07	8.81067e-10	1.6217e-08	2.90089e-09	8.58541e-06	-2.19922e-05
mleq1	KOOS5_square root	-0.0102821	3.78318e-06	8.19619e-05	2.99886e-05	0.100337	-0.268373	-0.00288835	-5.40645e-07	3.65275e-05	8.75318e-06	0.0276657	-0.0726385
mleq1	_cons	0.02729	-4.00164e-05	-0.000375134	-7.86502e-05	-0.268373	0.725542	0.00757079	-6.49816e-06	-0.000176285	-2.25786e-05	-0.0732396	0.194825
mleq2	KOOS5	0.000302283	-4.94952e-07	-2.82874e-06	-9.17968e-07	-0.00288835	0.00757079	0.00143395	-1.59071e-07	2.34082e-05	-5.04247e-06	-0.0125643	0.0298178
mleq2	age	-5.73049e-08	3.55866e-07	8.49879e-07	8.81067e-10	-5.40645e-07	-6.49816e-06	-1.59071e-07	2.7913e-06	6.69661e-06	1.56554e-09	4.55888e-06	-0.000111806
mleq2	female	-4.08788e-06	9.85206e-07	0.000114783	1.6217e-08	3.65275e-05	-0.000176285	2.34082e-05	6.69661e-06	0.000884872	-7.49893e-08	-0.00018619	-0.000219796
mleq2	KOOS5_squared	-9.30099e-07	1.93794e-09	6.96412e-09	2.90089e-09	8.75318e-06	-2.25786e-05	-5.04247e-06	1.56554e-09	-7.49893e-08	1.82899e-08	4.33675e-05	-0.000100805
mleq2	KOOS5_square root	-0.00286979	4.48936e-06	3.06076e-05	8.58541e-06	0.0276657	-0.0732396	-0.0125643	4.55888e-06	-0.00018619	4.33675e-05	0.111401	-0.268205
mleq2	_cons	0.00746363	-2.28655e-05	-0.000165115	-2.19922e-05	-0.0726385	0.194825	0.0298178	-0.000111806	-0.000219796	-0.000100805	-0.268205	0.660667
