# Supplementary material for: Mapping EQ-5D-3L from the Knee Injury and Osteoarthritis Outcome Score (KOOS)
Source: Qual Life Res. 2019 Sep 20;29(1):265–74. doi: 10.1007/s11136-019-02303-9 (PMC6962127; doi:10.1007/s11136-019-02303-9)
Supplement: Supplementary file 9 — Supplementary material 9 (XLS 119 kb) [file 11136_2019_2303_MOESM9_ESM.xls]

## Sheet: Model
Table 9. Preferred Generalized Ordered Probit model with KOOS included in form of individual KOOS subscales
Mobility			b	se	z	pvalue	ll	ul
	mleq1	Pain/100	-1.21247	0.118019	-10.2735	9.27819e-25	-1.44378	-0.981155
	mleq1	Symptom/100	-0.659298	0.0828915	-7.95375	1.80951e-15	-0.821763	-0.496834
	mleq1	ADL/100	2.4052	0.478361	5.028	4.95619e-07	1.46763	3.34277
	mleq1	QoL/100	-1.97287	0.198014	-9.96329	2.2064e-23	-2.36097	-1.58477
	mleq1	Sport/100	-0.714064	0.42727	-1.67122	0.0946773	-1.5515	0.12337
	mleq1	age	0.000483314	0.0010869	0.444672	0.656557	-0.00164697	0.0026136
	mleq1	female	-0.0855514	0.0214109	-3.99569	6.4505e-05	-0.127516	-0.0435868
	mleq1	ADL/100_squared	-3.50073	0.331969	-10.5454	5.33647e-26	-4.15138	-2.85008
	mleq1	QoL/100_squared	0.493815	0.237622	2.07815	0.0376953	0.0280843	0.959545
	mleq1	Sport/100_squared	0.654764	0.261652	2.50242	0.0123346	0.141936	1.16759
	mleq1	Sport/100_square root	-0.464763	0.241235	-1.9266	0.0540301	-0.937576	0.00804974
	mleq1	_cons	2.10207	0.168691	12.4611	1.21702e-35	1.77144	2.4327
	mleq2	Pain/100	0.568526	0.499935	1.1372	0.255454	-0.411327	1.54838
	mleq2	Symptom/100	0.132636	0.3312	0.40047	0.68881	-0.516505	0.781777
	mleq2	ADL/100	-5.48656	1.17259	-4.67903	2.88241e-06	-7.78478	-3.18833
	mleq2	QoL/100	0.708929	0.777041	0.912344	0.361588	-0.814044	2.2319
	mleq2	Sport/100	3.17676	2.10306	1.51054	0.130906	-0.945167	7.29869
	mleq2	age	-0.01742	0.00532335	-3.27237	0.00106649	-0.0278536	-0.00698641
	mleq2	female	-0.300556	0.0967197	-3.1075	0.00188678	-0.490123	-0.110989
	mleq2	ADL/100_squared	3.00194	0.930972	3.22452	0.00126183	1.17727	4.82661
	mleq2	QoL/100_squared	-0.950211	0.819975	-1.15883	0.246526	-2.55733	0.65691
	mleq2	Sport/100_squared	-2.21157	1.37198	-1.61196	0.106972	-4.90061	0.477461
	mleq2	Sport/100_square root	-2.02542	0.965396	-2.09802	0.0359033	-3.91756	-0.133279
	mleq2	_cons	-0.169669	0.320452	-0.529468	0.596481	-0.797743	0.458405
Self-care
	mleq1	Pain/100	0.507299	0.212589	2.38629	0.0170193	0.0906323	0.923965
	mleq1	Symptom/100	-0.525416	0.142737	-3.68101	0.000232312	-0.805175	-0.245657
	mleq1	ADL/100	-8.14579	2.18258	-3.73219	0.000189824	-12.4236	-3.86801
	mleq1	QoL/100	-0.51372	0.13613	-3.77373	0.000160823	-0.780531	-0.246909
	mleq1	Sport/100	-0.0528298	0.135238	-0.390644	0.69606	-0.317891	0.212231
	mleq1	age	0.0501448	0.177044	0.283233	0.776998	-0.296855	0.397145
	mleq1	female	-0.0933398	0.0379787	-2.45769	0.0139835	-0.167777	-0.0189029
	mleq1	ADL/100_squared	3.03289	0.805995	3.76291	0.000167946	1.45317	4.61261
	mleq1	ADL/100_square root	2.66216	1.85071	1.43845	0.150307	-0.965176	6.28949
	mleq1	age_squared	-2.88671e-05	0.000821589	-0.0351357	0.971972	-0.00163915	0.00158142
	mleq1	age_square root	-0.59662	1.38547	-0.430628	0.666739	-3.31208	2.11884
	mleq1	_cons	1.9362	3.02752	0.639535	0.522475	-3.99762	7.87002
	mleq2	Pain/100	-0.0267968	0.286487	-0.0935359	0.925478	-0.588301	0.534708
	mleq2	Symptom/100	0.175514	0.223022	0.786977	0.431295	-0.261602	0.612629
	mleq2	ADL/100	8.92073	3.30876	2.69609	0.00701579	2.43568	15.4058
	mleq2	QoL/100	-0.348859	0.192871	-1.80877	0.0704867	-0.72688	0.0291609
	mleq2	Sport/100	0.193938	0.170876	1.13496	0.256391	-0.140973	0.528849
	mleq2	age	-0.738935	0.347427	-2.12688	0.0334303	-1.41988	-0.0579901
	mleq2	female	-0.00024663	0.0571532	-0.00431525	0.996557	-0.112265	0.111772
	mleq2	ADL/100_squared	-3.76107	1.19161	-3.15629	0.00159787	-6.09658	-1.42556
	mleq2	ADL/100_square root	-7.2679	2.80608	-2.59005	0.00959609	-12.7677	-1.76808
	mleq2	age_squared	0.00363997	0.00165205	2.2033	0.0275735	0.000402007	0.00687794
	mleq2	age_square root	5.54638	2.69829	2.05552	0.0398288	0.257838	10.8349
	mleq2	_cons	-12.2434	5.85919	-2.0896	0.0366534	-23.7272	-0.759583
Usual activities
	mleq1	Pain/100	-0.416897	0.103697	-4.02032	5.81194e-05	-0.62014	-0.213654
	mleq1	Symptom/100	-0.263646	0.0692427	-3.80756	0.000140346	-0.399359	-0.127932
	mleq1	ADL/100	0.792072	0.387621	2.04342	0.0410111	0.0323484	1.5518
	mleq1	QoL/100	-1.25908	0.175926	-7.15686	8.25467e-13	-1.60389	-0.914269
	mleq1	Sport/100	1.11263	0.370911	2.99973	0.00270218	0.385661	1.8396
	mleq1	age	-0.0131271	0.000923683	-14.2117	7.756e-46	-0.0149375	-0.0113167
	mleq1	female	-0.093236	0.017556	-5.31077	1.09166e-07	-0.127645	-0.0588268
	mleq1	ADL/100_squared	-1.48664	0.265156	-5.60666	2.06262e-08	-2.00633	-0.966943
	mleq1	QoL/100_squared	-1.03585	0.197561	-5.24319	1.57825e-07	-1.42306	-0.648638
	mleq1	Sport/100_squared	-0.805452	0.21417	-3.7608	0.00016937	-1.22522	-0.385686
	mleq1	Sport/100_square root	-0.938162	0.216121	-4.34091	1.41893e-05	-1.36175	-0.514573
	mleq1	_cons	1.91134	0.133831	14.2817	2.84524e-46	1.64904	2.17364
	mleq2	Pain/100	0.47736	0.157275	3.03519	0.00240385	0.169106	0.785614
	mleq2	Symptom/100	0.122774	0.109397	1.12228	0.261743	-0.0916402	0.337189
	mleq2	ADL/100	-1.9546	0.47818	-4.08759	4.35886e-05	-2.89182	-1.01739
	mleq2	QoL/100	-1.96222	0.246144	-7.97184	1.56332e-15	-2.44465	-1.47979
	mleq2	Sport/100	-0.577103	0.557901	-1.03442	0.300941	-1.67057	0.516363
	mleq2	age	-0.0127191	0.00150821	-8.43324	3.36226e-17	-0.0156752	-0.00976307
	mleq2	female	-0.242648	0.0291042	-8.33722	7.60576e-17	-0.299691	-0.185605
	mleq2	ADL/100_squared	0.840657	0.351262	2.39324	0.0167001	0.152195	1.52912
	mleq2	QoL/100_squared	0.136052	0.306582	0.443769	0.657209	-0.464838	0.736941
	mleq2	Sport/100_squared	0.468497	0.3724	1.25805	0.208374	-0.261393	1.19839
	mleq2	Sport/100_square root	-0.857171	0.281913	-3.04055	0.00236144	-1.40971	-0.304632
	mleq2	_cons	0.57341	0.15324	3.74191	0.000182628	0.273065	0.873755
Pain
	mleq1	Pain/100	65.1235	8.84074	7.36629	1.75436e-13	47.796	82.451
	mleq1	Symptom/100	-1.22681	0.0881635	-13.9152	5.12116e-44	-1.39961	-1.05402
	mleq1	ADL/100	4.48618	0.807893	5.55294	2.80909e-08	2.90274	6.06962
	mleq1	QoL/100	0.997905	0.207197	4.81622	1.46304e-06	0.591807	1.404
	mleq1	Sport/100	2.54505	0.570894	4.45801	8.27237e-06	1.42612	3.66398
	mleq1	age	-0.0556425	0.0115274	-4.82698	1.38617e-06	-0.0782358	-0.0330492
	mleq1	female	0.132021	0.0190791	6.91964	4.52779e-12	0.0946262	0.169415
	mleq1	Pain/100_squared	-22.9602	2.16568	-10.6018	2.92208e-26	-27.2049	-18.7156
	mleq1	Pain/100_square root	-57.6662	9.56671	-6.0278	1.6621e-09	-76.4166	-38.9158
	mleq1	ADL/100_squared	-3.32178	0.509155	-6.5241	6.84111e-11	-4.31971	-2.32385
	mleq1	QoL/100_squared	-2.58656	0.178172	-14.5172	9.42637e-48	-2.93578	-2.23735
	mleq1	Sport/100_squared	-1.56297	0.260702	-5.99522	2.03212e-09	-2.07393	-1.052
	mleq1	Sport/100_square root	-1.29695	0.410376	-3.16038	0.00157562	-2.10127	-0.492623
	mleq1	age_square root	0.725549	0.132765	5.46492	4.63122e-08	0.465335	0.985764
	mleq1	_cons	13.0552	2.78579	4.68637	2.78099e-06	7.59518	18.5153
	mleq2	Pain/100	-12.5903	2.86015	-4.40198	1.07267e-05	-18.1961	-6.98453
	mleq2	Symptom/100	-0.279041	0.136666	-2.04178	0.0411735	-0.5469	-0.0111812
	mleq2	ADL/100	0.11165	0.636187	0.175499	0.860688	-1.13525	1.35855
	mleq2	QoL/100	-3.99769	0.257198	-15.5432	1.76824e-54	-4.50179	-3.49359
	mleq2	Sport/100	-1.32406	0.639675	-2.06989	0.0384628	-2.5778	-0.0703159
	mleq2	age	-0.0349161	0.0217934	-1.60214	0.109124	-0.0776303	0.0077981
	mleq2	female	0.0768315	0.0335332	2.2912	0.0219516	0.0111075	0.142555
	mleq2	Pain/100_squared	5.18044	1.05649	4.90343	9.41751e-07	3.10975	7.25113
	mleq2	Pain/100_square root	6.08731	2.50142	2.43354	0.0149518	1.18462	10.99
	mleq2	ADL/100_squared	-0.638509	0.50012	-1.27671	0.201704	-1.61873	0.341709
	mleq2	QoL/100_squared	2.79626	0.339054	8.24724	1.62091e-16	2.13172	3.46079
	mleq2	Sport/100_squared	0.822401	0.467533	1.75902	0.0785741	-0.0939481	1.73875
	mleq2	Sport/100_square root	0.551101	0.30895	1.78378	0.0744589	-0.0544311	1.15663
	mleq2	age_square root	0.358327	0.249249	1.43763	0.15054	-0.130192	0.846845
	mleq2	_cons	-0.362348	0.921879	-0.393054	0.69428	-2.1692	1.4445
Anxiety
	mleq1	Pain/100	-0.173357	0.101271	-1.71182	0.0869297	-0.371844	0.0251296
	mleq1	Symptom/100	-0.376974	0.298416	-1.26325	0.206499	-0.961858	0.207911
	mleq1	ADL/100	1.20586	0.394529	3.05645	0.00223978	0.432594	1.97912
	mleq1	QoL/100	-1.96384	0.157666	-12.4557	1.30248e-35	-2.27286	-1.65482
	mleq1	Sport/100	0.880015	0.127076	6.92508	4.35721e-12	0.63095	1.12908
	mleq1	age	-0.233686	0.0921367	-2.5363	0.0112032	-0.414271	-0.0531015
	mleq1	female	0.0269862	0.0170152	1.58601	0.112738	-0.00636296	0.0603354
	mleq1	Symptom/100_squared	0.0926138	0.217547	0.425719	0.670312	-0.33377	0.518997
	mleq1	ADL/100_squared	-1.6655	0.268262	-6.2085	5.34931e-10	-2.19128	-1.13972
	mleq1	QoL/100_squared	-0.612368	0.160971	-3.80422	0.000142252	-0.927864	-0.296871
	mleq1	Sport/100_squared	-0.604522	0.119817	-5.04537	4.52639e-07	-0.839359	-0.369684
	mleq1	age_squared	0.00122221	0.000447002	2.73423	0.00625256	0.0003461	0.00209832
	mleq1	age_square root	1.39492	0.706744	1.97373	0.0484125	0.00972858	2.78011
	mleq1	_cons	-0.660943	1.51259	-0.43696	0.662141	-3.62557	2.30369
	mleq2	Pain/100	-0.481563	0.17268	-2.78875	0.00529117	-0.82001	-0.143115
	mleq2	Symptom/100	-1.70426	0.428575	-3.97656	6.99189e-05	-2.54425	-0.864264
	mleq2	ADL/100	0.555286	0.495869	1.11982	0.262789	-0.416599	1.52717
	mleq2	QoL/100	-4.79061	0.231177	-20.7227	2.16246e-95	-5.24371	-4.33751
	mleq2	Sport/100	0.366483	0.216156	1.69546	0.0899887	-0.0571747	0.79014
	mleq2	age	-0.396061	0.166868	-2.3735	0.0176204	-0.723116	-0.0690058
	mleq2	female	-0.0909645	0.0312504	-2.91082	0.00360478	-0.152214	-0.0297148
	mleq2	Symptom/100_squared	1.38822	0.345667	4.01606	5.91792e-05	0.710725	2.06572
	mleq2	ADL/100_squared	-0.756854	0.364538	-2.0762	0.0378753	-1.47133	-0.042373
	mleq2	QoL/100_squared	2.56938	0.267869	9.59194	8.64421e-22	2.04437	3.0944
	mleq2	Sport/100_squared	-0.114203	0.240711	-0.474443	0.635184	-0.585987	0.357581
	mleq2	age_squared	0.00200681	0.000807314	2.48579	0.0129266	0.000424503	0.00358911
	mleq2	age_square root	2.73416	1.27978	2.13643	0.0326446	0.225835	5.24249
	mleq2	_cons	-4.68136	2.72961	-1.71503	0.0863401	-10.0313	0.668581
		Mobility	Self-care	Usual activities	Pain	Anxiety
Bayesian information criteria	151805	22164	6152.3	40949.3	35137.1	47402.3
Mean error	0.00255
Mean absolute error	0.0996
Root mean squared error	0.1489

## Sheet: Covariance_mob
		mleq1	mleq1	mleq1	mleq1	mleq1	mleq1	mleq1	mleq1	mleq1	mleq1	mleq1	mleq1	mleq2	mleq2	mleq2	mleq2	mleq2	mleq2	mleq2	mleq2	mleq2	mleq2	mleq2	mleq2
		Pain/100	Symptom/100	ADL/100	QoL/100	Sport/100	age	female	ADL/100_squared	QoL/100_squared	Sport/100_squared	Sport/100_square root	_cons	Pain/100	Symptom/100	ADL/100	QoL/100	Sport/100	age	female	ADL/100_squared	QoL/100_squared	Sport/100_squared	Sport/100_square root	_cons
mleq1	Pain/100	0.0139285	-0.00349127	-0.00598937	-0.0013549	-0.00078912	-9.93355e-06	0.000161046	-0.00120118	0.000897261	-0.000548498	0.0003557	-0.00126891	0.00415826	-0.0012922	-0.00404273	-0.000317616	0.00283734	-6.21839e-06	0.000194419	0.0013503	-9.51697e-05	-0.00209341	-0.00105173	0.000506845
mleq1	Symptom/100	-0.00349127	0.00687101	0.0017131	0.00101112	0.00139642	-8.13731e-06	7.8567e-07	-0.00171107	-0.0018312	-0.00132504	-0.000900283	-0.00180642	-0.000981246	0.0026491	0.000218332	-0.000176454	-0.000876413	-5.16545e-06	-0.000183732	-0.000335484	-0.000108482	0.000398457	6.14086e-06	-0.000511188
mleq1	ADL/100	-0.00598937	0.0017131	0.228829	-0.00961558	0.0237098	-5.06396e-06	-8.41508e-05	-0.154539	0.0117685	0.000209818	-0.0202347	-0.0728907	-0.00308857	0.00300078	0.0273156	-0.00705209	0.00406745	-4.47847e-05	0.000344743	-0.0219766	0.00734475	0.000875483	-0.00358328	-0.00471296
mleq1	QoL/100	-0.0013549	0.00101112	-0.00961558	0.0392096	-0.0150288	-5.48046e-06	-0.000246195	0.00609284	-0.0438292	0.0139718	0.00228126	-0.00110487	-0.000160756	0.00171025	-0.00667655	0.0104085	-0.00975688	5.16879e-06	-0.000446673	0.00488514	-0.0140853	0.00904513	0.00200477	0.000263882
mleq1	Sport/100	-0.00078912	0.00139642	0.0237098	-0.0150288	0.18256	1.26781e-05	7.10099e-05	-0.0180048	0.0191641	-0.103957	-0.0966653	0.00147995	0.000228028	0.00168385	0.00564651	-0.00387608	0.0529115	-1.09364e-05	3.79957e-05	-0.00740112	0.00867524	-0.0349166	-0.0231684	-0.000268288
mleq1	age	-9.93355e-06	-8.13731e-06	-5.06396e-06	-5.48046e-06	1.26781e-05	1.18135e-06	1.38942e-06	1.44238e-05	-4.79482e-06	-3.43291e-06	9.6737e-07	-3.21424e-05	-8.13682e-06	-6.22665e-06	5.73609e-06	4.08184e-06	-1.6654e-05	3.97589e-07	1.63496e-06	1.72355e-06	-9.09319e-06	1.14735e-05	1.14008e-05	-1.11546e-05
mleq1	female	0.000161046	7.8567e-07	-8.41508e-05	-0.000246195	7.10099e-05	1.38942e-06	0.000458426	-5.49128e-05	0.000206817	-6.84541e-05	0.000143971	-0.000280357	-3.80374e-05	-1.67197e-05	0.000698174	-0.000246323	0.00107582	1.98331e-06	0.000171316	-0.00067471	0.000371123	-0.000601258	-0.000370642	-0.000233493
mleq1	ADL/100_squared	-0.00120118	-0.00171107	-0.154539	0.00609284	-0.0180048	1.44238e-05	-5.49128e-05	0.110203	-0.0075703	0.0009846	0.0136095	0.0497497	0.000675734	-0.00206048	-0.0196863	0.0047402	-0.00582548	3.57295e-05	-0.000311891	0.0177648	-0.00518799	0.00101059	0.00338335	0.00349853
mleq1	QoL/100_squared	0.000897261	-0.0018312	0.0117685	-0.0438292	0.0191641	-4.79482e-06	0.000206817	-0.0075703	0.0564642	-0.0201405	-0.00373908	0.00169131	0.000161683	-0.00261923	0.00880519	-0.0115741	0.0161741	-1.27393e-05	0.000637115	-0.00715626	0.0197539	-0.0152434	-0.00420856	-3.19977e-05
mleq1	Sport/100_squared	-0.000548498	-0.00132504	0.000209818	0.0139718	-0.103957	-3.43291e-06	-6.84541e-05	0.0009846	-0.0201405	0.0684617	0.0494261	-0.00388953	-0.000490179	-0.000760475	-0.00202732	0.0042936	-0.036274	2.62357e-06	0.000116721	0.00347967	-0.00992107	0.0276707	0.0144674	-0.000106389
mleq1	Sport/100_square root	0.0003557	-0.000900283	-0.0202347	0.00228126	-0.0966653	9.6737e-07	0.000143971	0.0136095	-0.00373908	0.0494261	0.0581946	0.00071136	-0.00030191	-0.0013922	-0.001582	0.000287492	-0.0222405	1.59109e-05	2.71911e-05	0.00242592	-0.00178849	0.0133521	0.0113573	-0.000219232
mleq1	_cons	-0.00126891	-0.00180642	-0.0728907	-0.00110487	0.00147995	-3.21424e-05	-0.000280357	0.0497497	0.00169131	-0.00388953	0.00071136	0.0284565	0.00024777	-0.00154363	-0.00648962	0.00146286	0.000344912	1.86826e-06	-0.000200471	0.00547509	-0.000646059	-0.0011839	0.000434336	0.00202524
mleq2	Pain/100	0.00415826	-0.000981246	-0.00308857	-0.000160756	0.000228028	-8.13682e-06	-3.80374e-05	0.000675734	0.000161683	-0.000490179	-0.00030191	0.00024777	0.249935	-0.0436711	-0.256905	-0.00793532	0.0285731	-0.000516304	0.00101641	0.074062	-0.0192435	-0.0413416	-0.00839879	0.0240185
mleq2	Symptom/100	-0.0012922	0.0026491	0.00300078	0.00171025	0.00168385	-6.22665e-06	-1.67197e-05	-0.00206048	-0.00261923	-0.000760475	-0.0013922	-0.00154363	-0.0436711	0.109694	0.0477256	-0.0235245	-0.00928997	-0.000475909	0.00314172	-0.0479217	0.0130758	0.0208974	-0.0196355	-0.0191827
mleq2	ADL/100	-0.00404273	0.000218332	0.0273156	-0.00667655	0.00564651	5.73609e-06	0.000698174	-0.0196863	0.00880519	-0.00202732	-0.001582	-0.00648962	-0.256905	0.0477256	1.37496	-0.256014	0.538801	0.000133537	0.0192635	-0.991889	0.316196	-0.210905	-0.242067	-0.263358
mleq2	QoL/100	-0.000317616	-0.000176454	-0.00705209	0.0104085	-0.00387608	4.08184e-06	-0.000246323	0.0047402	-0.0115741	0.0042936	0.000287492	0.00146286	-0.00793532	-0.0235245	-0.256014	0.603793	-0.187831	0.000778641	-0.00229982	0.157415	-0.569218	0.17163	0.0201641	0.000636553
mleq2	Sport/100	0.00283734	-0.000876413	0.00406745	-0.00975688	0.0529115	-1.6654e-05	0.00107582	-0.00582548	0.0161741	-0.036274	-0.0222405	0.000344912	0.0285731	-0.00928997	0.538801	-0.187831	4.42287	-0.00064459	0.0472495	-0.646365	0.272048	-2.75391	-1.91706	-0.0276978
mleq2	age	-6.21839e-06	-5.16545e-06	-4.47847e-05	5.16879e-06	-1.09364e-05	3.97589e-07	1.98331e-06	3.57295e-05	-1.27393e-05	2.62357e-06	1.59109e-05	1.86826e-06	-0.000516304	-0.000475909	0.000133537	0.000778641	-0.00064459	2.83381e-05	9.51598e-05	0.000453886	-0.000999463	0.000332323	0.000632079	-0.000788163
mleq2	female	0.000194419	-0.000183732	0.000344743	-0.000446673	3.79957e-05	1.63496e-06	0.000171316	-0.000311891	0.000637115	0.000116721	2.71911e-05	-0.000200471	0.00101641	0.00314172	0.0192635	-0.00229982	0.0472495	9.51598e-05	0.0093547	-0.0215747	-0.00319771	-0.0207569	-0.0192587	-0.0103716
mleq2	ADL/100_squared	0.0013503	-0.000335484	-0.0219766	0.00488514	-0.00740112	1.72355e-06	-0.00067471	0.0177648	-0.00715626	0.00347967	0.00242592	0.00547509	0.074062	-0.0479217	-0.991889	0.157415	-0.646365	0.000453886	-0.0215747	0.866709	-0.223781	0.304445	0.258389	0.195555
mleq2	QoL/100_squared	-9.51697e-05	-0.000108482	0.00734475	-0.0140853	0.00867524	-9.09319e-06	0.000371123	-0.00518799	0.0197539	-0.00992107	-0.00178849	-0.000646059	-0.0192435	0.0130758	0.316196	-0.569218	0.272048	-0.000999463	-0.00319771	-0.223781	0.672359	-0.278988	-0.0538765	0.00720705
mleq2	Sport/100_squared	-0.00209341	0.000398457	0.000875483	0.00904513	-0.0349166	1.14735e-05	-0.000601258	0.00101059	-0.0152434	0.0276707	0.0133521	-0.0011839	-0.0413416	0.0208974	-0.210905	0.17163	-2.75391	0.000332323	-0.0207569	0.304445	-0.278988	1.88234	1.12173	-0.00620885
mleq2	Sport/100_square root	-0.00105173	6.14086e-06	-0.00358328	0.00200477	-0.0231684	1.14008e-05	-0.000370642	0.00338335	-0.00420856	0.0144674	0.0113573	0.000434336	-0.00839879	-0.0196355	-0.242067	0.0201641	-1.91706	0.000632079	-0.0192587	0.258389	-0.0538765	1.12173	0.931989	0.00843021
mleq2	_cons	0.000506845	-0.000511188	-0.00471296	0.000263882	-0.000268288	-1.11546e-05	-0.000233493	0.00349853	-3.19977e-05	-0.000106389	-0.000219232	0.00202524	0.0240185	-0.0191827	-0.263358	0.000636553	-0.0276978	-0.000788163	-0.0103716	0.195555	0.00720705	-0.00620885	0.00843021	0.102689

## Sheet: Covariance_self
		mleq1	mleq1	mleq1	mleq1	mleq1	mleq1	mleq1	mleq1	mleq1	mleq1	mleq1	mleq1	mleq2	mleq2	mleq2	mleq2	mleq2	mleq2	mleq2	mleq2	mleq2	mleq2	mleq2	mleq2
		Pain/100	Symptom/100	ADL/100	QoL/100	Sport/100	age	female	ADL/100_squared	ADL/100_square root	age_squared	age_square root	_cons	Pain/100	Symptom/100	ADL/100	QoL/100	Sport/100	age	female	ADL/100_squared	ADL/100_square root	age_squared	age_square root	_cons
mleq1	Pain/100	0.045194	-0.011404	-0.058301	-0.00152943	-0.00294888	-0.00132122	0.00101146	0.00720518	0.0317792	5.55787e-06	0.010154	-0.0310454	0.0403866	-0.0110902	-0.0550566	-0.00147472	-0.00165766	-0.00170788	0.0011076	0.00856785	0.0263998	6.57771e-06	0.0138965	-0.0368033
mleq1	Symptom/100	-0.011404	0.0203738	-0.0098519	-0.00237346	-0.00264889	0.00032998	-0.000425614	0.00267738	0.0111625	-1.48486e-06	-0.00274531	-0.000355044	-0.011503	0.0188884	-0.0215612	-0.00246025	-0.00296641	0.000844564	-0.000358005	0.00888063	0.0169391	-4.04776e-06	-0.00659458	0.00901462
mleq1	ADL/100	-0.058301	-0.0098519	4.76364	-0.0116459	0.0724163	-0.00717566	0.000401775	-1.67489	-3.93776	2.59685e-05	0.0672004	0.664518	-0.0415062	-0.0150356	3.48704	-0.0274336	0.0693442	0.00264076	0.00143041	-1.2897	-2.75077	-1.41421e-05	-0.0144526	0.558573
mleq1	QoL/100	-0.00152943	-0.00237346	-0.0116459	0.0185315	-0.0092943	0.00110219	-0.000548011	0.00119245	0.0132118	-5.53199e-06	-0.0085051	0.0147871	-0.00181428	-0.00287107	-0.0395163	0.0189423	-0.00890937	-0.000831642	-0.00106963	0.0144169	0.0273495	2.83616e-06	0.0071601	-0.0189943
mleq1	Sport/100	-0.00294888	-0.00264889	0.0724163	-0.0092943	0.0182892	-0.000987461	0.000658948	-0.0369887	-0.0473832	4.37352e-06	0.0083211	-0.0111014	-0.00127521	-0.00317216	0.0722965	-0.00893715	0.016799	-0.000615245	0.000445344	-0.0376837	-0.0438662	3.67403e-06	0.00440961	-0.00324175
mleq1	age	-0.00132122	0.00032998	-0.00717566	0.00110219	-0.000987461	0.0313446	-0.000494388	0.00335855	0.00634084	-0.000144332	-0.244838	0.52658	-0.000905226	0.000328881	0.00224922	0.000308664	-0.00104817	0.0318016	-0.000575225	-0.00121904	0.00118971	-0.000146397	-0.248959	0.537461
mleq1	female	0.00101146	-0.000425614	0.000401775	-0.000548011	0.000658948	-0.000494388	0.00144238	-0.000519714	-0.000447917	1.61239e-06	0.00446922	-0.0115806	0.000947073	-0.000512492	-0.00295544	-0.000728459	0.000592096	-0.000429571	0.0013354	0.000840569	0.00181954	1.44561e-06	0.00377976	-0.00958506
mleq1	ADL/100_squared	0.00720518	0.00267738	-1.67489	0.00119245	-0.0369887	0.00335855	-0.000519714	0.649628	1.30363	-1.17981e-05	-0.0308766	-0.169814	0.0023778	0.00576039	-1.24647	0.0075831	-0.0351166	-0.00059472	-0.000820087	0.506112	0.934421	4.4777e-06	0.0019029	-0.164937
mleq1	ADL/100_square root	0.0317792	0.0111625	-3.93776	0.0132118	-0.0473832	0.00634084	-0.000447917	1.30363	3.42514	-2.42518e-05	-0.0575755	-0.640156	0.0200714	0.0145697	-2.8255	0.0242911	-0.0459859	-0.000342732	-0.00115691	0.991291	2.33407	2.58448e-06	-0.00159631	-0.478878
mleq1	age_squared	5.55787e-06	-1.48486e-06	2.59685e-05	-5.53199e-06	4.37352e-06	-0.000144332	1.61239e-06	-1.17981e-05	-2.42518e-05	6.75009e-07	0.00111911	-0.00239061	2.98249e-06	-1.48884e-06	-1.10589e-05	-2.14841e-06	5.20862e-06	-0.000146395	2.10776e-06	6.4641e-06	-4.4172e-06	6.84554e-07	0.00113757	-0.00243868
mleq1	age_square root	0.010154	-0.00274531	0.0672004	-0.0085051	0.0083211	-0.244838	0.00446922	-0.0308766	-0.0575755	0.00111911	1.91951	-4.14195	0.00765064	-0.00267616	-0.0115991	-0.00199988	0.00821589	-0.248911	0.00493856	0.0070927	-0.0141259	0.0011374	1.9557	-4.23624
mleq1	_cons	-0.0310454	-0.000355044	0.664518	0.0147871	-0.0111014	0.52658	-0.0115806	-0.169814	-0.640156	-0.00239061	-4.14195	9.16585	-0.0243378	-0.000420676	0.607105	-0.00166348	-0.0097954	0.538112	-0.0119869	-0.200258	-0.480252	-0.00244137	-4.24248	9.34099
mleq2	Pain/100	0.0403866	-0.011503	-0.0415062	-0.00181428	-0.00127521	-0.000905226	0.000947073	0.0023778	0.0200714	2.98249e-06	0.00765064	-0.0243378	0.0820749	-0.0242406	-0.066211	-0.0073602	-0.00145626	0.00503806	-0.000781775	0.00243744	0.0197208	-2.83296e-05	-0.035962	0.0663192
mleq2	Symptom/100	-0.0110902	0.0188884	-0.0150356	-0.00287107	-0.00317216	0.000328881	-0.000512492	0.00576039	0.0145697	-1.48884e-06	-0.00267616	-0.000420676	-0.0242406	0.049739	0.00225701	-0.00448417	-0.0070376	-0.00384414	7.74635e-05	-0.00794702	0.00212346	1.62789e-05	0.030975	-0.0781327
mleq2	ADL/100	-0.0550566	-0.0215612	3.48704	-0.0395163	0.0722965	0.00224922	-0.00295544	-1.24647	-2.8255	-1.10589e-05	-0.0115991	0.607105	-0.066211	0.00225701	10.9479	-0.0836744	0.113683	0.0654441	0.0103288	-3.7611	-9.00135	-0.000269816	-0.540019	3.01097
mleq2	QoL/100	-0.00147472	-0.00246025	-0.0274336	0.0189423	-0.00893715	0.000308664	-0.000728459	0.0075831	0.0242911	-2.14841e-06	-0.00199988	-0.00166348	-0.0073602	-0.00448417	-0.0836744	0.0371992	-0.0159456	-0.00807584	-0.00322196	0.034335	0.054978	3.34774e-05	0.0658847	-0.150678
mleq2	Sport/100	-0.00165766	-0.00296641	0.0693442	-0.00890937	0.016799	-0.00104817	0.000592096	-0.0351166	-0.0459859	5.20862e-06	0.00821589	-0.0097954	-0.00145626	-0.0070376	0.113683	-0.0159456	0.0291986	0.00101114	0.000741932	-0.0612862	-0.0654518	-2.27582e-07	-0.0109609	0.0367012
mleq2	age	-0.00170788	0.000844564	0.00264076	-0.000831642	-0.000615245	0.0318016	-0.000429571	-0.00059472	-0.000342732	-0.000146395	-0.248911	0.538112	0.00503806	-0.00384414	0.0654441	-0.00807584	0.00101114	0.120706	-0.00168023	-0.0311641	-0.0297243	-0.000570176	-0.93593	2.00885
mleq2	female	0.0011076	-0.000358005	0.00143041	-0.00106963	0.000445344	-0.000575225	0.0013354	-0.000820087	-0.00115691	2.10776e-06	0.00493856	-0.0119869	-0.000781775	7.74635e-05	0.0103288	-0.00322196	0.000741932	-0.00168023	0.00326649	-0.00439087	-0.00589464	6.17594e-06	0.0144367	-0.0338957
mleq2	ADL/100_squared	0.00856785	0.00888063	-1.2897	0.0144169	-0.0376837	-0.00121904	0.000840569	0.506112	0.991291	6.4641e-06	0.0070927	-0.200258	0.00243744	-0.00794702	-3.7611	0.034335	-0.0612862	-0.0311641	-0.00439087	1.41993	2.89695	0.000130906	0.256578	-1.0824
mleq2	ADL/100_square root	0.0263998	0.0169391	-2.75077	0.0273495	-0.0438662	0.00118971	0.00181954	0.934421	2.33407	-4.4172e-06	-0.0141259	-0.480252	0.0197208	0.00212346	-9.00135	0.054978	-0.0654518	-0.0297243	-0.00589464	2.89695	7.87409	0.000119657	0.246951	-2.30294
mleq2	age_squared	6.57771e-06	-4.04776e-06	-1.41421e-05	2.83616e-06	3.67403e-06	-0.000146397	1.44561e-06	4.4777e-06	2.58448e-06	6.84554e-07	0.0011374	-0.00244137	-2.83296e-05	1.62789e-05	-0.000269816	3.34774e-05	-2.27582e-07	-0.000570176	6.17594e-06	0.000130906	0.000119657	2.72928e-06	0.00439234	-0.00936672
mleq2	age_square root	0.0138965	-0.00659458	-0.0144526	0.0071601	0.00440961	-0.248959	0.00377976	0.0019029	-0.00159631	0.00113757	1.9557	-4.24248	-0.035962	0.030975	-0.540019	0.0658847	-0.0109609	-0.93593	0.0144367	0.256578	0.246951	0.00439234	7.28075	-15.6781
mleq2	_cons	-0.0368033	0.00901462	0.558573	-0.0189943	-0.00324175	0.537461	-0.00958506	-0.164937	-0.478878	-0.00243868	-4.23624	9.34099	0.0663192	-0.0781327	3.01097	-0.150678	0.0367012	2.00885	-0.0338957	-1.0824	-2.30294	-0.00936672	-15.6781	34.3301

## Sheet: Covariance_usual
		mleq1	mleq1	mleq1	mleq1	mleq1	mleq1	mleq1	mleq1	mleq1	mleq1	mleq1	mleq1	mleq2	mleq2	mleq2	mleq2	mleq2	mleq2	mleq2	mleq2	mleq2	mleq2	mleq2	mleq2
		Pain/100	Symptom/100	ADL/100	QoL/100	Sport/100	age	female	ADL/100_squared	QoL/100_squared	Sport/100_squared	Sport/100_square root	_cons	Pain/100	Symptom/100	ADL/100	QoL/100	Sport/100	age	female	ADL/100_squared	QoL/100_squared	Sport/100_squared	Sport/100_square root	_cons
mleq1	Pain/100	0.0107532	-0.00247933	-0.00556496	-0.000594395	-0.00100663	-6.59364e-06	0.000132122	-0.000529385	-1.05012e-05	-0.000137837	0.000290132	-0.000646787	0.00401918	-0.00104045	-0.00221113	-0.000324011	0.000328098	-2.68961e-06	4.49553e-05	-1.42865e-05	0.000142124	-0.000426524	-0.000277291	-0.000113736
mleq1	Symptom/100	-0.00247933	0.00479455	0.000848314	0.000667879	0.00110636	-6.27163e-06	4.9882e-06	-0.00103929	-0.00118458	-0.000928458	-0.000731719	-0.00104129	-0.000928161	0.0019534	0.000176226	0.000529276	0.00057381	-2.03362e-06	2.80758e-05	-0.000362189	-0.000988419	-0.000518092	-0.000333395	-0.000419248
mleq1	ADL/100	-0.00556496	0.000848314	0.15025	-0.0116001	0.0231558	2.75581e-06	-0.000114677	-0.0992355	0.0142471	-0.00417982	-0.0182114	-0.0460857	-0.0020246	6.4137e-05	0.0468475	-0.00551648	0.00486255	-1.77954e-06	-0.000135745	-0.0314986	0.00775286	0.000394499	-0.0045495	-0.0134686
mleq1	QoL/100	-0.000594395	0.000667879	-0.0116001	0.0309499	-0.00949925	-4.41862e-06	-0.000164988	0.00689762	-0.0327417	0.00830078	0.000644729	0.000658608	-0.00044497	0.000463425	-0.00450939	0.013739	-0.00339809	-4.08206e-06	-0.000110316	0.00255601	-0.0160536	0.00346501	-0.000134165	0.000413687
mleq1	Sport/100	-0.00100663	0.00110636	0.0231558	-0.00949925	0.137575	3.72731e-06	-1.4976e-05	-0.0171753	0.0103463	-0.074494	-0.075008	1.26559e-05	-0.000132606	0.00044308	0.00653813	-0.00268143	0.052103	4.60241e-06	-4.35635e-05	-0.00500719	0.00247455	-0.0303435	-0.0266736	-0.000132895
mleq1	age	-6.59364e-06	-6.27163e-06	2.75581e-06	-4.41862e-06	3.72731e-06	8.53189e-07	1.29141e-06	6.51931e-06	1.60127e-06	-2.66975e-08	3.65408e-06	-2.64878e-05	-3.00245e-06	-2.34277e-06	2.22027e-06	-5.52496e-06	-3.5372e-06	3.66503e-07	9.14526e-07	6.57819e-07	5.91802e-06	3.54143e-06	4.54553e-06	-1.07491e-05
mleq1	female	0.000132122	4.9882e-06	-0.000114677	-0.000164988	-1.4976e-05	1.29141e-06	0.000308215	-1.33002e-05	9.41601e-05	3.23654e-05	8.96024e-05	-0.000179048	4.74019e-05	6.29281e-06	-6.33537e-05	-0.000135467	0.000134892	8.46419e-07	0.000127033	-5.5475e-06	9.67069e-05	-7.19595e-05	-1.19589e-05	-6.25488e-05
mleq1	ADL/100_squared	-0.000529385	-0.00103929	-0.0992355	0.00689762	-0.0171753	6.51931e-06	-1.33002e-05	0.0703075	-0.00863413	0.00387301	0.0120707	0.0308855	-0.000162525	-0.000239732	-0.0316451	0.00321745	-0.00426931	2.51048e-06	4.91199e-05	0.0231654	-0.00464309	0.000131344	0.00320302	0.00931899
mleq1	QoL/100_squared	-1.05012e-05	-0.00118458	0.0142471	-0.0327417	0.0103463	1.60127e-06	9.41601e-05	-0.00863413	0.0390305	-0.0104595	-0.000954121	-0.000816208	0.000281838	-0.000742606	0.00557971	-0.0153709	0.00402406	2.70184e-06	5.21512e-05	-0.0032716	0.0206961	-0.00496974	-5.42353e-05	-0.000393114
mleq1	Sport/100_squared	-0.000137837	-0.000928458	-0.00417982	0.00830078	-0.074494	-2.66975e-08	3.23654e-05	0.00387301	-0.0104595	0.0458689	0.0366452	-0.00171257	-0.000182624	-0.000407799	-0.000489907	0.00306423	-0.0302936	-1.09188e-06	5.86809e-05	0.000566263	-0.00395649	0.0203502	0.0139542	-0.000608456
mleq1	Sport/100_square root	0.000290132	-0.000731719	-0.0182114	0.000644729	-0.075008	3.65408e-06	8.96024e-05	0.0120707	-0.000954121	0.0366452	0.0467083	0.0011407	-0.000114118	-0.000319504	-0.00507682	-0.000546741	-0.026902	6.79667e-08	6.21481e-05	0.00336155	0.000779732	0.0141989	0.0159487	0.000446698
mleq1	_cons	-0.000646787	-0.00104129	-0.0460857	0.000658608	1.26559e-05	-2.64878e-05	-0.000179048	0.0308855	-0.000816208	-0.00171257	0.0011407	0.0179108	-0.000187773	-0.000305159	-0.0136538	0.000664389	0.000600177	-8.81897e-06	-5.88281e-05	0.00939752	-0.000959458	-0.00096703	0.000100041	0.0050953
mleq2	Pain/100	0.00401918	-0.000928161	-0.0020246	-0.00044497	-0.000132606	-3.00245e-06	4.74019e-05	-0.000162525	0.000281838	-0.000182624	-0.000114118	-0.000187773	0.0247355	-0.0058629	-0.0161128	-0.00170158	0.00236926	-2.62905e-05	0.000180776	0.000948379	0.000801169	-0.00359383	-0.00153653	0.000272217
mleq2	Symptom/100	-0.00104045	0.0019534	6.4137e-05	0.000463425	0.00044308	-2.34277e-06	6.29281e-06	-0.000239732	-0.000742606	-0.000407799	-0.000319504	-0.000305159	-0.0058629	0.0119677	0.00309568	-8.57617e-05	0.000757774	-1.541e-05	3.50033e-05	-0.0037792	-0.00044313	-0.000897249	-0.000931265	-0.00270174
mleq2	ADL/100	-0.00221113	0.000176226	0.0468475	-0.00450939	0.00653813	2.22027e-06	-6.33537e-05	-0.0316451	0.00557971	-0.000489907	-0.00507682	-0.0136538	-0.0161128	0.00309568	0.228656	-0.0186451	0.0433507	2.3158e-05	-0.000107117	-0.159689	0.0221145	-0.00679894	-0.0276233	-0.0630576
mleq2	QoL/100	-0.000324011	0.000529276	-0.00551648	0.013739	-0.00268143	-5.52496e-06	-0.000135467	0.00321745	-0.0153709	0.00306423	-0.000546741	0.000664389	-0.00170158	-8.57617e-05	-0.0186451	0.0605868	-0.0279853	2.57004e-06	-0.000490878	0.0110359	-0.0675915	0.0244871	0.00493488	0.00140422
mleq2	Sport/100	0.000328098	0.00057381	0.00486255	-0.00339809	0.052103	-3.5372e-06	0.000134892	-0.00426931	0.00402406	-0.0302936	-0.026902	0.000600177	0.00236926	0.000757774	0.0433507	-0.0279853	0.311253	1.88787e-05	0.00031027	-0.0364885	0.0382159	-0.19371	-0.147001	-0.00371526
mleq2	age	-2.68961e-06	-2.03362e-06	-1.77954e-06	-4.08206e-06	4.60241e-06	3.66503e-07	8.46419e-07	2.51048e-06	2.70184e-06	-1.09188e-06	6.79667e-08	-8.81897e-06	-2.62905e-05	-1.541e-05	2.3158e-05	2.57004e-06	1.88787e-05	2.2747e-06	2.90917e-06	4.67508e-06	-2.06193e-05	4.1619e-07	5.77301e-06	-6.9238e-05
mleq2	female	4.49553e-05	2.80758e-05	-0.000135745	-0.000110316	-4.35635e-05	9.14526e-07	0.000127033	4.91199e-05	5.21512e-05	5.86809e-05	6.21481e-05	-5.88281e-05	0.000180776	3.50033e-05	-0.000107117	-0.000490878	0.00031027	2.90917e-06	0.000847053	-9.67537e-05	0.000163465	8.1969e-06	0.000121093	-0.000435803
mleq2	ADL/100_squared	-1.42865e-05	-0.000362189	-0.0314986	0.00255601	-0.00500719	6.57819e-07	-5.5475e-06	0.0231654	-0.0032716	0.000566263	0.00336155	0.00939752	0.000948379	-0.0037792	-0.159689	0.0110359	-0.0364885	4.67508e-06	-9.67537e-05	0.123385	-0.0134858	0.00782433	0.0204273	0.0453675
mleq2	QoL/100_squared	0.000142124	-0.000988419	0.00775286	-0.0160536	0.00247455	5.91802e-06	9.67069e-05	-0.00464309	0.0206961	-0.00395649	0.000779732	-0.000959458	0.000801169	-0.00044313	0.0221145	-0.0675915	0.0382159	-2.06193e-05	0.000163465	-0.0134858	0.0939923	-0.0397355	-0.00895652	-0.000780365
mleq2	Sport/100_squared	-0.000426524	-0.000518092	0.000394499	0.00346501	-0.0303435	3.54143e-06	-7.19595e-05	0.000131344	-0.00496974	0.0203502	0.0141989	-0.00096703	-0.00359383	-0.000897249	-0.00679894	0.0244871	-0.19371	4.1619e-07	8.1969e-06	0.00782433	-0.0397355	0.138682	0.083583	-0.0019209
mleq2	Sport/100_square root	-0.000277291	-0.000333395	-0.0045495	-0.000134165	-0.0266736	4.54553e-06	-1.19589e-05	0.00320302	-5.42353e-05	0.0139542	0.0159487	0.000100041	-0.00153653	-0.000931265	-0.0276233	0.00493488	-0.147001	5.77301e-06	0.000121093	0.0204273	-0.00895652	0.083583	0.0794748	0.00315392
mleq2	_cons	-0.000113736	-0.000419248	-0.0134686	0.000413687	-0.000132895	-1.07491e-05	-6.25488e-05	0.00931899	-0.000393114	-0.000608456	0.000446698	0.0050953	0.000272217	-0.00270174	-0.0630576	0.00140422	-0.00371526	-6.9238e-05	-0.000435803	0.0453675	-0.000780365	-0.0019209	0.00315392	0.0234825

## Sheet: Covariance_pain
		mleq1	mleq1	mleq1	mleq1	mleq1	mleq1	mleq1	mleq1	mleq1	mleq1	mleq1	mleq1	mleq1	mleq1	mleq1	mleq2	mleq2	mleq2	mleq2	mleq2	mleq2	mleq2	mleq2	mleq2	mleq2	mleq2	mleq2	mleq2	mleq2	mleq2
		Pain/100	Symptom/100	ADL/100	QoL/100	Sport/100	age	female	Pain/100_squared	Pain/100_square root	ADL/100_squared	QoL/100_squared	Sport/100_squared	Sport/100_square root	age_square root	_cons	Pain/100	Symptom/100	ADL/100	QoL/100	Sport/100	age	female	Pain/100_squared	Pain/100_square root	ADL/100_squared	QoL/100_squared	Sport/100_squared	Sport/100_square root	age_square root	_cons
mleq1	Pain/100	78.1587	-0.0138143	2.71111	-0.11329	-0.664828	0.00284499	1.36169e-05	-18.9427	-84.2098	-1.7671	0.108635	0.459254	0.209304	-0.0293703	24.1194	-0.475475	-0.00257207	-0.24949	-0.0303165	-0.137212	0.00125162	0.00165926	0.330811	0.0355691	0.208985	-0.00626852	0.0437954	0.0839335	-0.0152078	0.240468
mleq1	Symptom/100	-0.0138143	0.0077728	-0.000233311	0.000880679	0.00088257	1.11717e-05	-2.44544e-05	0.0021392	0.0119633	-0.00109988	-0.00107889	-0.00095842	-0.000462057	-0.00022622	-0.00479701	0.000249304	0.000495949	-0.000229152	0.000102839	-7.40529e-05	-1.27015e-05	-5.84242e-06	-0.000297418	-0.000289365	0.000158499	-0.000123148	-0.000108287	0.000105243	0.00014564	-0.000436957
mleq1	ADL/100	2.71111	-0.000233311	0.652691	-0.00550184	0.064473	3.00237e-07	-0.00026676	-0.516158	-3.33116	-0.401238	0.00529558	-0.0172879	-0.0547683	-7.25981e-05	0.893749	-0.0284388	9.66659e-06	0.0561535	-0.000693134	0.00601486	-1.56231e-05	0.000150534	0.0281599	-0.0178241	-0.0368747	-0.000370806	-0.00193545	-0.00387115	0.000205798	-0.000404565
mleq1	QoL/100	-0.11329	0.000880679	-0.00550184	0.0429305	-0.017896	4.02201e-05	-0.000213581	0.0349747	0.0990473	0.00262433	-0.0353475	0.0119129	0.00188229	-0.000498417	-0.023708	0.00508883	2.21765e-05	-0.0010201	0.0032256	-0.00182514	-5.22617e-05	-1.72418e-06	-0.00257186	-0.00382547	0.000652878	-0.00370461	0.00188272	0.000436692	0.000616258	-0.000982281
mleq1	Sport/100	-0.664828	0.00088257	0.064473	-0.017896	0.32592	-0.000175997	0.000127417	0.156055	0.732021	-0.0431258	0.0147996	-0.139822	-0.218528	0.00219299	-0.220588	0.0175668	0.000336811	0.0109813	-0.000246277	0.0234772	-8.53209e-05	8.72658e-06	-0.00741178	-0.0118419	-0.00820685	0.0010378	-0.012581	-0.0135331	0.000915923	-0.00319642
mleq1	age	0.00284499	1.11717e-05	3.00237e-07	4.02201e-05	-0.000175997	0.000132881	-3.28552e-05	-0.000613731	-0.00333154	4.82057e-05	-4.28725e-05	9.00703e-05	9.81178e-05	-0.00152525	0.00531104	-0.000241913	-1.00368e-05	-4.34859e-05	-2.44791e-05	3.18421e-05	9.65891e-06	-5.77235e-06	6.94521e-05	0.000209546	4.52467e-05	4.03209e-05	-3.96398e-05	2.06039e-06	-0.000110842	0.000280668
mleq1	female	1.36169e-05	-2.44544e-05	-0.00026676	-0.000213581	0.000127417	-3.28552e-05	0.000364012	-0.000146958	0.000546234	0.000130949	5.56921e-05	-7.08068e-06	-1.50891e-05	0.000398343	-0.00154823	-0.000171394	-6.55184e-06	7.78381e-05	1.04903e-05	5.33649e-06	-5.01333e-06	2.9574e-05	0.000126004	7.84717e-05	-7.44998e-05	-5.56014e-05	1.36177e-05	-2.45952e-06	5.95396e-05	-0.000205176
mleq1	Pain/100_squared	-18.9427	0.0021392	-0.516158	0.0349747	0.156055	-0.000613731	-0.000146958	4.69019	20.1394	0.348167	-0.0336314	-0.117069	-0.0371563	0.00611512	-5.7341	0.0810597	0.000651738	0.0668549	0.00663184	0.0323111	-0.000272012	-0.00039238	-0.0630969	0.00807522	-0.0541457	0.00163277	-0.0107451	-0.0192914	0.00326043	-0.0585333
mleq1	Pain/100_square root	-84.2098	0.0119633	-3.33116	0.0990473	0.732021	-0.00333154	0.000546234	20.1394	91.5219	2.12455	-0.0954844	-0.480179	-0.266951	0.0348522	-26.3139	0.604367	0.00182988	0.252197	0.0346927	0.151954	-0.0014457	-0.00171997	-0.400713	-0.0825941	-0.216964	0.00681218	-0.048098	-0.0943236	0.0176406	-0.259067
mleq1	ADL/100_squared	-1.7671	-0.00109988	-0.401238	0.00262433	-0.0431258	4.82057e-05	0.000130949	0.348167	2.12455	0.259239	-0.00291783	0.0125199	0.0326745	-0.00039388	-0.563989	0.01353	1.71255e-05	-0.0341866	0.000377628	-0.0037172	1.09851e-05	-0.000107115	-0.0160586	0.0136481	0.0230246	0.000375155	0.000978296	0.00237078	-0.000129484	-0.000371213
mleq1	QoL/100_squared	0.108635	-0.00107889	0.00529558	-0.0353475	0.0147996	-4.28725e-05	5.56921e-05	-0.0336314	-0.0954844	-0.00291783	0.0317453	-0.010954	-0.00191603	0.000404017	0.0232721	-0.00471839	-0.000112331	0.00103205	-0.00297427	0.00199383	4.98748e-05	-1.38711e-05	0.00246181	0.00344651	-0.000672276	0.00403559	-0.00227662	-0.000506785	-0.000578839	0.000952709
mleq1	Sport/100_squared	0.459254	-0.00095842	-0.0172879	0.0119129	-0.139822	9.00703e-05	-7.08068e-06	-0.117069	-0.480179	0.0125199	-0.010954	0.0679657	0.0828664	-0.00104981	0.136569	-0.00263184	-0.000199034	-0.00364424	0.000709761	-0.0110756	2.32151e-05	7.52728e-06	0.00148942	0.000795175	0.00277298	-0.00132881	0.0068242	0.00574428	-0.000227742	0.0016015
mleq1	Sport/100_square root	0.209304	-0.000462057	-0.0547683	0.00188229	-0.218528	9.81178e-05	-1.50891e-05	-0.0371563	-0.266951	0.0326745	-0.00191603	0.0828664	0.168408	-0.00120421	0.0907656	-0.0156199	-0.000171305	-0.00877343	-0.000802721	-0.0153492	8.46497e-05	-2.05439e-05	0.00584233	0.0118548	0.00636808	0.000108248	0.00778396	0.00971253	-0.000941929	0.00243629
mleq1	age_square root	-0.0293703	-0.00022622	-7.25981e-05	-0.000498417	0.00219299	-0.00152525	0.000398343	0.00611512	0.0348522	-0.00039388	0.000404017	-0.00104981	-0.00120421	0.0176265	-0.0606003	0.0028354	0.000109852	0.00050946	0.000277032	-0.000365352	-0.000111609	6.92785e-05	-0.000838493	-0.00244681	-0.000518164	-0.000475175	0.000475047	-2.6605e-05	0.00128919	-0.00328537
mleq1	_cons	24.1194	-0.00479701	0.893749	-0.023708	-0.220588	0.00531104	-0.00154823	-5.7341	-26.3139	-0.563989	0.0232721	0.136569	0.0907656	-0.0606003	7.76061	-0.203874	-0.000637972	-0.0909304	-0.0118554	-0.0457082	0.000787039	0.000215326	0.124268	0.0504949	0.0760706	-0.000109575	0.0131202	0.0294534	-0.00945736	0.0870067
mleq2	Pain/100	-0.475475	0.000249304	-0.0284388	0.00508883	0.0175668	-0.000241913	-0.000171394	0.0810597	0.604367	0.01353	-0.00471839	-0.00263184	-0.0156199	0.0028354	-0.203874	8.18045	0.0166651	-0.0145313	0.023091	-0.226837	-0.00262708	-0.0047246	-2.87453	-6.98526	-0.0580578	-0.0201796	0.312845	0.0334212	0.0279878	1.52961
mleq2	Symptom/100	-0.00257207	0.000495949	9.66659e-06	2.21765e-05	0.000336811	-1.00368e-05	-6.55184e-06	0.000651738	0.00182988	1.71255e-05	-0.000112331	-0.000199034	-0.000171305	0.000109852	-0.000637972	0.0166651	0.0186775	0.00114559	0.00078551	0.000665126	-7.51467e-05	3.93712e-05	-0.0123193	-0.0177128	-0.00259029	-0.00156446	-0.0017789	-0.000901919	0.00072202	-0.00285515
mleq2	ADL/100	-0.24949	-0.000229152	0.0561535	-0.0010201	0.0109813	-4.34859e-05	7.78381e-05	0.0668549	0.252197	-0.0341866	0.00103205	-0.00364424	-0.00877343	0.00050946	-0.0909304	-0.0145313	0.00114559	0.404734	-0.00152669	0.0482229	-0.000421403	0.000531557	0.111418	-0.178703	-0.306692	0.000247955	-0.0129252	-0.0266139	0.00523974	-0.0358392
mleq2	QoL/100	-0.0303165	0.000102839	-0.000693134	0.0032256	-0.000246277	-2.44791e-05	1.04903e-05	0.00663184	0.0346927	0.000377628	-0.00297427	0.000709761	-0.000802721	0.000277032	-0.0118554	0.023091	0.00078551	-0.00152669	0.0661509	-0.0393097	-0.000336107	-0.000903092	-0.00494642	-0.0284214	-0.00189894	-0.076043	0.0407306	0.00693569	0.00381471	-0.00562466
mleq2	Sport/100	-0.137212	-7.40529e-05	0.00601486	-0.00182514	0.0234772	3.18421e-05	5.33649e-06	0.0323111	0.151954	-0.0037172	0.00199383	-0.0110756	-0.0153492	-0.000365352	-0.0457082	-0.226837	0.000665126	0.0482229	-0.0393097	0.409184	0.000817601	-0.000973292	0.0853062	0.183538	-0.0393149	0.0648806	-0.269548	-0.183088	-0.00902593	-0.0160544
mleq2	age	0.00125162	-1.27015e-05	-1.56231e-05	-5.22617e-05	-8.53209e-05	9.65891e-06	-5.01333e-06	-0.000272012	-0.0014457	1.09851e-05	4.98748e-05	2.32151e-05	8.46497e-05	-0.000111609	0.000787039	-0.00262708	-7.51467e-05	-0.000421403	-0.000336107	0.000817601	0.00047495	-0.000112574	0.00102806	0.00204573	0.000520667	0.000642516	-0.00106142	-0.000172526	-0.00541533	0.0148021
mleq2	female	0.00165926	-5.84242e-06	0.000150534	-1.72418e-06	8.72658e-06	-5.77235e-06	2.9574e-05	-0.00039238	-0.00171997	-0.000107115	-1.38711e-05	7.52728e-06	-2.05439e-05	6.92785e-05	0.000215326	-0.0047246	3.93712e-05	0.000531557	-0.000903092	-0.000973292	-0.000112574	0.00112448	0.00220012	0.00361421	-0.000732806	0.000708449	0.000624882	0.000715988	0.00133193	-0.00516487
mleq2	Pain/100_squared	0.330811	-0.000297418	0.0281599	-0.00257186	-0.00741178	6.94521e-05	0.000126004	-0.0630969	-0.400713	-0.0160586	0.00246181	0.00148942	0.00584233	-0.000838493	0.124268	-2.87453	-0.0123193	0.111418	-0.00494642	0.0853062	0.00102806	0.00220012	1.11618	2.30031	-0.0675249	0.00293514	-0.129447	-0.00985827	-0.0112368	-0.482153
mleq2	Pain/100_square root	0.0355691	-0.000289365	-0.0178241	-0.00382547	-0.0118419	0.000209546	7.84717e-05	0.00807522	-0.0825941	0.0136481	0.00344651	0.000795175	0.0118548	-0.00244681	0.0504949	-6.98526	-0.0177128	-0.178703	-0.0284214	0.183538	0.00204573	0.00361421	2.30031	6.25708	0.184624	0.0275313	-0.239508	-0.0323956	-0.0218813	-1.40666
mleq2	ADL/100_squared	0.208985	0.000158499	-0.0368747	0.000652878	-0.00820685	4.52467e-05	-7.44998e-05	-0.0541457	-0.216964	0.0230246	-0.000672276	0.00277298	0.00636808	-0.000518164	0.0760706	-0.0580578	-0.00259029	-0.306692	-0.00189894	-0.0393149	0.000520667	-0.000732806	-0.0675249	0.184624	0.25012	0.00274074	0.00949858	0.0196876	-0.00585252	0.0216991
mleq2	QoL/100_squared	-0.00626852	-0.000123148	-0.000370806	-0.00370461	0.0010378	4.03209e-05	-5.56014e-05	0.00163277	0.00681218	0.000375155	0.00403559	-0.00132881	0.000108248	-0.000475175	-0.000109575	-0.0201796	-0.00156446	0.000247955	-0.076043	0.0648806	0.000642516	0.000708449	0.00293514	0.0275313	0.00274074	0.114957	-0.077531	-0.0152845	-0.00725734	0.0159599
mleq2	Sport/100_squared	0.0437954	-0.000108287	-0.00193545	0.00188272	-0.012581	-3.96398e-05	1.36177e-05	-0.0107451	-0.048098	0.000978296	-0.00227662	0.0068242	0.00778396	0.000475047	0.0131202	0.312845	-0.0017789	-0.0129252	0.0407306	-0.269548	-0.00106142	0.000624882	-0.129447	-0.239508	0.00949858	-0.077531	0.218588	0.106367	0.0120408	0.011678
mleq2	Sport/100_square root	0.0839335	0.000105243	-0.00387115	0.000436692	-0.0135331	2.06039e-06	-2.45952e-06	-0.0192914	-0.0943236	0.00237078	-0.000506785	0.00574428	0.00971253	-2.6605e-05	0.0294534	0.0334212	-0.000901919	-0.0266139	0.00693569	-0.183088	-0.000172526	0.000715988	-0.00985827	-0.0323956	0.0196876	-0.0152845	0.106367	0.0954504	0.00195583	0.00430691
mleq2	age_square root	-0.0152078	0.00014564	0.000205798	0.000616258	0.000915923	-0.000110842	5.95396e-05	0.00326043	0.0176406	-0.000129484	-0.000578839	-0.000227742	-0.000941929	0.00128919	-0.00945736	0.0279878	0.00072202	0.00523974	0.00381471	-0.00902593	-0.00541533	0.00133193	-0.0112368	-0.0218813	-0.00585252	-0.00725734	0.0120408	0.00195583	0.0621249	-0.171325
mleq2	_cons	0.240468	-0.000436957	-0.000404565	-0.000982281	-0.00319642	0.000280668	-0.000205176	-0.0585333	-0.259067	-0.000371213	0.000952709	0.0016015	0.00243629	-0.00328537	0.0870067	1.52961	-0.00285515	-0.0358392	-0.00562466	-0.0160544	0.0148021	-0.00516487	-0.482153	-1.40666	0.0216991	0.0159599	0.011678	0.00430691	-0.171325	0.849861

## Sheet: Covariance_anxitey
		mleq1	mleq1	mleq1	mleq1	mleq1	mleq1	mleq1	mleq1	mleq1	mleq1	mleq1	mleq1	mleq1	mleq1	mleq2	mleq2	mleq2	mleq2	mleq2	mleq2	mleq2	mleq2	mleq2	mleq2	mleq2	mleq2	mleq2	mleq2
		Pain/100	Symptom/100	ADL/100	QoL/100	Sport/100	age	female	Symptom/100_squared	ADL/100_squared	QoL/100_squared	Sport/100_squared	age_squared	age_square root	_cons	Pain/100	Symptom/100	ADL/100	QoL/100	Sport/100	age	female	Symptom/100_squared	ADL/100_squared	QoL/100_squared	Sport/100_squared	age_squared	age_square root	_cons
mleq1	Pain/100	0.0102558	-0.00401441	-0.00513608	-0.000483598	-0.000434014	1.90642e-05	7.31074e-05	0.00129903	-0.000620462	-0.000165648	-0.000500212	-1.80503e-07	-0.000154762	9.91369e-05	0.00346197	-0.00152509	-0.00197351	-4.30445e-05	-0.000200997	-2.9176e-05	3.03057e-05	0.000484871	5.80306e-05	-0.0002212	-0.000203024	1.58957e-07	0.000168994	-0.000210966
mleq1	Symptom/100	-0.00401441	0.089052	-0.0270414	-0.00412812	-0.00467841	-0.000397977	9.38693e-05	-0.0633472	0.017026	0.00452828	0.00547065	1.48668e-06	0.00338655	-0.0224759	-0.00143998	0.0263708	-0.00791324	-0.000621766	-0.00129151	-0.000138418	3.115e-05	-0.018905	0.00494366	0.000349301	0.00160696	6.50217e-07	0.0010273	-0.00622261
mleq1	ADL/100	-0.00513608	-0.0270414	0.155653	-0.00509407	-0.00343857	2.16507e-05	-3.94791e-07	0.0207606	-0.102303	0.0055809	0.00734675	6.35482e-08	-0.000128453	-0.0433505	-0.00164919	-0.00920356	0.048308	-0.00209041	-0.00222334	-0.0003072	2.46175e-05	0.00729636	-0.0321946	0.00298342	0.00367592	1.17502e-06	0.0026002	-0.0188865
mleq1	QoL/100	-0.000483598	-0.00412812	-0.00509407	0.0248587	-0.00800026	0.000150573	-0.000169537	0.00320966	0.00275092	-0.0238411	0.00687094	-1.05587e-06	-0.000958608	0.00220169	-5.84751e-06	-0.000454688	-0.00236537	0.00907513	-0.00285021	0.000224418	-6.68208e-05	0.000246028	0.00122764	-0.00971253	0.00264176	-1.47551e-06	-0.00150315	0.00300204
mleq1	Sport/100	-0.000434014	-0.00467841	-0.00343857	-0.00800026	0.0161484	0.00012967	0.000120933	0.00340767	0.000273916	0.00787296	-0.0139076	-4.63183e-07	-0.0010473	0.00490697	-5.47507e-05	-0.0016405	-0.00114243	-0.00261544	0.00527617	-0.000126592	4.84518e-05	0.0012953	9.31152e-05	0.0027364	-0.00480407	8.2578e-07	0.000849295	-0.000784524
mleq1	age	1.90642e-05	-0.000397977	2.16507e-05	0.000150573	0.00012967	0.00848918	-6.08926e-05	0.000354361	-7.31397e-05	-2.13877e-05	-0.000208228	-4.088e-05	-0.064999	0.137726	-6.1732e-05	-0.000311366	-0.000102695	0.000362481	-4.15706e-05	0.00397822	-4.78049e-06	0.000340863	2.77731e-05	-0.000376363	9.84353e-06	-1.9671e-05	-0.0300613	0.0629584
mleq1	female	7.31074e-05	9.38693e-05	-3.94791e-07	-0.000169537	0.000120933	-6.08926e-05	0.000289518	-6.03276e-05	-7.51582e-05	0.000100382	-3.59863e-05	1.56237e-07	0.000588493	-0.001669	2.05222e-05	0.000101567	8.51629e-07	-6.94623e-05	5.52739e-05	9.99777e-06	0.000113619	-5.51062e-05	-3.41722e-05	4.8446e-05	-3.50967e-05	-9.50406e-08	-3.40116e-05	-9.87981e-05
mleq1	Symptom/100_squared	0.00129903	-0.0633472	0.0207606	0.00320966	0.00340767	0.000354361	-6.03276e-05	0.0473265	-0.0134407	-0.00367067	-0.00425525	-1.40227e-06	-0.00299355	0.0171111	0.000442729	-0.0189598	0.00625582	0.000644089	0.00091245	0.000144238	-1.22172e-05	0.0144716	-0.00403879	-0.000550045	-0.00126049	-6.85773e-07	-0.00108548	0.00512268
mleq1	ADL/100_squared	-0.000620462	0.017026	-0.102303	0.00275092	0.000273916	-7.31397e-05	-7.51582e-05	-0.0134407	0.0719643	-0.00306918	-0.00363645	4.16939e-07	0.000495469	0.0282388	-0.000222888	0.00598573	-0.0317412	0.000805415	0.00106442	9.01252e-05	-4.07628e-05	-0.00484735	0.0226845	-0.00137541	-0.00228104	-1.66555e-07	-0.000884693	0.0109002
mleq1	QoL/100_squared	-0.000165648	0.00452828	0.0055809	-0.0238411	0.00787296	-2.13877e-05	0.000100382	-0.00367067	-0.00306918	0.0259115	-0.00812465	3.692e-07	1.46913e-05	-0.000441622	-0.000159459	0.000716667	0.00269551	-0.00907389	0.00304898	-0.000209996	5.5857e-05	-0.000534904	-0.00151056	0.0111303	-0.0033537	1.3919e-06	0.00142134	-0.00303771
mleq1	Sport/100_squared	-0.000500212	0.00547065	0.00734675	0.00687094	-0.0139076	-0.000208228	-3.59863e-05	-0.00425525	-0.00363645	-0.00812465	0.0143561	8.596e-07	0.00169824	-0.00736001	-0.000259094	0.00191748	0.00257313	0.00230278	-0.00478449	0.000141626	-2.07209e-05	-0.00159391	-0.00137208	-0.00291667	0.00537461	-9.39115e-07	-0.000912524	0.000488538
mleq1	age_squared	-1.80503e-07	1.48668e-06	6.35482e-08	-1.05587e-06	-4.63183e-07	-4.088e-05	1.56237e-07	-1.40227e-06	4.16939e-07	3.692e-07	8.596e-07	1.99811e-07	0.000310761	-0.000653887	3.47998e-07	1.2744e-06	5.24461e-07	-2.10403e-06	4.58812e-07	-1.95918e-05	-2.56368e-08	-1.44825e-06	-1.40076e-07	2.21709e-06	-3.76414e-07	9.81753e-08	0.000147092	-0.000306125
mleq1	age_square root	-0.000154762	0.00338655	-0.000128453	-0.000958608	-0.0010473	-0.064999	0.000588493	-0.00299355	0.000495469	1.46913e-05	0.00169824	0.000310761	0.499487	-1.06227	0.00040998	0.00256428	0.000878768	-0.0025184	0.000162414	-0.0301229	8.21124e-05	-0.00276972	-0.000281526	0.00261706	0.000165446	0.000147991	0.228366	-0.479878
mleq1	_cons	9.91369e-05	-0.0224759	-0.0433505	0.00220169	0.00490697	0.137726	-0.001669	0.0171111	0.0282388	-0.000441622	-0.00736001	-0.000653887	-1.06227	2.28794	-0.000885271	-0.00965946	-0.0154957	0.00494185	0.00101376	0.0633169	-0.000353344	0.00883171	0.00998201	-0.00519976	-0.00222121	-0.000309039	-0.481617	1.02143
mleq2	Pain/100	0.00346197	-0.00143998	-0.00164919	-5.84751e-06	-5.47507e-05	-6.1732e-05	2.05222e-05	0.000442729	-0.000222888	-0.000159459	-0.000259094	3.47998e-07	0.00040998	-0.000885271	0.0298185	-0.0111877	-0.0150866	-0.001504	-0.000872239	-4.93076e-05	0.000199887	0.00275539	-0.00174643	0.000619441	-0.0019183	4.95179e-07	-9.19979e-05	0.000699186
mleq2	Symptom/100	-0.00152509	0.0263708	-0.00920356	-0.000454688	-0.0016405	-0.000311366	0.000101567	-0.0189598	0.00598573	0.000716667	0.00191748	1.2744e-06	0.00256428	-0.00965946	-0.0111877	0.183677	-0.0557326	-0.0081563	-0.0100563	-0.00313533	0.000375259	-0.142535	0.0399951	0.0123914	0.0154761	1.37452e-05	0.024868	-0.0810776
mleq2	ADL/100	-0.00197351	-0.00791324	0.048308	-0.00236537	-0.00114243	-0.000102695	8.51629e-07	0.00625582	-0.0317412	0.00269551	0.00257313	5.24461e-07	0.000878768	-0.0154957	-0.0150866	-0.0557326	0.245886	-0.00499432	-0.00948796	0.00169079	-0.000526458	0.0486874	-0.171452	0.00285677	0.0218425	-7.36215e-06	-0.0127558	-0.0306947
mleq2	QoL/100	-4.30445e-05	-0.000621766	-0.00209041	0.00907513	-0.00261544	0.000362481	-6.94623e-05	0.000644089	0.000805415	-0.00907389	0.00230278	-2.10403e-06	-0.0025184	0.00494185	-0.001504	-0.0081563	-0.00499432	0.0534429	-0.0182322	0.00191357	-0.000245984	0.00690459	0.00171291	-0.0551425	0.0170889	-9.92664e-06	-0.0136379	0.0269553
mleq2	Sport/100	-0.000200997	-0.00129151	-0.00222334	-0.00285021	0.00527617	-4.15706e-05	5.52739e-05	0.00091245	0.00106442	0.00304898	-0.00478449	4.58812e-07	0.000162414	0.00101376	-0.000872239	-0.0100563	-0.00948796	-0.0182322	0.0467233	-0.00138525	0.00052751	0.00791933	0.00119777	0.0228721	-0.0463889	7.63278e-06	0.0102573	-0.0163957
mleq2	age	-2.9176e-05	-0.000138418	-0.0003072	0.000224418	-0.000126592	0.00397822	9.99777e-06	0.000144238	9.01252e-05	-0.000209996	0.000141626	-1.95918e-05	-0.0301229	0.0633169	-4.93076e-05	-0.00313533	0.00169079	0.00191357	-0.00138525	0.0278449	-0.000182129	0.00227292	-0.00103575	-0.00178382	0.00152352	-0.000133696	-0.213166	0.45136
mleq2	female	3.03057e-05	3.115e-05	2.46175e-05	-6.68208e-05	4.84518e-05	-4.78049e-06	0.000113619	-1.22172e-05	-4.07628e-05	5.5857e-05	-2.07209e-05	-2.56368e-08	8.21124e-05	-0.000353344	0.000199887	0.000375259	-0.000526458	-0.000245984	0.00052751	-0.000182129	0.000976589	-0.000142983	0.000147709	-1.44226e-05	-0.000307403	3.8039e-07	0.00182515	-0.00522197
mleq2	Symptom/100_squared	0.000484871	-0.018905	0.00729636	0.000246028	0.0012953	0.000340863	-5.51062e-05	0.0144716	-0.00484735	-0.000534904	-0.00159391	-1.44825e-06	-0.00276972	0.00883171	0.00275539	-0.142535	0.0486874	0.00690459	0.00791933	0.00227292	-0.000142983	0.119486	-0.0359131	-0.011184	-0.0137258	-9.72838e-06	-0.0183139	0.0607399
mleq2	ADL/100_squared	5.80306e-05	0.00494366	-0.0321946	0.00122764	9.31152e-05	2.77731e-05	-3.41722e-05	-0.00403879	0.0226845	-0.00151056	-0.00137208	-1.40076e-07	-0.000281526	0.00998201	-0.00174643	0.0399951	-0.171452	0.00171291	0.00119777	-0.00103575	0.000147709	-0.0359131	0.132888	-0.000561107	-0.0116285	4.50529e-06	0.00798422	0.0243288
mleq2	QoL/100_squared	-0.0002212	0.000349301	0.00298342	-0.00971253	0.0027364	-0.000376363	4.8446e-05	-0.000550045	-0.00137541	0.0111303	-0.00291667	2.21709e-06	0.00261706	-0.00519976	0.000619441	0.0123914	0.00285677	-0.0551425	0.0228721	-0.00178382	-1.44226e-05	-0.011184	-0.000561107	0.0717538	-0.0287732	8.54178e-06	0.0131287	-0.0267834
mleq2	Sport/100_squared	-0.000203024	0.00160696	0.00367592	0.00264176	-0.00480407	9.84353e-06	-3.50967e-05	-0.00126049	-0.00228104	-0.0033537	0.00537461	-3.76414e-07	0.000165446	-0.00222121	-0.0019183	0.0154761	0.0218425	0.0170889	-0.0463889	0.00152352	-0.000307403	-0.0137258	-0.0116285	-0.0287732	0.0579416	-8.6201e-06	-0.0108228	0.0130029
mleq2	age_squared	1.58957e-07	6.50217e-07	1.17502e-06	-1.47551e-06	8.2578e-07	-1.9671e-05	-9.50406e-08	-6.85773e-07	-1.66555e-07	1.3919e-06	-9.39115e-07	9.81753e-08	0.000147991	-0.000309039	4.95179e-07	1.37452e-05	-7.36215e-06	-9.92664e-06	7.63278e-06	-0.000133696	3.8039e-07	-9.72838e-06	4.50529e-06	8.54178e-06	-8.6201e-06	6.51755e-07	0.00101611	-0.00213674
mleq2	age_square root	0.000168994	0.0010273	0.0026002	-0.00150315	0.000849295	-0.0300613	-3.40116e-05	-0.00108548	-0.000884693	0.00142134	-0.000912524	0.000147092	0.228366	-0.481617	-9.19979e-05	0.024868	-0.0127558	-0.0136379	0.0102573	-0.213166	0.00182515	-0.0183139	0.00798422	0.0131287	-0.0108228	0.00101611	1.63784	-3.48061
mleq2	_cons	-0.000210966	-0.00622261	-0.0188865	0.00300204	-0.000784524	0.0629584	-9.87981e-05	0.00512268	0.0109002	-0.00303771	0.000488538	-0.000306125	-0.479878	1.02143	0.000699186	-0.0810776	-0.0306947	0.0269553	-0.0163957	0.45136	-0.00522197	0.0607399	0.0243288	-0.0267834	0.0130029	-0.00213674	-3.48061	7.45078
