# Supplementary material for: Mapping EQ-5D-3L from the Knee Injury and Osteoarthritis Outcome Score (KOOS)
Source: Qual Life Res. 2019 Sep 20;29(1):265–74. doi: 10.1007/s11136-019-02303-9 (PMC6962127; doi:10.1007/s11136-019-02303-9)
Supplement: Supplementary file 11 — Supplementary material 11 (XLS 57 kb) [file 11136_2019_2303_MOESM11_ESM.xls]

## Sheet: Table of results
Table 11. Preferred beta-mixture model with KOOS included in form of KOOS5.
Individual components			b	se	z	pvalue	ll	ul
	Component 1
		KOOS5	0.0157495	0.00108249	14.5494	5.89042e-48	0.0136279	0.0178712
		age	0.00394116	0.000271986	14.4903	1.39583e-47	0.00340807	0.00447424
		0b.female	0
		1.female	0.0203477	0.00547496	3.7165	0.000202005	0.00961694	0.0310784
		KOOS5_squared	2.23743e-05	8.70366e-06	2.57068	0.0101499	5.31547e-06	3.94332e-05
		_cons	1.04929	0.0339716	30.8873	1.77162e-209	0.982707	1.11587
	Component 1_lnphi*
		_cons	4.32743	0.0101063	428.194	0	4.30763	4.34724
	Component 2
		KOOS5	0.0279704	0.00185283	15.0961	1.71907e-51	0.024339	0.0316019
		age	0.00393822	0.000703943	5.59452	2.21232e-08	0.00255852	0.00531792
		0b.female	0
		1.female	-0.0394653	0.01274	-3.09774	0.00195001	-0.0644353	-0.0144953
		KOOS5_squared	-0.000146562	1.81902e-05	-8.0572	7.80642e-16	-0.000182215	-0.00011091
		_cons	-0.873784	0.0522126	-16.7351	7.27144e-63	-0.976119	-0.771449
	Component 2_lnphi*
		_cons	3.5038	0.0336222	104.211	0	3.43791	3.5697
	Component 3
		KOOS5	0.108744	0.018297	5.94325	2.7942e-09	0.0728823	0.144605
		age	0.00747548	0.00574325	1.30161	0.193049	-0.00378108	0.018732
		0b.female	0
		1.female	0.105678	0.0710699	1.48696	0.137024	-0.0336161	0.244973
		KOOS5_squared	-0.000613753	0.000147556	-4.15946	3.19003e-05	-0.000902958	-0.000324549
		_cons	-2.52923	0.510211	-4.95722	7.15095e-07	-3.52922	-1.52923
	Component 3_lnphi*
		_cons	0.305478	0.176182	1.73388	0.0829391	-0.0398316	0.650788
Probability of component membership
	Probability Component 1
		KOOS5	0.127399	0.0340301	3.74371	0.000181325	0.060701	0.194096
		age	0.0137063	0.00781459	1.75393	0.0794424	-0.00161007	0.0290226
		0b.female	0
		1.female	0.795185	0.142626	5.57532	2.47072e-08	0.515643	1.07473
		KOOS5_squared	-0.00101304	0.000251996	-4.02008	5.81786e-05	-0.00150695	-0.000519141
		_cons	-0.498204	1.20262	-0.414265	0.67868	-2.8553	1.85889
	Probability Component 2
		KOOS5	-0.00442237	0.0353326	-0.125164	0.900394	-0.073673	0.0648282
		age	-0.0093551	0.00829464	-1.12785	0.259383	-0.0256123	0.00690208
		0b.female	0
		1.female	0.508789	0.150401	3.38288	0.00071729	0.214008	0.803569
		KOOS5_squared	-0.000503706	0.000268338	-1.87713	0.0605005	-0.00102964	2.2228e-05
		_cons	3.97187	1.2235	3.24631	0.0011691	1.57385	6.3699
Probability of full health
	Probability full health
		KOOS5	-0.102994	0.00903718	-11.3967	4.34282e-30	-0.120707	-0.0852815
		age	0.0110589	0.00176432	6.26806	3.65564e-10	0.00760087	0.0145169
		0b.female	0
		1.female	-0.0654605	0.0352373	-1.8577	0.0632112	-0.134524	0.00360341
		KOOS5_squared	0.0016971	6.13621e-05	27.6572	2.28687e-168	0.00157683	0.00181737
		_cons	-3.9817	0.341149	-11.6714	1.78403e-31	-4.65034	-3.31306
		C1_phi*	75.7496	0.765545			74.264	77.265
		C2_phi*	33.2417	1.11766			31.1217	35.506
		C3_phi*	1.35727	0.239127			0.960951	1.91705
Bayesian information criteria	-70635.6
Mean error	-6.99e-05
Mean absolute error	0.1021
Root mean squared error	0.1528
*phi referes to precision parameter

## Sheet: Covariance matrix
		C1_mu	C1_mu	C1_mu	C1_mu	C1_mu	C1_mu	C1_lnphi	C2_mu	C2_mu	C2_mu	C2_mu	C2_mu	C2_mu	C2_lnphi	C3_mu	C3_mu	C3_mu	C3_mu	C3_mu	C3_mu	C3_lnphi	Prob_C1	Prob_C1	Prob_C1	Prob_C1	Prob_C1	Prob_C1	Prob_C2	Prob_C2	Prob_C2	Prob_C2	Prob_C2	Prob_C2	PM_ub	PM_ub	PM_ub	PM_ub	PM_ub	PM_ub
		KOOS5	age	0b.female	1.female	KOOS5_squared	_cons	_cons	KOOS5	age	0b.female	1.female	KOOS5_squared	_cons	_cons	KOOS5	age	0b.female	1.female	KOOS5_squared	_cons	_cons	KOOS5	age	0b.female	1.female	KOOS5_squared	_cons	KOOS5	age	0b.female	1.female	KOOS5_squared	_cons	KOOS5	age	0b.female	1.female	KOOS5_squared	_cons
C1_mu	KOOS5	1.17178e-06	1.5662e-08	0	8.56821e-08	-9.31419e-09	-3.47589e-05	1.16716e-06	3.21319e-08	-1.12656e-08	0	8.01672e-08	-3.25975e-10	-3.01337e-07	1.57511e-06	-2.62113e-06	1.53151e-07	0	-1.65647e-06	2.026e-08	8.18704e-05	7.91685e-06	6.47601e-06	2.95822e-07	0	2.92658e-06	-4.62392e-08	-0.000225972	5.99377e-06	2.40377e-07	0	2.22219e-06	-4.23336e-08	-0.000210295	-1.57587e-07	-7.57063e-08	0	-2.77322e-07	1.03098e-09	8.29351e-06
C1_mu	age	1.5662e-08	7.39765e-08	0	1.35439e-07	-1.12398e-10	-2.78982e-06	5.12754e-07	-2.21362e-09	4.95168e-09	0	-3.75505e-09	1.33565e-11	-5.58194e-08	2.77421e-07	-1.94801e-07	1.01016e-07	0	4.33716e-07	2.15854e-09	1.95038e-06	3.46886e-06	3.71397e-07	1.84913e-07	0	1.58794e-06	-1.94992e-09	-2.33437e-05	3.16486e-07	1.71058e-07	0	1.52219e-06	-1.44553e-09	-2.15556e-05	4.00338e-09	2.84834e-08	0	1.31081e-07	6.27508e-11	-1.54814e-06
C1_mu	0b.female	0	0	0	0	0	0	0	0	0	0	0	0	0	0	0	0	0	0	0	0	0	0	0	0	0	0	0	0	0	0	0	0	0	0	0	0	0	0	0
C1_mu	1.female	8.56821e-08	1.35439e-07	0	2.99752e-05	-4.26852e-10	-2.18324e-05	2.87042e-06	8.29202e-08	-6.70197e-09	0	2.75676e-06	-7.08047e-10	-3.20244e-06	5.25737e-06	-3.68845e-06	1.45956e-06	0	1.18771e-05	3.68624e-08	5.1956e-05	4.10421e-05	3.97532e-06	2.24541e-06	0	5.65592e-05	-1.71614e-08	-0.000288909	3.20004e-06	2.17596e-06	0	5.13807e-05	-1.00429e-08	-0.000266177	3.10169e-07	1.0852e-07	0	9.96266e-06	-2.09167e-09	-1.80915e-05
C1_mu	KOOS5_squared	-9.31419e-09	-1.12398e-10	0	-4.26852e-10	7.57537e-11	2.68073e-07	-7.16813e-09	-2.91516e-10	6.80934e-11	0	-5.7663e-10	2.95087e-12	3.77617e-09	-1.0148e-08	1.91638e-08	-8.08887e-10	0	1.22637e-08	-1.44504e-10	-6.12863e-07	-3.9778e-08	-4.72267e-08	-1.96225e-09	0	-1.8381e-08	3.42319e-10	1.60842e-06	-4.37781e-08	-1.52288e-09	0	-1.25544e-08	3.15113e-10	1.49258e-06	1.48655e-09	7.36436e-10	0	3.24239e-09	-9.55586e-12	-7.96497e-08
C1_mu	_cons	-3.47589e-05	-2.78982e-06	0	-2.18324e-05	2.68073e-07	0.00115407	-5.70847e-05	-7.4147e-07	3.09247e-07	0	-3.94319e-06	7.92082e-09	5.03648e-06	-7.27137e-05	9.3761e-05	-1.07592e-05	0	3.23099e-05	-7.70115e-07	-0.00268084	-0.000490285	-0.000225488	-1.80183e-05	0	-0.000188891	1.55382e-06	0.00850105	-0.000207416	-1.59843e-05	0	-0.000167104	1.40149e-06	0.00793485	3.488e-06	8.17749e-07	0	-3.91151e-06	-2.66245e-08	-0.000132363
C1_lnphi	_cons	1.16716e-06	5.12754e-07	0	2.87042e-06	-7.16813e-09	-5.70847e-05	0.000102136	1.23272e-08	-4.35802e-08	0	-2.79903e-06	-8.76912e-10	6.99652e-06	1.58332e-05	-1.48626e-05	8.51462e-06	0	2.1889e-05	1.81718e-07	0.000118173	0.000345893	2.81572e-05	1.17629e-05	0	0.000123732	-1.17842e-07	-0.001875	2.74749e-05	1.20431e-05	0	0.000118764	-1.08246e-07	-0.00187084	-1.77479e-06	-9.1153e-07	0	7.92032e-07	9.92301e-09	9.50675e-05
C2_mu	KOOS5	3.21319e-08	-2.21362e-09	0	8.29202e-08	-2.91516e-10	-7.4147e-07	1.23272e-08	3.43298e-06	1.63154e-07	0	1.29873e-06	-3.29798e-08	-8.47011e-05	-5.34686e-07	-2.14084e-07	1.15543e-07	0	3.28808e-06	1.21706e-09	-4.51986e-06	-9.89824e-06	-3.91925e-06	4.50209e-08	0	2.37687e-06	2.80746e-08	0.000127442	-3.88501e-06	1.85208e-07	0	3.41247e-06	2.70626e-08	0.000124468	-2.09736e-07	-1.40514e-08	0	-3.76168e-07	1.54652e-09	7.28795e-06
C2_mu	age	-1.12656e-08	4.95168e-09	0	-6.70197e-09	6.80934e-11	3.09247e-07	-4.35802e-08	1.63154e-07	4.95535e-07	0	2.21021e-07	-1.08241e-09	-1.89816e-05	-6.97267e-07	4.78884e-07	-3.62377e-07	0	-1.24969e-06	-5.47829e-09	-1.93224e-06	-8.43983e-06	-9.50898e-07	-4.93617e-07	0	-4.29013e-06	5.09629e-09	5.64904e-05	-8.39806e-07	-5.57167e-07	0	-4.68068e-06	3.50226e-09	5.73203e-05	4.40618e-08	3.17289e-08	0	2.16642e-07	-3.26397e-10	-2.33188e-06
C2_mu	0b.female	0	0	0	0	0	0	0	0	0	0	0	0	0	0	0	0	0	0	0	0	0	0	0	0	0	0	0	0	0	0	0	0	0	0	0	0	0	0	0
C2_mu	1.female	8.01672e-08	-3.75505e-09	0	2.75676e-06	-5.7663e-10	-3.94319e-06	-2.79903e-06	1.29873e-06	2.21021e-07	0	0.000162308	-7.02253e-09	-0.000128127	-1.74678e-05	6.22299e-06	-3.15822e-06	0	-2.58949e-05	-6.95832e-08	2.9341e-06	-3.64308e-05	-5.10575e-06	-3.62765e-06	0	-8.55504e-05	1.09554e-08	0.000450691	-3.94851e-06	-3.98484e-06	0	-0.000105355	-4.74743e-09	0.000452253	1.00895e-07	1.7239e-07	0	5.69529e-06	-5.89807e-10	-1.03253e-05
C2_mu	KOOS5_squared	-3.25975e-10	1.33565e-11	0	-7.08047e-10	2.95087e-12	7.92082e-09	-8.76912e-10	-3.29798e-08	-1.08241e-09	0	-7.02253e-09	3.30885e-10	7.61517e-07	-1.30528e-09	2.59141e-09	-2.83206e-09	0	-3.26302e-08	-3.05755e-11	7.53092e-08	-9.48636e-10	2.55165e-08	-2.88304e-09	0	-4.85729e-08	-1.94752e-10	-6.68358e-07	2.44367e-08	-4.89547e-09	0	-6.41056e-08	-1.79279e-10	-5.95049e-07	2.40168e-09	2.32572e-10	0	5.38715e-09	-1.78034e-11	-8.50843e-08
C2_mu	_cons	-3.01337e-07	-5.58194e-08	0	-3.20244e-06	3.77617e-09	5.03648e-06	6.99652e-06	-8.47011e-05	-1.89816e-05	0	-0.000128127	7.61517e-07	0.00272616	0.000109492	-1.72724e-05	1.35844e-05	0	-1.7959e-05	2.50476e-07	0.000107352	0.000695831	0.000156458	2.07535e-05	0	0.000181994	-1.01516e-06	-0.00646327	0.000153723	2.09299e-05	0	0.000189475	-9.51678e-07	-0.0065284	2.68244e-06	-8.45182e-07	0	-2.67883e-06	-1.95377e-08	-6.46331e-05
C2_lnphi	_cons	1.57511e-06	2.77421e-07	0	5.25737e-06	-1.0148e-08	-7.27137e-05	1.58332e-05	-5.34686e-07	-6.97267e-07	0	-1.74678e-05	-1.30528e-09	0.000109492	0.00113045	-0.000101853	1.79096e-05	0	4.51881e-06	1.0016e-06	0.00203479	0.000929397	0.000298265	1.99806e-05	0	0.000372212	-1.87713e-06	-0.0123934	0.000309774	1.62843e-05	0	0.000503336	-1.94586e-06	-0.01277	2.05579e-07	-5.98093e-08	0	3.0102e-06	1.1986e-09	-2.94916e-05
C3_mu	KOOS5	-2.62113e-06	-1.94801e-07	0	-3.68845e-06	1.91638e-08	9.3761e-05	-1.48626e-05	-2.14084e-07	4.78884e-07	0	6.22299e-06	2.59141e-09	-1.72724e-05	-0.000101853	0.000334781	-3.85924e-05	0	-0.000194419	-2.63353e-06	-0.00825059	0.000419779	-0.000233913	-3.79129e-05	0	-0.000665588	1.54408e-06	0.00978363	-0.000238603	-3.88902e-05	0	-0.000697527	1.57878e-06	0.00996545	2.89582e-06	-1.23618e-07	0	8.49279e-07	-2.35441e-08	-7.35075e-05
C3_mu	age	1.53151e-07	1.01016e-07	0	1.45956e-06	-8.08887e-10	-1.07592e-05	8.51462e-06	1.15543e-07	-3.62377e-07	0	-3.15822e-06	-2.83206e-09	1.35844e-05	1.79096e-05	-3.85924e-05	3.29849e-05	0	0.000108361	4.06219e-07	-8.549e-05	0.000332679	4.08273e-06	2.31078e-05	0	0.000267586	9.17075e-08	-0.00158055	-6.90553e-07	2.43437e-05	0	0.000280913	1.45606e-07	-0.00153208	-1.29355e-06	1.50762e-07	0	2.70941e-06	1.02244e-08	3.09643e-05
C3_mu	0b.female	0	0	0	0	0	0	0	0	0	0	0	0	0	0	0	0	0	0	0	0	0	0	0	0	0	0	0	0	0	0	0	0	0	0	0	0	0	0	0
C3_mu	1.female	-1.65647e-06	4.33716e-07	0	1.18771e-05	1.22637e-08	3.23099e-05	2.1889e-05	3.28808e-06	-1.24969e-06	0	-2.58949e-05	-3.26302e-08	-1.7959e-05	4.51881e-06	-0.000194419	0.000108361	0	0.00505093	1.67836e-06	-0.00124396	-0.0012634	-0.000360205	0.000168816	0	0.00259728	2.9452e-06	0.00414055	-0.000376007	0.000178228	0	0.00274041	3.1125e-06	0.00411078	-4.84353e-07	2.25072e-06	0	2.16053e-05	5.05048e-09	-5.37271e-05
C3_mu	KOOS5_squared	2.026e-08	2.15854e-09	0	3.68624e-08	-1.44504e-10	-7.70115e-07	1.81718e-07	1.21706e-09	-5.47829e-09	0	-6.95832e-08	-3.05755e-11	2.50476e-07	1.0016e-06	-2.63353e-06	4.06219e-07	0	1.67836e-06	2.17728e-08	5.95047e-05	7.24938e-07	1.86524e-06	4.04787e-07	0	6.02965e-06	-1.14365e-08	-8.65373e-05	1.86352e-06	4.17606e-07	0	6.34061e-06	-1.12821e-08	-8.74033e-05	-2.96665e-08	1.60656e-09	0	2.93373e-10	2.36118e-10	7.73271e-07
C3_mu	_cons	8.18704e-05	1.95038e-06	0	5.1956e-05	-6.12863e-07	-0.00268084	0.000118173	-4.51986e-06	-1.93224e-06	0	2.9341e-06	7.53092e-08	0.000107352	0.00203479	-0.00825059	-8.549e-05	0	-0.00124396	5.95047e-05	0.260315	-0.0161055	0.00870053	0.000156483	0	0.00827477	-6.42704e-05	-0.283378	0.00911293	0.000133352	0	0.00849347	-6.82429e-05	-0.292305	-2.15307e-05	-3.89133e-06	0	-0.000134113	2.03221e-07	0.000538238
C3_lnphi	_cons	7.91685e-06	3.46886e-06	0	4.10421e-05	-3.9778e-08	-0.000490285	0.000345893	-9.89824e-06	-8.43983e-06	0	-3.64308e-05	-9.48636e-10	0.000695831	0.000929397	0.000419779	0.000332679	0	-0.0012634	7.24938e-07	-0.0161055	0.03104	0.00236241	0.000375037	0	0.00202896	-1.38274e-05	-0.109685	0.00227708	0.000389236	0	0.00210986	-1.27507e-05	-0.108737	-8.27394e-06	-1.76661e-09	0	2.13669e-06	5.81906e-08	0.00027239
Prob_C1	KOOS5	6.47601e-06	3.71397e-07	0	3.97532e-06	-4.72267e-08	-0.000225488	2.81572e-05	-3.91925e-06	-9.50898e-07	0	-5.10575e-06	2.55165e-08	0.000156458	0.000298265	-0.000233913	4.08273e-06	0	-0.000360205	1.86524e-06	0.00870053	0.00236241	0.00115805	2.90093e-05	0	0.000343091	-8.46755e-06	-0.0386329	0.00117483	2.71629e-05	0	0.000341689	-8.63405e-06	-0.038926	1.27844e-06	-4.01721e-07	0	-1.50386e-05	-9.04112e-09	-2.69294e-05
Prob_C1	age	2.95822e-07	1.84913e-07	0	2.24541e-06	-1.96225e-09	-1.80183e-05	1.17629e-05	4.50209e-08	-4.93617e-07	0	-3.62765e-06	-2.88304e-09	2.07535e-05	1.99806e-05	-3.79129e-05	2.31078e-05	0	0.000168816	4.04787e-07	0.000156483	0.000375037	2.90093e-05	6.10679e-05	0	0.000427375	-9.95287e-08	-0.00348884	2.41994e-05	6.24006e-05	0	0.00044267	-4.53985e-08	-0.00344066	-1.81747e-06	-2.03031e-07	0	-3.97334e-07	1.3382e-08	6.25472e-05
Prob_C1	0b.female	0	0	0	0	0	0	0	0	0	0	0	0	0	0	0	0	0	0	0	0	0	0	0	0	0	0	0	0	0	0	0	0	0	0	0	0	0	0	0
Prob_C1	1.female	2.92658e-06	1.58794e-06	0	5.65592e-05	-1.8381e-08	-0.000188891	0.000123732	2.37687e-06	-4.29013e-06	0	-8.55504e-05	-4.85729e-08	0.000181994	0.000372212	-0.000665588	0.000267586	0	0.00259728	6.02965e-06	0.00827477	0.00202896	0.000343091	0.000427375	0	0.0203421	-9.0046e-07	-0.0384607	0.000295757	0.00044495	0	0.0205325	-3.73111e-07	-0.0381316	-1.33644e-05	-1.73666e-06	0	-5.97991e-05	1.05022e-07	0.000478579
Prob_C1	KOOS5_squared	-4.62392e-08	-1.94992e-09	0	-1.71614e-08	3.42319e-10	1.55382e-06	-1.17842e-07	2.80746e-08	5.09629e-09	0	1.09554e-08	-1.94752e-10	-1.01516e-06	-1.87713e-06	1.54408e-06	9.17075e-08	0	2.9452e-06	-1.14365e-08	-6.42704e-05	-1.38274e-05	-8.46755e-06	-9.95287e-08	0	-9.0046e-07	6.35019e-08	0.000269744	-8.63301e-06	-8.10691e-08	0	-8.21068e-07	6.51962e-08	0.000272546	-1.49679e-08	3.40627e-09	0	1.40574e-07	1.06333e-10	3.51555e-07
Prob_C1	_cons	-0.000225972	-2.33437e-05	0	-0.000288909	1.60842e-06	0.00850105	-0.001875	0.000127442	5.64904e-05	0	0.000450691	-6.68358e-07	-0.00646327	-0.0123934	0.00978363	-0.00158055	0	0.00414055	-8.65373e-05	-0.283378	-0.109685	-0.0386329	-0.00348884	0	-0.0384607	0.000269744	1.4463	-0.0388021	-0.00349799	0	-0.0393535	0.000270935	1.45098	4.56791e-05	1.6663e-05	0	0.000381928	-3.47152e-07	-0.00192201
Prob_C2	KOOS5	5.99377e-06	3.16486e-07	0	3.20004e-06	-4.37781e-08	-0.000207416	2.74749e-05	-3.88501e-06	-8.39806e-07	0	-3.94851e-06	2.44367e-08	0.000153723	0.000309774	-0.000238603	-6.90553e-07	0	-0.000376007	1.86352e-06	0.00911293	0.00227708	0.00117483	2.41994e-05	0	0.000295757	-8.63301e-06	-0.0388021	0.00124839	2.26355e-05	0	0.000294159	-9.32991e-06	-0.0404785	-1.0045e-06	-1.62671e-07	0	-1.2228e-05	7.96379e-09	3.59155e-05
Prob_C2	age	2.40377e-07	1.71058e-07	0	2.17596e-06	-1.52288e-09	-1.59843e-05	1.20431e-05	1.85208e-07	-5.57167e-07	0	-3.98484e-06	-4.89547e-09	2.09299e-05	1.62843e-05	-3.88902e-05	2.43437e-05	0	0.000178228	4.17606e-07	0.000133352	0.000389236	2.71629e-05	6.24006e-05	0	0.00044495	-8.10691e-08	-0.00349799	2.26355e-05	6.8801e-05	0	0.000469774	-2.40322e-08	-0.00362328	-1.65621e-06	-2.02503e-07	0	-5.21257e-07	1.21541e-08	5.78759e-05
Prob_C2	0b.female	0	0	0	0	0	0	0	0	0	0	0	0	0	0	0	0	0	0	0	0	0	0	0	0	0	0	0	0	0	0	0	0	0	0	0	0	0	0	0
Prob_C2	1.female	2.22219e-06	1.52219e-06	0	5.13807e-05	-1.25544e-08	-0.000167104	0.000118764	3.41247e-06	-4.68068e-06	0	-0.000105355	-6.41056e-08	0.000189475	0.000503336	-0.000697527	0.000280913	0	0.00274041	6.34061e-06	0.00849347	0.00210986	0.000341689	0.00044267	0	0.0205325	-8.21068e-07	-0.0393535	0.000294159	0.000469774	0	0.0226204	-2.56234e-07	-0.0402266	-1.06208e-05	-1.83757e-06	0	-8.45969e-05	8.52449e-08	0.000397366
Prob_C2	KOOS5_squared	-4.23336e-08	-1.44553e-09	0	-1.00429e-08	3.15113e-10	1.40149e-06	-1.08246e-07	2.70626e-08	3.50226e-09	0	-4.74743e-09	-1.79279e-10	-9.51678e-07	-1.94586e-06	1.57878e-06	1.45606e-07	0	3.1125e-06	-1.12821e-08	-6.82429e-05	-1.27507e-05	-8.63405e-06	-4.53985e-08	0	-3.73111e-07	6.51962e-08	0.000270935	-9.32991e-06	-2.40322e-08	0	-2.56234e-07	7.20055e-08	0.000286028	9.14791e-09	9.1807e-10	0	1.10792e-07	-7.4055e-11	-3.08678e-07
Prob_C2	_cons	-0.000210295	-2.15556e-05	0	-0.000266177	1.49258e-06	0.00793485	-0.00187084	0.000124468	5.73203e-05	0	0.000452253	-5.95049e-07	-0.0065284	-0.01277	0.00996545	-0.00153208	0	0.00411078	-8.74033e-05	-0.292305	-0.108737	-0.038926	-0.00344066	0	-0.0381316	0.000272546	1.45098	-0.0404785	-0.00362328	0	-0.0402266	0.000286028	1.49696	8.95819e-05	1.17082e-05	0	0.000332623	-6.7006e-07	-0.0031559
PM_ub	KOOS5	-1.57587e-07	4.00338e-09	0	3.10169e-07	1.48655e-09	3.488e-06	-1.77479e-06	-2.09736e-07	4.40618e-08	0	1.00895e-07	2.40168e-09	2.68244e-06	2.05579e-07	2.89582e-06	-1.29355e-06	0	-4.84353e-07	-2.96665e-08	-2.15307e-05	-8.27394e-06	1.27844e-06	-1.81747e-06	0	-1.33644e-05	-1.49679e-08	4.56791e-05	-1.0045e-06	-1.65621e-06	0	-1.06208e-05	9.14791e-09	8.95819e-05	8.16706e-05	6.82855e-07	0	-1.30467e-06	-5.46631e-07	-0.00296619
PM_ub	age	-7.57063e-08	2.84834e-08	0	1.0852e-07	7.36436e-10	8.17749e-07	-9.1153e-07	-1.40514e-08	3.17289e-08	0	1.7239e-07	2.32572e-10	-8.45182e-07	-5.98093e-08	-1.23618e-07	1.50762e-07	0	2.25072e-06	1.60656e-09	-3.89133e-06	-1.76661e-09	-4.01721e-07	-2.03031e-07	0	-1.73666e-06	3.40627e-09	1.6663e-05	-1.62671e-07	-2.02503e-07	0	-1.83757e-06	9.1807e-10	1.17082e-05	6.82855e-07	3.11283e-06	0	5.92806e-06	-4.15072e-09	-0.000120712
PM_ub	0b.female	0	0	0	0	0	0	0	0	0	0	0	0	0	0	0	0	0	0	0	0	0	0	0	0	0	0	0	0	0	0	0	0	0	0	0	0	0	0	0
PM_ub	1.female	-2.77322e-07	1.31081e-07	0	9.96266e-06	3.24239e-09	-3.91151e-06	7.92032e-07	-3.76168e-07	2.16642e-07	0	5.69529e-06	5.38715e-09	-2.67883e-06	3.0102e-06	8.49279e-07	2.70941e-06	0	2.16053e-05	2.93373e-10	-0.000134113	2.13669e-06	-1.50386e-05	-3.97334e-07	0	-5.97991e-05	1.40574e-07	0.000381928	-1.2228e-05	-5.21257e-07	0	-8.45969e-05	1.10792e-07	0.000332623	-1.30467e-06	5.92806e-06	0	0.00124167	1.85875e-08	-0.000719984
PM_ub	KOOS5_squared	1.03098e-09	6.27508e-11	0	-2.09167e-09	-9.55586e-12	-2.66245e-08	9.92301e-09	1.54652e-09	-3.26397e-10	0	-5.89807e-10	-1.78034e-11	-1.95377e-08	1.1986e-09	-2.35441e-08	1.02244e-08	0	5.05048e-09	2.36118e-10	2.03221e-07	5.81906e-08	-9.04112e-09	1.3382e-08	0	1.05022e-07	1.06333e-10	-3.47152e-07	7.96379e-09	1.21541e-08	0	8.52449e-08	-7.4055e-11	-6.7006e-07	-5.46631e-07	-4.15072e-09	0	1.85875e-08	3.7653e-09	1.90974e-05
PM_ub	_cons	8.29351e-06	-1.54814e-06	0	-1.80915e-05	-7.96497e-08	-0.000132363	9.50675e-05	7.28795e-06	-2.33188e-06	0	-1.03253e-05	-8.50843e-08	-6.46331e-05	-2.94916e-05	-7.35075e-05	3.09643e-05	0	-5.37271e-05	7.73271e-07	0.000538238	0.00027239	-2.69294e-05	6.25472e-05	0	0.000478579	3.51555e-07	-0.00192201	3.59155e-05	5.78759e-05	0	0.000397366	-3.08678e-07	-0.0031559	-0.00296619	-0.000120712	0	-0.000719984	1.90974e-05	0.116383
