# Supplementary material for: Mapping EQ-5D-3L from the Knee Injury and Osteoarthritis Outcome Score (KOOS)
Source: Qual Life Res. 2019 Sep 20;29(1):265–74. doi: 10.1007/s11136-019-02303-9 (PMC6962127; doi:10.1007/s11136-019-02303-9)
Supplement: Supplementary file 12 — Supplementary material 12 (XLS 164 kb) [file 11136_2019_2303_MOESM12_ESM.xls]

## Sheet: Table of results
Table 12. Preferred beta-mixture model with KOOS included in form of individual KOOS subscales.
Individual components			b	se	z	pvalue	ll	ul
	Component 1
		Symptom/100	-0.0394545	0.102756	-0.383964	0.701005	-0.240852	0.161943
		Pain/100	-0.769573	0.184717	-4.16623	3.09681e-05	-1.13161	-0.407534
		ADL/100	0.253661	0.202303	1.25387	0.209891	-0.142846	0.650167
		QoL/100	0.92388	0.0570816	16.1852	6.40918e-59	0.812002	1.03576
		Sport/100	0.059465	0.0445291	1.33542	0.18174	-0.0278105	0.14674
		age	0.00775626	0.00171266	4.52877	5.93276e-06	0.0043995	0.011113
		0b.female	0
		1.female	0.00771499	0.00519791	1.48425	0.137743	-0.00247273	0.0179027
		Symptom/100_squared	0.174313	0.0771079	2.26064	0.0237816	0.0231845	0.325442
		Pain/100_squared	0.791992	0.128803	6.14887	7.80386e-10	0.539543	1.04444
		ADL/100_squared	0.327482	0.130271	2.51385	0.0119421	0.0721554	0.582808
		QoL/100_squared	-0.288919	0.0603371	-4.78842	1.681e-06	-0.407178	-0.170661
		Sport/100_squared	0.002703	0.0437848	0.0617337	0.950775	-0.0831137	0.0885197
		age_squared	-5.26061e-05	2.38388e-05	-2.20674	0.0273319	-9.93293e-05	-5.88295e-06
		_cons	1.3169	0.0730684	18.0229	1.28856e-72	1.17369	1.46011
	Component 1_lnphi*
		_cons	4.3746	0.0113496	385.442	0	4.35236	4.39685
	Component 2
		Symptom/100	-0.0186127	0.179384	-0.103759	0.917361	-0.370199	0.332973
		Pain/100	0.929234	0.247995	3.74698	0.000178975	0.443172	1.4153
		ADL/100	0.252902	0.259939	0.972931	0.330588	-0.256568	0.762373
		QoL/100	1.22114	0.116361	10.4944	9.16879e-26	0.993075	1.4492
		Sport/100	-0.34393	0.086212	-3.98935	6.62537e-05	-0.512902	-0.174958
		age	-0.00534402	0.00438415	-1.21894	0.222867	-0.0139368	0.00324876
		0b.female	0
		1.female	-0.0471161	0.0122606	-3.84287	0.000121604	-0.0711465	-0.0230856
		Symptom/100_squared	0.0671523	0.152624	0.439985	0.659948	-0.231985	0.36629
		Pain/100_squared	-0.209741	0.202808	-1.03419	0.301048	-0.607237	0.187754
		ADL/100_squared	0.0956351	0.193526	0.494173	0.621184	-0.283668	0.474939
		QoL/100_squared	-1.17443	0.17914	-6.5559	5.53089e-11	-1.52554	-0.823317
		Sport/100_squared	0.227785	0.105892	2.15111	0.0314676	0.0202407	0.435329
		age_squared	0.000114099	6.47092e-05	1.76326	0.0778564	-1.27285e-05	0.000240927
		_cons	-0.601723	0.100385	-5.99418	2.04517e-09	-0.798473	-0.404973
	Component 2_lnphi*
		_cons	3.62378	0.0374068	96.8748	0	3.55046	3.69709
	Component 3
		Symptom/100	3.68239	1.83452	2.00728	0.0447199	0.0868016	7.27799
		Pain/100	0.483645	1.49573	0.323351	0.746429	-2.44793	3.41522
		ADL/100	-1.19412	1.17725	-1.01433	0.310427	-3.50149	1.11325
		QoL/100	2.97992	0.824337	3.61493	0.00030043	1.36425	4.59559
		Sport/100	1.89342	0.758539	2.49614	0.0125553	0.406711	3.38013
		age	0.0594896	0.035561	1.67289	0.0943495	-0.0102088	0.129188
		0b.female	0
		1.female	0.0997913	0.0997754	1.00016	0.317233	-0.0957649	0.295347
		Symptom/100_squared	-1.77248	1.38509	-1.27969	0.200653	-4.4872	0.942233
		Pain/100_squared	-1.27674	1.09307	-1.16803	0.242795	-3.41911	0.865638
		ADL/100_squared	2.61127	0.977696	2.67084	0.00756612	0.695023	4.52752
		QoL/100_squared	-3.07365	0.865749	-3.55028	0.000384821	-4.77049	-1.37682
		Sport/100_squared	-1.6332	0.732013	-2.23111	0.0256736	-3.06792	-0.198485
		age_squared	-0.000645083	0.00052699	-1.22409	0.220919	-0.00167796	0.000387799
		_cons	-2.23284	0.801637	-2.78535	0.00534696	-3.80402	-0.661662
	Component 3_lnphi*
		_cons	0.57077	0.174102	3.27837	0.00104408	0.229537	0.912004
Probability of component membership
	Probability Component 1
		Symptom/100	8.08208	2.5208	3.20616	0.00134519	3.14141	13.0227
		Pain/100	11.2839	2.96876	3.80087	0.000144192	5.4652	17.1025
		ADL/100	6.40512	0.990665	6.46547	1.00983e-10	4.46345	8.34678
		QoL/100	0.642782	0.63339	1.01483	0.310188	-0.598641	1.8842
		Sport/100	0.294464	0.591577	0.497761	0.618652	-0.865005	1.45393
		age	0.165472	0.0416872	3.96938	7.20601e-05	0.0837668	0.247178
		0b.female	0
		1.female	0.829186	0.147321	5.62843	1.8186e-08	0.540442	1.11793
		Symptom/100_squared	-5.35762	1.69642	-3.15819	0.00158754	-8.68255	-2.03269
		Pain/100_squared	-13.7347	1.98345	-6.92466	4.37017e-12	-17.6222	-9.84721
		age_squared	-0.00184836	0.000553019	-3.34231	0.000830833	-0.00293226	-0.000764466
		_cons	-8.51527	1.25858	-6.76576	1.32607e-11	-10.982	-6.04849
	Probability Component 2
		Symptom/100	6.19241	2.60901	2.37347	0.0176219	1.07884	11.306
		Pain/100	3.18327	2.93374	1.08506	0.277896	-2.56674	8.93329
		ADL/100	4.84221	1.04393	4.63843	3.51063e-06	2.79614	6.88828
		QoL/100	-4.86151	0.731317	-6.6476	2.97912e-11	-6.29486	-3.42815
		Sport/100	-0.514468	0.647667	-0.79434	0.426998	-1.78387	0.754937
		age	0.110169	0.0457215	2.40957	0.0159711	0.0205569	0.199782
		0b.female	0
		1.female	0.631632	0.157362	4.01388	5.97289e-05	0.323208	0.940056
		Symptom/100_squared	-3.55489	1.79767	-1.97751	0.0479845	-7.07826	-0.0315334
		Pain/100_squared	-8.48812	1.99841	-4.24745	2.16219e-05	-12.4049	-4.57132
		age_squared	-0.00145164	0.000612568	-2.36976	0.0177998	-0.00265225	-0.000251026
		_cons	-2.57626	1.25287	-2.05628	0.0397554	-5.03184	-0.120673
Probability of full health
	Probability full health
		Symptom/100	2.04988	0.177936	11.5203	1.0427e-30	1.70113	2.39862
		Pain/100	-10.4718	1.97672	-5.29756	1.1736e-07	-14.3461	-6.5975
		ADL/100	-9.4603	1.91145	-4.94928	7.44903e-07	-13.2067	-5.71392
		QoL/100	-0.140194	0.48592	-0.288512	0.772955	-1.09258	0.812192
		Sport/100	-1.93417	0.441035	-4.38553	1.15704e-05	-2.79858	-1.06976
		age	0.00369606	0.00164745	2.2435	0.0248646	0.000467111	0.00692501
		0b.female	0
		1.female	-0.131973	0.0328724	-4.01472	5.9516e-05	-0.196402	-0.0675447
		Pain/100_squared	11.0589	1.1458	9.6517	4.83491e-22	8.81317	13.3046
		ADL/100_squared	7.59685	1.11696	6.80139	1.03614e-11	5.40766	9.78605
		QoL/100_squared	4.06461	0.390309	10.4138	2.14424e-25	3.29962	4.8296
		Sport/100_squared	1.80921	0.32755	5.52345	3.32413e-08	1.16722	2.45119
		_cons	-1.39454	0.363924	-3.83196	0.000127126	-2.10782	-0.681264
		C1_phi*	79.4082	0.901251			77.6613	81.1945
		C2_phi*	37.4789	1.40196			34.8294	40.3299
		C3_phi*	1.76963	0.308096			1.25802	2.48931
Bayesian information criteria	-73057.4
Mean error	-0.0003025
Mean absolute error	0.0988
Root mean squared error	0.14896
*phi referes to precision parameter

## Sheet: Covariance matrix
		C1_mu	C1_mu	C1_mu	C1_mu	C1_mu	C1_mu	C1_mu	C1_mu	C1_mu	C1_mu	C1_mu	C1_mu	C1_mu	C1_mu	C1_mu	C1_lnphi	C2_mu	C2_mu	C2_mu	C2_mu	C2_mu	C2_mu	C2_mu	C2_mu	C2_mu	C2_mu	C2_mu	C2_mu	C2_mu	C2_mu	C2_mu	C2_lnphi	C3_mu	C3_mu	C3_mu	C3_mu	C3_mu	C3_mu	C3_mu	C3_mu	C3_mu	C3_mu	C3_mu	C3_mu	C3_mu	C3_mu	C3_mu	C3_lnphi
		Symptom/100	Pain/100	ADL/100	QoL/100	Sport/100	age	0b.female	1.female	Symptom/100_squared	Pain/100_squared	ADL/100_squared	QoL/100_squared	Sport/100_squared	age_squared	_cons	_cons	Symptom/100	Pain/100	ADL/100	QoL/100	Sport/100	age	0b.female	1.female	Symptom/100_squared	Pain/100_squared	ADL/100_squared	QoL/100_squared	Sport/100_squared	age_squared	_cons	_cons	Symptom/100	Pain/100	ADL/100	QoL/100	Sport/100	age	0b.female	1.female	Symptom/100_squared	Pain/100_squared	ADL/100_squared	QoL/100_squared	Sport/100_squared	age_squared	_cons	_cons
C1_mu	Symptom/100	0.0105588	-0.00437868	-0.00131441	-0.000356487	-0.00046764	4.86498e-06	0	1.23741e-05	-0.00774829	0.00280557	0.000872181	0.000366964	0.000528744	-5.99619e-08	-0.00121154	1.69645e-05	9.0015e-05	-0.000148055	-1.53945e-05	1.31764e-06	-6.4366e-06	6.96404e-07	0	-1.03899e-06	-4.79784e-05	0.000115676	6.02899e-06	6.34499e-05	-2.2649e-05	-1.05257e-08	7.97067e-06	-8.24247e-05	0.00503641	-0.00193649	0.00306413	0.00150902	-0.000738597	2.80564e-05	0	0.000159716	-0.00502501	0.000761464	-0.00283892	-0.00188404	0.00211171	-3.70074e-07	-0.00162272	-0.000517058
C1_mu	Pain/100	-0.00437868	0.0341203	-0.0192658	-0.000728119	-0.00107615	1.62746e-05	0	4.22908e-05	0.00323674	-0.023352	0.0113186	0.001379	0.00115997	-2.05976e-07	-0.00271559	0.000213836	0.000525565	0.000500805	2.36805e-05	-0.000347645	-0.000146622	5.1392e-07	0	-2.36767e-05	-0.000499848	-0.000249571	1.96776e-06	0.000348389	8.51852e-05	-3.82388e-08	-0.000243467	0.000121465	-0.00883094	-0.00660993	0.0130003	0.0076586	0.00443007	0.000526078	0	0.00199605	0.0077439	-0.00260093	-0.0107177	-0.000551465	-0.00209167	-6.01522e-06	-0.00769909	0.00169644
C1_mu	ADL/100	-0.00131441	-0.0192658	0.0409264	-0.000394838	-0.000608429	1.65364e-05	0	1.31733e-05	0.00097944	0.01308	-0.0259455	0.000306965	0.000973966	-2.26563e-07	-0.00845117	3.79015e-05	-0.000443544	0.00129045	-0.000160388	-4.35923e-05	6.08757e-05	-1.58156e-06	0	2.63503e-06	0.000403946	-0.00110742	7.76688e-05	-0.000172688	-6.94696e-06	1.6048e-08	-0.000118715	0.000576065	-0.0287701	0.00253317	-0.0143047	-0.00524808	0.00455278	-0.000241021	0	-0.000669623	0.0209793	0.00219588	0.016906	0.00451091	-0.00872863	3.62925e-06	0.0121672	0.00296108
C1_mu	QoL/100	-0.000356487	-0.000728119	-0.000394838	0.00325831	-0.000883277	2.83461e-06	0	-1.60419e-05	0.000281269	0.000475311	0.000162132	-0.00322428	0.000789238	-4.50018e-08	7.43109e-05	6.42922e-05	7.04929e-05	0.000162774	-0.000125856	2.87089e-05	-4.62936e-05	-9.59501e-07	0	-7.75627e-06	-5.96726e-05	-0.000135689	8.5613e-05	-9.82202e-06	3.4629e-05	6.85499e-09	8.12744e-06	7.29532e-05	-0.00538001	0.00192478	-0.000791619	-0.000563644	0.00125279	4.17127e-05	0	0.00021605	0.00387853	-0.0011594	0.00101866	0.00178509	-0.00139587	-3.48005e-07	-0.00011764	0.000560722
C1_mu	Sport/100	-0.00046764	-0.00107615	-0.000608429	-0.000883277	0.00198284	-2.68903e-07	0	1.05557e-05	0.000339089	0.000706734	0.000197305	0.000822327	-0.00178696	1.27048e-08	0.000686168	-1.74208e-05	-1.8109e-05	-0.000257991	0.000164758	-2.16531e-05	7.35954e-05	7.84885e-07	0	5.0666e-06	1.49567e-05	0.00020558	-0.000121254	4.61572e-05	-6.37085e-05	-7.16656e-09	-8.82627e-07	-7.96256e-05	0.00540629	0.000106861	0.0010644	0.000362398	-0.00116753	9.16431e-06	0	-9.18543e-05	-0.00397092	-0.000426855	-0.00161881	-0.000905235	0.00169284	-2.56743e-07	-0.00138501	-0.000530936
C1_mu	age	4.86498e-06	1.62746e-05	1.65364e-05	2.83461e-06	-2.68903e-07	2.93321e-06	0	1.85416e-06	-4.66935e-06	-1.46027e-05	-1.12945e-05	1.17632e-06	5.7007e-07	-4.0342e-08	-6.12132e-05	3.86606e-06	2.11244e-06	9.43831e-06	-2.39359e-06	-2.58161e-06	-1.03194e-06	1.43561e-07	0	-1.69511e-07	-2.53843e-06	-6.8694e-06	1.6352e-06	5.81559e-07	8.99319e-07	-2.56912e-09	-3.54534e-06	4.21872e-06	-0.000279361	7.38324e-05	5.74245e-06	2.6908e-05	8.2341e-05	4.71335e-06	0	1.62551e-05	0.000221874	-9.58088e-05	2.68463e-05	4.53486e-05	-8.2658e-05	-4.70572e-08	-4.94611e-05	4.51793e-05
C1_mu	0b.female	0	0	0	0	0	0	0	0	0	0	0	0	0	0	0	0	0	0	0	0	0	0	0	0	0	0	0	0	0	0	0	0	0	0	0	0	0	0	0	0	0	0	0	0	0	0	0	0
C1_mu	1.female	1.23741e-05	4.22908e-05	1.31733e-05	-1.60419e-05	1.05557e-05	1.85416e-06	0	2.70183e-05	-1.08779e-05	-2.6442e-05	-1.5657e-05	1.2179e-05	-1.79063e-06	-2.4216e-08	-6.41634e-05	5.0245e-06	2.98002e-06	1.94558e-05	-8.02601e-06	-6.13051e-06	-1.45567e-06	5.49117e-08	0	1.87657e-07	-3.26792e-06	-1.42774e-05	5.55747e-06	4.9163e-07	1.21118e-06	-1.67374e-09	-2.73908e-06	1.01047e-05	-0.000608163	9.27123e-05	-1.42668e-05	6.09445e-05	0.000158025	6.4338e-06	0	3.98357e-05	0.00045628	-0.000127567	8.53614e-05	8.05078e-05	-0.000177547	-5.53246e-08	-2.16667e-05	8.04179e-05
C1_mu	Symptom/100_squared	-0.00774829	0.00323674	0.00097944	0.000281269	0.000339089	-4.66935e-06	0	-1.08779e-05	0.00594563	-0.00219233	-0.000694379	-0.000311675	-0.000416761	5.12656e-08	0.0008868	-2.53859e-05	-6.09258e-05	7.27409e-05	2.85401e-05	6.85184e-06	3.8412e-06	-4.83442e-07	0	1.1529e-06	2.72412e-05	-5.42241e-05	-1.46588e-05	-6.26035e-05	2.36692e-05	7.71154e-09	-5.58093e-06	4.28439e-05	-0.00308107	0.00116105	-0.00191474	-0.00112826	0.000347037	-3.0504e-05	0	-0.000160131	0.00369091	-0.000587	0.0017009	0.0013651	-0.00151563	3.82655e-07	0.00127528	0.000324703
C1_mu	Pain/100_squared	0.00280557	-0.023352	0.01308	0.000475311	0.000706734	-1.46027e-05	0	-2.6442e-05	-0.00219233	0.0165902	-0.00796066	-0.00102931	-0.000836702	1.74467e-07	0.00199478	-0.000187612	-0.000380699	-0.000400822	3.6905e-06	0.000274618	0.000111168	-4.26702e-07	0	1.94512e-05	0.000364026	0.000231118	-3.12854e-05	-0.000267366	-6.50268e-05	3.13865e-08	0.000172924	-0.000105745	0.00750872	0.0031302	-0.0093472	-0.00589053	-0.00371255	-0.000429139	0	-0.00158732	-0.00653136	0.00351842	0.00760164	0.000187873	0.00182435	4.85336e-06	0.00668691	-0.00157847
C1_mu	ADL/100_squared	0.000872181	0.0113186	-0.0259455	0.000162132	0.000197305	-1.12945e-05	0	-1.5657e-05	-0.000694379	-0.00796066	0.0169705	-0.000126883	-0.000528949	1.66868e-07	0.0055438	-1.28235e-06	0.000245393	-0.000669392	-2.57204e-05	4.34641e-05	-5.01836e-05	1.22901e-07	0	-2.72087e-06	-0.000220706	0.000561798	5.25767e-05	6.74554e-05	1.56996e-05	2.634e-09	9.98178e-05	-0.000313215	0.0152522	-0.000736721	0.00751405	0.00280666	-0.00242511	0.000129226	0	0.000374148	-0.01126	-0.00136043	-0.0089165	-0.00235725	0.00454905	-1.96001e-06	-0.0067159	-0.00156071
C1_mu	QoL/100_squared	0.000366964	0.001379	0.000306965	-0.00322428	0.000822327	1.17632e-06	0	1.2179e-05	-0.000311675	-0.00102931	-0.000126883	0.00364057	-0.000901281	-1.35312e-08	-0.000295508	7.13773e-06	-5.39195e-06	-4.15353e-05	7.85622e-05	-7.28224e-05	2.57453e-05	1.11306e-06	0	2.92827e-06	-1.39168e-05	5.2435e-05	-4.92531e-05	5.17396e-05	-2.51204e-05	-1.50488e-08	-2.95124e-05	-1.64402e-05	0.00200406	-0.00125524	0.000971944	0.00151061	-0.000684773	1.88047e-05	0	3.47974e-05	-0.0010474	6.76702e-05	-0.00084192	-0.00110516	0.000307412	-2.67303e-07	-0.000539346	3.48453e-05
C1_mu	Sport/100_squared	0.000528744	0.00115997	0.000973966	0.000789238	-0.00178696	5.7007e-07	0	-1.79063e-06	-0.000416761	-0.000836702	-0.000528949	-0.000901281	0.00191711	-7.28643e-09	-0.000825025	3.43164e-06	-3.51084e-06	0.000189851	-8.95003e-05	-2.92039e-06	-5.80376e-05	-5.10717e-07	0	-3.33833e-06	1.42554e-05	-0.000157862	6.7022e-05	-4.51749e-06	5.17138e-05	3.79639e-09	-5.15535e-06	5.52749e-05	-0.00355343	7.47516e-05	-0.000379567	-0.000305198	0.00131241	1.65063e-05	0	0.000116328	0.00227689	1.60143e-05	0.000753137	0.000254921	-0.000826925	-8.64264e-08	0.000438851	0.000331091
C1_mu	age_squared	-5.99619e-08	-2.05976e-07	-2.26563e-07	-4.50018e-08	1.27048e-08	-4.0342e-08	0	-2.4216e-08	5.12656e-08	1.74467e-07	1.66868e-07	-1.35312e-08	-7.28643e-09	5.68288e-10	8.18413e-07	-4.33826e-08	-3.03562e-08	-1.07607e-07	2.41324e-08	3.07602e-08	1.42348e-08	-2.2628e-09	0	1.80405e-09	3.5533e-08	7.68452e-08	-1.61451e-08	-6.4099e-09	-1.30821e-08	3.97057e-11	5.12377e-08	-4.94985e-08	3.30823e-06	-8.4254e-07	-1.19716e-07	-3.51081e-07	-9.8401e-07	-5.51745e-08	0	-2.00105e-07	-2.65601e-06	1.15249e-06	-2.61753e-07	-5.5002e-07	9.90832e-07	5.3557e-10	5.82302e-07	-5.34876e-07
C1_mu	_cons	-0.00121154	-0.00271559	-0.00845117	7.43109e-05	0.000686168	-6.12132e-05	0	-6.41634e-05	0.0008868	0.00199478	0.0055438	-0.000295508	-0.000825025	8.18413e-07	0.00533899	-0.000179542	-6.24123e-05	-0.000872842	0.00017619	0.000170057	4.77326e-05	-1.20936e-06	0	1.08982e-05	6.22642e-05	0.000669441	-0.000114388	-6.19373e-05	-3.69188e-05	3.89428e-08	0.000167573	-0.000348014	0.019579	0.000141457	0.000885242	-0.00107901	-0.00475862	-0.000163239	0	-0.00071975	-0.0146146	0.00134865	-0.00344056	-0.00225316	0.00552348	1.40142e-06	-0.00140046	-0.00252805
C1_lnphi	_cons	1.69645e-05	0.000213836	3.79015e-05	6.42922e-05	-1.74208e-05	3.86606e-06	0	5.0245e-06	-2.53859e-05	-0.000187612	-1.28235e-06	7.13773e-06	3.43164e-06	-4.33826e-08	-0.000179542	0.000128813	9.74303e-06	0.000221103	-0.000103373	-2.19467e-05	-1.24509e-05	-8.56572e-07	0	-4.59718e-06	-1.7274e-05	-0.000168846	6.77797e-05	-9.99511e-06	1.30907e-05	9.01072e-09	-2.78248e-06	8.11063e-05	-0.00575735	0.00127773	-0.00105227	5.33959e-05	0.00131054	4.27466e-05	0	0.00014381	0.00449875	-0.00107701	0.0016743	0.000850401	-0.00176327	-3.84137e-07	0.000197847	0.000797656
C2_mu	Symptom/100	9.0015e-05	0.000525565	-0.000443544	7.04929e-05	-1.8109e-05	2.11244e-06	0	2.98002e-06	-6.09258e-05	-0.000380699	0.000245393	-5.39195e-06	-3.51084e-06	-3.03562e-08	-6.24123e-05	9.74303e-06	0.0321786	-0.0129441	-0.00146832	-0.00149879	-0.000518387	2.92168e-05	0	0.000144288	-0.0264852	0.00976437	0.00118409	0.00204863	0.00101357	-5.25492e-07	-0.00470667	-7.7319e-05	-0.0138221	0.00928709	-0.00182027	0.00333918	-0.000177605	8.94636e-05	0	0.000535255	0.00989648	-0.00583843	-1.62349e-05	-1.03948e-05	-0.00131215	-1.17499e-06	-0.000210948	-0.000333616
C2_mu	Pain/100	-0.000148055	0.000500805	0.00129045	0.000162774	-0.000257991	9.43831e-06	0	1.94558e-05	7.27409e-05	-0.000400822	-0.000669392	-4.15353e-05	0.000189851	-1.07607e-07	-0.000872842	0.000221103	-0.0129441	0.0615016	-0.0362639	-0.00244191	-0.00169973	9.44914e-06	0	1.08516e-05	0.0108417	-0.0486406	0.024808	0.0035788	0.00247437	-1.81285e-07	-0.00158844	0.00204764	-0.0608759	-0.0217815	-0.00309943	-0.00423678	0.015225	-0.000126494	0	-0.000430674	0.0458858	0.0194082	0.0159718	0.00667883	-0.0221915	2.41221e-06	0.0189664	0.00767676
C2_mu	ADL/100	-1.53945e-05	2.36805e-05	-0.000160388	-0.000125856	0.000164758	-2.39359e-06	0	-8.02601e-06	2.85401e-05	3.6905e-06	-2.57204e-05	7.85622e-05	-8.95003e-05	2.41324e-08	0.00017619	-0.000103373	-0.00146832	-0.0362639	0.0675681	-0.00281726	0.00104558	-3.38325e-05	0	7.97568e-05	0.00180635	0.0285849	-0.0489723	0.00343662	0.000716975	6.97643e-07	-0.0103682	-0.00072451	0.0263203	0.0111321	-0.0155144	0.00042287	-0.00627265	-0.000132103	0	5.64941e-05	-0.0210795	-0.00964	0.00378087	-0.00150778	0.0105008	2.21665e-06	-0.000177704	-0.00411214
C2_mu	QoL/100	1.31764e-06	-0.000347645	-4.35923e-05	2.87089e-05	-2.16531e-05	-2.58161e-06	0	-6.13051e-06	6.85184e-06	0.000274618	4.34641e-05	-7.28224e-05	-2.92039e-06	3.07602e-08	0.000170057	-2.19467e-05	-0.00149879	-0.00244191	-0.00281726	0.01354	-0.00264772	3.01981e-05	0	2.36213e-05	0.00107723	0.00186688	0.00179033	-0.0189619	0.0032541	-4.86858e-07	0.000420856	-0.000591254	0.0036653	-0.0011886	-0.000555338	-0.00389213	-0.000828416	-0.000196931	0	-0.000290123	-0.00168626	0.00165572	0.00123839	0.00248105	-0.00143326	2.5556e-06	0.00298545	-0.0003065
C2_mu	Sport/100	-6.4366e-06	-0.000146622	6.08757e-05	-4.62936e-05	7.35954e-05	-1.03194e-06	0	-1.45567e-06	3.8412e-06	0.000111168	-5.01836e-05	2.57453e-05	-5.80376e-05	1.42348e-08	4.77326e-05	-1.24509e-05	-0.000518387	-0.00169973	0.00104558	-0.00264772	0.0074325	9.26945e-06	0	7.73733e-05	0.000337482	0.00139222	-0.00177622	0.00363028	-0.00811818	-4.04673e-08	1.27841e-05	-2.98554e-05	0.00286016	0.00159102	-0.00114766	0.000255012	-0.00198933	6.97906e-07	0	-0.000166496	-0.00247295	-0.000945713	0.000638873	-0.00152322	0.00239048	-2.30248e-07	-0.00052818	-0.000480185
C2_mu	age	6.96404e-07	5.1392e-07	-1.58156e-06	-9.59501e-07	7.84885e-07	1.43561e-07	0	5.49117e-08	-4.83442e-07	-4.26702e-07	1.22901e-07	1.11306e-06	-5.10717e-07	-2.2628e-09	-1.20936e-06	-8.56572e-07	2.92168e-05	9.44914e-06	-3.38325e-05	3.01981e-05	9.26945e-06	1.92208e-05	0	8.77636e-06	-2.935e-05	7.34841e-06	1.66034e-05	-6.29937e-05	4.19089e-07	-2.80195e-07	-0.000306219	-8.59865e-06	0.000409554	-0.000197445	0.00010339	5.09228e-05	-7.00544e-05	-6.75125e-06	0	3.9394e-06	-0.000282331	7.47489e-05	-0.000115843	-2.6881e-05	7.59365e-05	1.07454e-07	4.55774e-05	-2.98354e-05
C2_mu	0b.female	0	0	0	0	0	0	0	0	0	0	0	0	0	0	0	0	0	0	0	0	0	0	0	0	0	0	0	0	0	0	0	0	0	0	0	0	0	0	0	0	0	0	0	0	0	0	0	0
C2_mu	1.female	-1.03899e-06	-2.36767e-05	2.63503e-06	-7.75627e-06	5.0666e-06	-1.69511e-07	0	1.87657e-07	1.1529e-06	1.94512e-05	-2.72087e-06	2.92827e-06	-3.33833e-06	1.80405e-09	1.08982e-05	-4.59718e-06	0.000144288	1.08516e-05	7.97568e-05	2.36213e-05	7.73733e-05	8.77636e-06	0	0.000150323	-9.25878e-05	7.14844e-05	-0.000134443	-5.24472e-05	-8.10127e-05	-1.34106e-07	-0.00028013	-2.41264e-05	0.0011397	-0.000409989	0.000154998	-3.14321e-05	-0.000191619	-5.67045e-06	0	-5.85444e-05	-0.000793912	0.000193248	-0.000175117	-0.000188938	0.000280781	5.77949e-08	-1.88998e-05	-6.43741e-05
C2_mu	Symptom/100_squared	-4.79784e-05	-0.000499848	0.000403946	-5.96726e-05	1.49567e-05	-2.53843e-06	0	-3.26792e-06	2.72412e-05	0.000364026	-0.000220706	-1.39168e-05	1.42554e-05	3.5533e-08	6.22642e-05	-1.7274e-05	-0.0264852	0.0108417	0.00180635	0.00107723	0.000337482	-2.935e-05	0	-9.25878e-05	0.0232941	-0.00895419	-0.00161412	-0.00141877	-0.000913005	4.87167e-07	0.00363955	9.7144e-05	0.00814347	-0.00568048	0.000161358	-0.00348072	0.00133522	-5.20332e-05	0	-0.000343111	-0.0079869	0.00478827	0.00106985	-1.40562e-05	0.00112616	6.46557e-07	0.000304335	-1.42816e-05
C2_mu	Pain/100_squared	0.000115676	-0.000249571	-0.00110742	-0.000135689	0.00020558	-6.8694e-06	0	-1.42774e-05	-5.42241e-05	0.000231118	0.000561798	5.2435e-05	-0.000157862	7.68452e-08	0.000669441	-0.000168846	0.00976437	-0.0486406	0.0285849	0.00186688	0.00139222	7.34841e-06	0	7.14844e-05	-0.00895419	0.0411309	-0.0208701	-0.00300207	-0.00235135	-1.18898e-07	0.0011764	-0.00158593	0.0523937	0.0129587	0.004728	0.00438943	-0.012908	6.75486e-05	0	0.000275429	-0.0380812	-0.0139209	-0.0143061	-0.00595424	0.0181448	-1.34171e-06	-0.0148482	-0.0060209
C2_mu	ADL/100_squared	6.02899e-06	1.96776e-06	7.76688e-05	8.5613e-05	-0.000121254	1.6352e-06	0	5.55747e-06	-1.46588e-05	-3.12854e-05	5.25767e-05	-4.92531e-05	6.7022e-05	-1.61451e-08	-0.000114388	6.77797e-05	0.00118409	0.024808	-0.0489723	0.00179033	-0.00177622	1.66034e-05	0	-0.000134443	-0.00161412	-0.0208701	0.0374522	-0.00233014	0.000246838	-2.98199e-07	0.00772007	0.00045974	-0.0168604	-0.00655534	0.01184	0.000584168	0.00438322	0.000140428	0	5.87633e-05	0.0138667	0.00551986	-0.00413606	0.000346894	-0.00701981	-2.26902e-06	-0.0013863	0.00283633
C2_mu	QoL/100_squared	6.34499e-05	0.000348389	-0.000172688	-9.82202e-06	4.61572e-05	5.81559e-07	0	4.9163e-07	-6.26035e-05	-0.000267366	6.74554e-05	5.17396e-05	-4.51749e-06	-6.4099e-09	-6.19373e-05	-9.99511e-06	0.00204863	0.0035788	0.00343662	-0.0189619	0.00363028	-6.29937e-05	0	-5.24472e-05	-0.00141877	-0.00300207	-0.00233014	0.0320913	-0.00590287	9.23439e-07	-9.90984e-05	0.000776334	0.00754934	-0.000881333	0.00385433	0.00340133	-0.00245133	0.00034694	0	0.000123554	-0.00914168	0.000725909	-0.00592589	-0.00265528	0.0071695	-5.22044e-06	-0.00729138	-0.00142279
C2_mu	Sport/100_squared	-2.2649e-05	8.51852e-05	-6.94696e-06	3.4629e-05	-6.37085e-05	8.99319e-07	0	1.21118e-06	2.36692e-05	-6.50268e-05	1.56996e-05	-2.51204e-05	5.17138e-05	-1.30821e-08	-3.69188e-05	1.30907e-05	0.00101357	0.00247437	0.000716975	0.0032541	-0.00811818	4.19089e-07	0	-8.10127e-05	-0.000913005	-0.00235135	0.000246838	-0.00590287	0.0112131	-6.5482e-08	-0.000919839	-6.64505e-05	-0.00419682	-0.00161465	-0.000363528	-0.0015487	0.00147362	-7.95929e-05	0	4.39196e-05	0.0045067	0.00117051	0.000908641	0.00324788	-0.0034102	1.30493e-06	0.0025441	0.000649733
C2_mu	age_squared	-1.05257e-08	-3.82388e-08	1.6048e-08	6.85499e-09	-7.16656e-09	-2.56912e-09	0	-1.67374e-09	7.71154e-09	3.13865e-08	2.634e-09	-1.50488e-08	3.79639e-09	3.97057e-11	3.89428e-08	9.01072e-09	-5.25492e-07	-1.81285e-07	6.97643e-07	-4.86858e-07	-4.04673e-08	-2.80195e-07	0	-1.34106e-07	4.87167e-07	-1.18898e-07	-2.98199e-07	9.23439e-07	-6.5482e-08	4.18728e-09	4.31702e-06	1.05238e-07	-5.23837e-06	2.83167e-06	-1.57127e-06	-8.02411e-07	6.84904e-07	9.68347e-08	0	-1.08161e-07	3.53377e-06	-8.80951e-07	1.59209e-06	2.46039e-07	-8.3688e-07	-1.65796e-09	-6.55538e-07	3.04983e-07
C2_mu	_cons	7.97067e-06	-0.000243467	-0.000118715	8.12744e-06	-8.82627e-07	-3.54534e-06	0	-2.73908e-06	-5.58093e-06	0.000172924	9.98178e-05	-2.95124e-05	-5.15535e-06	5.12377e-08	0.000167573	-2.78248e-06	-0.00470667	-0.00158844	-0.0103682	0.000420856	1.27841e-05	-0.000306219	0	-0.00028013	0.00363955	0.0011764	0.00772007	-9.90984e-05	-0.000919839	4.31702e-06	0.010077	-3.60759e-05	0.00212579	0.00373853	0.00392666	-0.000491813	-0.000275077	0.000166292	0	-1.56267e-05	-0.00148692	-0.00227979	-0.00279507	-0.000433596	0.000947469	-2.6751e-06	-0.00552762	0.000110621
C2_lnphi	_cons	-8.24247e-05	0.000121465	0.000576065	7.29532e-05	-7.96256e-05	4.21872e-06	0	1.01047e-05	4.28439e-05	-0.000105745	-0.000313215	-1.64402e-05	5.52749e-05	-4.94985e-08	-0.000348014	8.11063e-05	-7.7319e-05	0.00204764	-0.00072451	-0.000591254	-2.98554e-05	-8.59865e-06	0	-2.41264e-05	9.7144e-05	-0.00158593	0.00045974	0.000776334	-6.64505e-05	1.05238e-07	-3.60759e-05	0.00139927	-0.028506	0.00230068	-0.00717542	-0.00121565	0.00565737	2.07888e-05	0	0.00011452	0.0204731	0.000942625	0.00928466	0.00285746	-0.00789719	9.61524e-09	0.00585631	0.00239274
C3_mu	Symptom/100	0.00503641	-0.00883094	-0.0287701	-0.00538001	0.00540629	-0.000279361	0	-0.000608163	-0.00308107	0.00750872	0.0152522	0.00200406	-0.00355343	3.30823e-06	0.019579	-0.00575735	-0.0138221	-0.0608759	0.0263203	0.0036653	0.00286016	0.000409554	0	0.0011397	0.00814347	0.0523937	-0.0168604	0.00754934	-0.00419682	-5.23837e-06	0.00212579	-0.028506	3.36546	-0.836377	0.548328	0.0389265	-0.569487	0.00178068	0	-0.0229186	-2.4603	0.419914	-0.729573	-0.147065	0.745669	-6.77711e-05	-0.592037	-0.171644
C3_mu	Pain/100	-0.00193649	-0.00660993	0.00253317	0.00192478	0.000106861	7.38324e-05	0	9.27123e-05	0.00116105	0.0031302	-0.000736721	-0.00125524	7.47516e-05	-8.4254e-07	0.000141457	0.00127773	0.00928709	-0.0217815	0.0111321	-0.0011886	0.00159102	-0.000197445	0	-0.000409989	-0.00568048	0.0129587	-0.00655534	-0.000881333	-0.00161465	2.83167e-06	0.00373853	0.00230068	-0.836377	2.2372	-0.92353	-0.00432372	-0.027996	0.00745461	0	0.00559613	0.621146	-1.53329	0.627765	0.0349199	0.0507746	-8.78814e-05	-0.313519	0.0348982
C3_mu	ADL/100	0.00306413	0.0130003	-0.0143047	-0.000791619	0.0010644	5.74245e-06	0	-1.42668e-05	-0.00191474	-0.0093472	0.00751405	0.000971944	-0.000379567	-1.19716e-07	0.000885242	-0.00105227	-0.00182027	-0.00309943	-0.0155144	-0.000555338	-0.00114766	0.00010339	0	0.000154998	0.000161358	0.004728	0.01184	0.00385433	-0.000363528	-1.57127e-06	0.00392666	-0.00717542	0.548328	-0.92353	1.38592	-0.0266414	-0.0151171	0.00628338	0	0.0159362	-0.382662	0.498275	-1.05457	-0.0193563	0.156542	-9.17952e-05	-0.294984	-0.035571
C3_mu	QoL/100	0.00150902	0.0076586	-0.00524808	-0.000563644	0.000362398	2.6908e-05	0	6.09445e-05	-0.00112826	-0.00589053	0.00280666	0.00151061	-0.000305198	-3.51081e-07	-0.00107901	5.33959e-05	0.00333918	-0.00423678	0.00042287	-0.00389213	0.000255012	5.09228e-05	0	-3.14321e-05	-0.00348072	0.00438943	0.000584168	0.00340133	-0.0015487	-8.02411e-07	-0.000491813	-0.00121565	0.0389265	-0.00432372	-0.0266414	0.679531	-0.155116	0.00304266	0	0.00584909	-0.0302774	-0.0455485	-0.038444	-0.645859	0.134717	-4.31485e-05	-0.076439	0.00389638
C3_mu	Sport/100	-0.000738597	0.00443007	0.00455278	0.00125279	-0.00116753	8.2341e-05	0	0.000158025	0.000347037	-0.00371255	-0.00242511	-0.000684773	0.00131241	-9.8401e-07	-0.00475862	0.00131054	-0.000177605	0.015225	-0.00627265	-0.000828416	-0.00198933	-7.00544e-05	0	-0.000191619	0.00133522	-0.012908	0.00438322	-0.00245133	0.00147362	6.84904e-07	-0.000275077	0.00565737	-0.569487	-0.027996	-0.0151171	-0.155116	0.575382	0.00120714	0	0.0209854	0.407876	0.0400345	-0.00278243	0.137931	-0.476869	3.69578e-06	0.0789282	0.0468197
C3_mu	age	2.80564e-05	0.000526078	-0.000241021	4.17127e-05	9.16431e-06	4.71335e-06	0	6.4338e-06	-3.0504e-05	-0.000429139	0.000129226	1.88047e-05	1.65063e-05	-5.51745e-08	-0.000163239	4.27466e-05	8.94636e-05	-0.000126494	-0.000132103	-0.000196931	6.97906e-07	-6.75125e-06	0	-5.67045e-06	-5.20332e-05	6.75486e-05	0.000140428	0.00034694	-7.95929e-05	9.68347e-08	0.000166292	2.07888e-05	0.00178068	0.00745461	0.00628338	0.00304266	0.00120714	0.00126459	0	0.000944333	-0.0021011	-0.00719589	-0.00689095	-0.00263106	0.00325847	-1.84252e-05	-0.0231176	0.000668008
C3_mu	0b.female	0	0	0	0	0	0	0	0	0	0	0	0	0	0	0	0	0	0	0	0	0	0	0	0	0	0	0	0	0	0	0	0	0	0	0	0	0	0	0	0	0	0	0	0	0	0	0	0
C3_mu	1.female	0.000159716	0.00199605	-0.000669623	0.00021605	-9.18543e-05	1.62551e-05	0	3.98357e-05	-0.000160131	-0.00158732	0.000374148	3.47974e-05	0.000116328	-2.00105e-07	-0.00071975	0.00014381	0.000535255	-0.000430674	5.64941e-05	-0.000290123	-0.000166496	3.9394e-06	0	-5.85444e-05	-0.000343111	0.000275429	5.87633e-05	0.000123554	4.39196e-05	-1.08161e-07	-1.56267e-05	0.00011452	-0.0229186	0.00559613	0.0159362	0.00584909	0.0209854	0.000944333	0	0.00995513	0.0118133	-0.0114117	-0.0146574	0.000386609	-0.00988399	-1.06539e-05	-0.0189285	0.00118857
C3_mu	Symptom/100_squared	-0.00502501	0.0077439	0.0209793	0.00387853	-0.00397092	0.000221874	0	0.00045628	0.00369091	-0.00653136	-0.01126	-0.0010474	0.00227689	-2.65601e-06	-0.0146146	0.00449875	0.00989648	0.0458858	-0.0210795	-0.00168626	-0.00247295	-0.000282331	0	-0.000793912	-0.0079869	-0.0380812	0.0138667	-0.00914168	0.0045067	3.53377e-06	-0.00148692	0.0204731	-2.4603	0.621146	-0.382662	-0.0302774	0.407876	-0.0021011	0	0.0118133	1.91846	-0.368869	0.516385	0.120423	-0.583297	6.27844e-05	0.439596	0.145035
C3_mu	Pain/100_squared	0.000761464	-0.00260093	0.00219588	-0.0011594	-0.000426855	-9.58088e-05	0	-0.000127567	-0.000587	0.00351842	-0.00136043	6.76702e-05	1.60143e-05	1.15249e-06	0.00134865	-0.00107701	-0.00583843	0.0194082	-0.00964	0.00165572	-0.000945713	7.47489e-05	0	0.000193248	0.00478827	-0.0139209	0.00551986	0.000725909	0.00117051	-8.80951e-07	-0.00227979	0.000942625	0.419914	-1.53329	0.498275	-0.0455485	0.0400345	-0.00719589	0	-0.0114117	-0.368869	1.1948	-0.355236	0.0193172	-0.0923487	7.86789e-05	0.307198	-0.032185
C3_mu	ADL/100_squared	-0.00283892	-0.0107177	0.016906	0.00101866	-0.00161881	2.68463e-05	0	8.53614e-05	0.0017009	0.00760164	-0.0089165	-0.00084192	0.000753137	-2.61753e-07	-0.00344056	0.0016743	-1.62349e-05	0.0159718	0.00378087	0.00123839	0.000638873	-0.000115843	0	-0.000175117	0.00106985	-0.0143061	-0.00413606	-0.00592589	0.000908641	1.59209e-06	-0.00279507	0.00928466	-0.729573	0.627765	-1.05457	-0.038444	-0.00278243	-0.00689095	0	-0.0146574	0.516385	-0.355236	0.95589	0.0761562	-0.159289	0.000106859	0.33195	0.0614236
C3_mu	QoL/100_squared	-0.00188404	-0.000551465	0.00451091	0.00178509	-0.000905235	4.53486e-05	0	8.05078e-05	0.0013651	0.000187873	-0.00235725	-0.00110516	0.000254921	-5.5002e-07	-0.00225316	0.000850401	-1.03948e-05	0.00667883	-0.00150778	0.00248105	-0.00152322	-2.6881e-05	0	-0.000188938	-1.40562e-05	-0.00595424	0.000346894	-0.00265528	0.00324788	2.46039e-07	-0.000433596	0.00285746	-0.147065	0.0349199	-0.0193563	-0.645859	0.137931	-0.00263106	0	0.000386609	0.120423	0.0193172	0.0761562	0.749522	-0.185803	4.34812e-05	0.0906469	0.00934537
C3_mu	Sport/100_squared	0.00211171	-0.00209167	-0.00872863	-0.00139587	0.00169284	-8.2658e-05	0	-0.000177547	-0.00151563	0.00182435	0.00454905	0.000307412	-0.000826925	9.90832e-07	0.00552348	-0.00176327	-0.00131215	-0.0221915	0.0105008	-0.00143326	0.00239048	7.59365e-05	0	0.000280781	0.00112616	0.0181448	-0.00701981	0.0071695	-0.0034102	-8.3688e-07	0.000947469	-0.00789719	0.745669	0.0507746	0.156542	0.134717	-0.476869	0.00325847	0	-0.00988399	-0.583297	-0.0923487	-0.159289	-0.185803	0.535843	-5.90915e-05	-0.226713	-0.0617986
C3_mu	age_squared	-3.70074e-07	-6.01522e-06	3.62925e-06	-3.48005e-07	-2.56743e-07	-4.70572e-08	0	-5.53246e-08	3.82655e-07	4.85336e-06	-1.96001e-06	-2.67303e-07	-8.64264e-08	5.3557e-10	1.40142e-06	-3.84137e-07	-1.17499e-06	2.41221e-06	2.21665e-06	2.5556e-06	-2.30248e-07	1.07454e-07	0	5.77949e-08	6.46557e-07	-1.34171e-06	-2.26902e-06	-5.22044e-06	1.30493e-06	-1.65796e-09	-2.6751e-06	9.61524e-09	-6.77711e-05	-8.78814e-05	-9.17952e-05	-4.31485e-05	3.69578e-06	-1.84252e-05	0	-1.06539e-05	6.27844e-05	7.86789e-05	0.000106859	4.34812e-05	-5.90915e-05	2.77719e-07	0.000331793	-3.84066e-06
C3_mu	_cons	-0.00162272	-0.00769909	0.0121672	-0.00011764	-0.00138501	-4.94611e-05	0	-2.16667e-05	0.00127528	0.00668691	-0.0067159	-0.000539346	0.000438851	5.82302e-07	-0.00140046	0.000197847	-0.000210948	0.0189664	-0.000177704	0.00298545	-0.00052818	4.55774e-05	0	-1.88998e-05	0.000304335	-0.0148482	-0.0013863	-0.00729138	0.0025441	-6.55538e-07	-0.00552762	0.00585631	-0.592037	-0.313519	-0.294984	-0.076439	0.0789282	-0.0231176	0	-0.0189285	0.439596	0.307198	0.33195	0.0906469	-0.226713	0.000331793	0.642623	0.0173006
C3_lnphi	_cons	-0.000517058	0.00169644	0.00296108	0.000560722	-0.000530936	4.51793e-05	0	8.04179e-05	0.000324703	-0.00157847	-0.00156071	3.48453e-05	0.000331091	-5.34876e-07	-0.00252805	0.000797656	-0.000333616	0.00767676	-0.00411214	-0.0003065	-0.000480185	-2.98354e-05	0	-6.43741e-05	-1.42816e-05	-0.0060209	0.00283633	-0.00142279	0.000649733	3.04983e-07	0.000110621	0.00239274	-0.171644	0.0348982	-0.035571	0.00389638	0.0468197	0.000668008	0	0.00118857	0.145035	-0.032185	0.0614236	0.00934537	-0.0617986	-3.84066e-06	0.0173006	0.0303114
Prob_C1	Symptom/100	0.0138745	-0.00539669	-0.0429449	-0.00910217	0.00667328	-0.0003068	0	-0.000541613	-0.00852992	0.00550185	0.0233523	0.00558914	-0.005155	3.63177e-06	0.0220448	-0.00619129	-0.0247092	-0.0425942	0.00324652	0.00691706	-0.000174775	0.000676814	0	0.0013575	0.00963423	0.0466948	-0.00199458	-0.00240876	-0.000411115	-9.72337e-06	0.00406133	-0.0314017	2.69632	-1.32372	0.983068	0.284003	-0.57542	-0.00928921	0	-0.0371719	-1.77751	0.584578	-0.951385	-0.437255	0.644106	8.98204e-05	-0.214026	-0.143531
Prob_C1	Pain/100	-0.0073711	0.106812	-0.00819321	0.00778671	-0.00480978	0.000642767	0	0.00119121	0.00512097	-0.079143	0.00256965	0.00173729	0.0047601	-7.97975e-06	-0.0416026	0.00707255	0.0414913	0.0410049	0.0190764	-0.0217322	-0.00445998	-0.00064498	0	-0.00201884	-0.0272226	-0.0407512	-0.0098494	0.0195044	0.00335182	8.57137e-06	-0.015406	0.0303034	-2.52467	0.542057	-0.185382	0.132771	0.607048	0.0260069	0	0.080431	1.75616	-0.402874	0.279434	0.0814947	-0.531305	-0.00031723	0.0303852	0.162239
Prob_C1	ADL/100	-0.00270052	-0.0301322	0.044323	-0.000132241	-0.00298579	1.07414e-05	0	3.08814e-05	0.00111535	0.0215041	-0.0246678	-0.000866972	0.00180844	5.78923e-09	-0.00732957	0.00168558	-0.0106147	0.0408544	-0.030445	0.0037816	0.000667208	-0.000149239	0	-0.000101338	0.00899728	-0.0330038	0.0193469	-0.00953465	0.000343848	2.14384e-06	0.00456569	0.0104015	-0.590936	0.0551137	-0.213813	-0.126811	0.0912249	-0.00686615	0	-0.0176528	0.449451	0.0590177	0.318535	0.114041	-0.208528	0.000100607	0.23576	0.0748205
Prob_C1	QoL/100	-0.000399691	0.019536	-0.0058133	0.00327092	-0.000976756	0.00017362	0	0.000304113	0.000107197	-0.0155796	0.00323444	0.000836691	-0.000111752	-2.16635e-06	-0.00726754	0.00211322	0.00649232	0.00341102	-0.00182268	-0.00393693	-0.00232975	5.87688e-05	0	-0.000397147	-0.00687638	-0.00145236	0.00170619	0.00367978	0.00223689	-1.29802e-06	-0.00176091	0.0027653	-0.177695	0.0178506	0.0388222	0.0856492	-0.00177988	0.00293294	0	0.0193704	0.149649	-0.0480075	-0.02151	0.0592302	-0.0475978	-2.41842e-05	-0.0387106	0.0276187
Prob_C1	Sport/100	0.00237048	0.00361594	-0.00745775	-0.000340102	0.00111948	-1.38596e-05	0	-5.19298e-05	-0.00200433	-0.00281523	0.00380275	-0.000811775	0.000832329	1.87129e-07	0.00169495	-0.000716094	-0.00264093	-0.0101163	0.00934417	-0.00432341	0.0009113	-4.68016e-06	0	0.000124324	0.00437777	0.00725146	-0.00617127	0.00826225	-0.00291911	-1.4926e-08	0.000364934	-0.00272764	0.17911	0.105369	0.0875912	0.0067697	0.0738455	0.00619813	0	0.0119883	-0.195543	-0.125267	-0.116231	-0.0765619	0.0966305	-7.74063e-05	-0.181966	-0.0208397
Prob_C1	age	2.66618e-05	0.00101094	1.83687e-05	0.000109479	-5.40558e-05	1.26876e-05	0	1.94944e-05	-4.16606e-05	-0.000820657	-1.48685e-05	3.55654e-05	5.43571e-05	-1.54026e-07	-0.000573308	0.000119827	0.000184041	0.00031207	-0.00037774	-0.00018221	-7.54009e-05	-4.48014e-06	0	-1.59774e-05	-0.000127896	-0.000293667	0.000307727	0.000199346	3.11693e-06	4.2931e-08	0.000105166	0.000192443	-0.0146584	0.00834731	0.00524399	0.00169249	0.00687632	0.00079659	0	0.00142656	0.0098045	-0.0079284	-0.00444925	0.00133013	-0.00303471	-1.07398e-05	-0.0130232	0.0020717
Prob_C1	0b.female	0	0	0	0	0	0	0	0	0	0	0	0	0	0	0	0	0	0	0	0	0	0	0	0	0	0	0	0	0	0	0	0	0	0	0	0	0	0	0	0	0	0	0	0	0	0	0	0
Prob_C1	1.female	0.000216823	0.00275943	-0.000328939	0.000386328	-0.000330733	2.66966e-05	0	9.54973e-05	-0.000205897	-0.00216567	0.000239183	-5.17476e-05	0.000294438	-3.2664e-07	-0.00137859	0.000294697	0.000566318	0.000820933	-0.00110898	-0.000169694	-0.000294657	-4.75134e-07	0	-9.18639e-05	-0.000340708	-0.000822239	0.000873424	-0.000464312	0.00023	-8.7405e-08	0.000179834	0.000737305	-0.0679411	0.0196365	0.000241868	0.0010302	0.0241385	0.000895211	0	0.00653692	0.0438575	-0.0179911	0.00341457	0.0123926	-0.0182663	-8.12372e-06	-0.008533	0.00517354
Prob_C1	Symptom/100_squared	-0.011869	0.00523456	0.0277262	0.00574186	-0.00442399	0.000206623	0	0.000352989	0.00855091	-0.00460589	-0.0154457	-0.00319221	0.00286258	-2.49384e-06	-0.0141291	0.00428915	0.0171885	0.0300714	-0.00383439	-0.00315615	-0.000212295	-0.000433146	0	-0.00085787	-0.0100063	-0.0307425	0.00277046	-0.00313779	0.00236947	6.23918e-06	-0.0030824	0.0207392	-1.8083	0.850743	-0.649546	-0.223366	0.369927	0.00400934	0	0.0154089	1.30798	-0.416411	0.644445	0.34019	-0.480752	-2.93789e-05	0.192446	0.115097
Prob_C1	Pain/100_squared	0.00441744	-0.0750662	0.0043608	-0.0042149	0.00245887	-0.000470642	0	-0.000811474	-0.00329545	0.0563691	-0.000141103	-0.00270524	-0.00291407	5.84976e-06	0.0294995	-0.00477145	-0.0232849	-0.0225528	-0.0117134	0.0157235	0.00269098	0.000329795	0	0.0011807	0.0170136	0.0209002	0.00537056	-0.0135083	-0.00178187	-4.11371e-06	0.00914738	-0.0157971	1.32125	-0.318018	-0.0698528	-0.129483	-0.375113	-0.0193994	0	-0.0575146	-0.981832	0.370866	-0.015775	-0.00954306	0.270279	0.000229249	0.120029	-0.11406
Prob_C1	age_squared	-1.48368e-07	-1.18562e-05	6.57067e-08	-1.20189e-06	5.70955e-07	-1.45268e-07	0	-2.16322e-07	3.40093e-07	9.53234e-06	3.32562e-08	-4.69196e-07	-5.44375e-07	1.76115e-09	6.51209e-06	-1.3464e-06	-2.72295e-06	-3.75156e-06	5.90297e-06	2.13792e-06	8.38162e-07	6.60404e-08	0	1.8098e-07	1.93904e-06	3.68648e-06	-4.76123e-06	-2.81953e-06	7.16037e-08	-7.60691e-10	-1.65822e-06	-2.30806e-06	0.000164309	-9.91835e-05	-7.34576e-05	-2.46065e-05	-7.51244e-05	-1.08261e-05	0	-1.5433e-05	-0.000107807	8.62704e-05	6.83853e-05	-6.75173e-06	3.10833e-05	1.52147e-07	0.000175926	-2.2864e-05
Prob_C1	_cons	0.000263349	-0.0388816	-0.0145261	-0.00374102	0.00368561	-0.000439231	0	-0.000790107	0.000461247	0.0305027	0.00868672	-0.00165016	-0.00296645	5.3289e-06	0.0265857	-0.00520097	-0.00449277	-0.0449938	0.0221259	0.00806144	0.00355822	0.000239564	0	0.000891081	0.00392407	0.0358241	-0.015891	-0.00371673	-0.00259139	-2.56061e-06	7.7206e-05	-0.0165644	1.07979	-0.0234307	-0.0844614	-0.0546321	-0.297692	-0.0154316	0	-0.0368471	-0.815183	0.0822168	-0.0632352	-0.0648661	0.291523	0.00018931	0.0517132	-0.130599
Prob_C2	Symptom/100	0.0148306	-0.0101607	-0.0434502	-0.00902414	0.00666955	-0.000337581	0	-0.000601316	-0.00923433	0.00900515	0.0237393	0.00513779	-0.00519958	4.01498e-06	0.0240945	-0.00648002	-0.0314022	-0.0383578	-0.00212934	0.00792453	0.000394679	0.000692373	0	0.00149688	0.0153294	0.0445284	0.000510889	-0.00111385	-0.00193384	-1.0004e-05	0.00608201	-0.0325946	2.79303	-1.38018	1.00099	0.287218	-0.598844	-0.0102391	0	-0.0398969	-1.86094	0.631718	-0.968627	-0.453701	0.66808	9.94865e-05	-0.206109	-0.152602
Prob_C2	Pain/100	-0.00756281	0.103576	-0.0162023	0.00696794	-0.00365793	0.000583171	0	0.00103685	0.00545924	-0.0767232	0.00740871	0.00186574	0.0038309	-7.26035e-06	-0.0361603	0.00611329	0.0461712	0.0280854	0.0294349	-0.0220571	-0.00339262	-0.000695492	0	-0.00209186	-0.0315306	-0.0311418	-0.015655	0.0198758	0.00221153	9.66307e-06	-0.0163754	0.0267005	-2.24795	0.521721	-0.148103	0.159969	0.551456	0.0254742	0	0.0788109	1.56394	-0.416024	0.203964	0.0294204	-0.451234	-0.000313229	-0.0131977	0.134737
Prob_C2	ADL/100	-0.00289838	-0.0307678	0.0454471	-0.000270595	-0.00299762	1.07696e-05	0	3.88237e-05	0.00124771	0.0219584	-0.0252731	-0.000745759	0.00179433	1.1506e-08	-0.00753013	0.00177164	-0.0131314	0.0445248	-0.0327452	0.003871	0.00120285	-0.000134186	0	-0.000113294	0.0108072	-0.0355016	0.0206199	-0.00975238	-0.000293737	1.93684e-06	0.00479063	0.011458	-0.624713	0.0473065	-0.216729	-0.134603	0.097344	-0.00709243	0	-0.018859	0.475201	0.0677154	0.332102	0.118526	-0.219936	0.00010334	0.247433	0.0788026
Prob_C2	QoL/100	-0.000173553	0.0219614	-0.00741752	0.00350465	-0.00113454	0.000191197	0	0.000328761	-5.97116e-05	-0.0175115	0.00413379	0.0010085	-2.54627e-05	-2.39859e-06	-0.00773893	0.00228544	0.00863814	0.0032843	-0.00317893	-0.00413906	-0.00391439	7.96193e-05	0	-0.000581868	-0.00890835	-0.00123272	0.00301465	0.00469092	0.00342322	-1.78715e-06	-0.00186181	0.00298579	-0.183337	0.0227917	0.0521981	0.101563	-0.000952204	0.00360235	0	0.0226438	0.154322	-0.0595599	-0.034762	0.0663054	-0.0486099	-3.02591e-05	-0.0551062	0.0303097
Prob_C2	Sport/100	0.00236607	0.00388127	-0.00754168	-0.000329679	0.00122196	-9.70894e-06	0	-4.25133e-05	-0.00203903	-0.00307546	0.00384752	-0.000867637	0.000875662	1.40683e-07	0.00156761	-0.000700892	-0.00322421	-0.0105661	0.010208	-0.00578114	0.00152496	-1.42059e-05	0	0.000212526	0.00519299	0.00755697	-0.00676344	0.00978236	-0.00374107	1.07346e-07	0.000518941	-0.00266445	0.175679	0.117005	0.0910804	0.00388231	0.0873629	0.00668163	0	0.0134357	-0.198191	-0.137188	-0.120777	-0.0779837	0.0975559	-8.25469e-05	-0.193723	-0.020601
Prob_C2	age	2.02057e-05	0.00102104	2.91439e-05	0.000114292	-5.41555e-05	1.32633e-05	0	2.03195e-05	-3.86537e-05	-0.000833887	-2.15914e-05	3.70552e-05	5.57469e-05	-1.61254e-07	-0.00058814	0.000125427	0.0002024	0.000326598	-0.000484136	-0.000200433	-7.20377e-05	4.0564e-07	0	-1.27881e-05	-0.00015155	-0.000317708	0.000400726	0.000242602	-2.15766e-05	-3.27279e-08	5.85011e-05	0.000209583	-0.0161592	0.00900564	0.00546197	0.00169911	0.00732302	0.000863747	0	0.00150162	0.0107484	-0.00837213	-0.00458846	0.00151375	-0.00324409	-1.16849e-05	-0.0139933	0.00220623
Prob_C2	0b.female	0	0	0	0	0	0	0	0	0	0	0	0	0	0	0	0	0	0	0	0	0	0	0	0	0	0	0	0	0	0	0	0	0	0	0	0	0	0	0	0	0	0	0	0	0	0	0	0
Prob_C2	1.female	0.000200504	0.00274673	-0.000266318	0.000374055	-0.000322484	2.81178e-05	0	0.000100483	-0.000200167	-0.00217196	0.0002135	-2.67322e-05	0.000288818	-3.43304e-07	-0.00142487	0.00031232	0.000595694	0.000972981	-0.00139543	-0.000280802	-0.000256204	3.36517e-06	0	-8.68438e-05	-0.00034195	-0.0009787	0.00107931	-0.00056512	0.000279026	-1.43931e-07	0.000174185	0.000894526	-0.074502	0.0212808	-0.00097623	0.000509384	0.0262316	0.000944088	0	0.00692738	0.048387	-0.0190856	0.00483588	0.013314	-0.0199446	-8.56119e-06	-0.00831681	0.00568159
Prob_C2	Symptom/100_squared	-0.0127394	0.0093846	0.0280393	0.00570738	-0.00448656	0.000234277	0	0.000403467	0.00921012	-0.00765128	-0.0156837	-0.00280338	0.00291738	-2.83533e-06	-0.0158855	0.00458793	0.0225847	0.0272112	-0.000467307	-0.00420409	-0.000536213	-0.000456203	0	-0.000960344	-0.0150657	-0.0289517	0.00131494	-0.00403925	0.00362163	6.56883e-06	-0.00430202	0.0217969	-1.88828	0.893185	-0.664304	-0.22709	0.387857	0.00463113	0	0.0170653	1.38619	-0.456714	0.660303	0.356091	-0.504158	-3.49278e-05	0.189723	0.124721
Prob_C2	Pain/100_squared	0.00461604	-0.0730257	0.0104848	-0.00362509	0.00160753	-0.000431605	0	-0.000703207	-0.00358063	0.0549139	-0.00386645	-0.00282967	-0.00226311	5.3775e-06	0.0255835	-0.00411901	-0.0253124	-0.014439	-0.0180606	0.0168055	0.00120914	0.000359145	0	0.00120911	0.0195153	0.0141901	0.0089379	-0.0148063	9.44236e-05	-4.76621e-06	0.00950263	-0.0134065	1.11529	-0.296985	-0.105453	-0.150151	-0.338479	-0.0191503	0	-0.0564015	-0.843928	0.384375	0.0433491	0.0315383	0.212484	0.000227616	0.155825	-0.0957495
Prob_C2	age_squared	-3.2121e-08	-1.1878e-05	-1.40889e-07	-1.27907e-06	5.80177e-07	-1.51974e-07	0	-2.24725e-07	2.80379e-07	9.61164e-06	1.53782e-07	-4.59532e-07	-5.63267e-07	1.84602e-09	6.67709e-06	-1.40916e-06	-3.05502e-06	-3.95297e-06	7.59088e-06	2.27567e-06	8.20567e-07	-6.53271e-09	0	1.36615e-07	2.29202e-06	4.07558e-06	-6.20576e-06	-3.44491e-06	3.62773e-07	3.56609e-10	-9.66937e-07	-2.58643e-06	0.000184673	-0.000106927	-7.57731e-05	-2.46107e-05	-7.97402e-05	-1.17643e-05	0	-1.61291e-05	-0.000120506	9.00995e-05	6.98303e-05	-8.54113e-06	3.3549e-05	1.65986e-07	0.000188547	-2.44312e-05
Prob_C2	_cons	0.00026216	-0.0368701	-0.0125153	-0.00348394	0.00334872	-0.000426673	0	-0.00075559	0.000439686	0.0291532	0.00741609	-0.00177577	-0.00268495	5.1766e-06	0.0248555	-0.00503295	-0.00338334	-0.044651	0.0236488	0.0084345	0.00300363	0.00016873	0	0.000850982	0.00339986	0.0353925	-0.0172199	-0.00492248	-0.00140171	-1.50967e-06	0.00034487	-0.0161954	1.02266	-0.0137557	-0.102237	-0.0602142	-0.289489	-0.016081	0	-0.037226	-0.771454	0.0813303	-0.041387	-0.0547396	0.273956	0.000199262	0.0743318	-0.12575
PM_ub	Symptom/100	-0.000120701	0.0001214	-0.000185994	6.09765e-05	7.15166e-05	2.2374e-07	0	-2.7961e-06	0.000148615	-0.000107715	0.000123672	-9.64868e-05	-0.000111118	-1.30658e-09	3.55807e-05	8.44708e-06	-0.000162413	1.01807e-05	4.78348e-05	7.48245e-05	-1.20075e-06	2.14617e-06	0	6.54891e-06	7.6212e-05	4.53052e-05	-4.49894e-05	-9.83875e-05	3.51397e-05	-2.76231e-08	-1.99532e-05	-5.127e-05	0.00534066	-0.00489853	0.00194377	-0.00552727	-0.000700185	-0.000149085	0	-0.000613329	-0.000896458	0.00247522	-0.00124485	0.0060543	-0.00152526	1.89907e-06	0.00279923	6.96228e-05
PM_ub	Pain/100	-0.000936634	-0.00764874	0.0144985	-0.000170063	-0.00120741	-7.07462e-06	0	-3.82145e-05	0.000828051	0.00522834	-0.00902663	-0.000139405	0.00160408	7.08232e-08	-0.00231834	-0.000369595	0.000360399	-0.000766091	-0.00211551	0.000644646	0.000143813	2.24377e-05	0	9.75008e-05	-0.000296572	0.000745219	0.00132081	-0.0011378	-0.000260223	-3.69168e-07	0.00042893	-0.000320197	-0.0181006	-0.00958833	-0.000525196	0.00708943	-0.0100407	-2.78467e-05	0	0.000145763	0.0106047	0.0038032	0.00779749	-0.0138612	0.0114346	-7.03758e-07	0.00919293	-0.00097888
PM_ub	ADL/100	0.00112911	0.0102967	-0.0208928	8.66016e-05	0.000964727	4.7769e-06	0	2.85624e-05	-0.000987281	-0.0069243	0.0129722	0.000278703	-0.0012826	-9.67317e-08	0.00391918	0.000292399	0.000290467	-0.00205018	0.00422765	0.000825904	-0.000264139	-2.49589e-05	0	3.5047e-05	-4.11886e-06	0.00140659	-0.0030369	-0.00130575	0.000338434	2.73033e-07	-0.000445162	-0.000359341	0.00580811	0.000228268	0.0114551	-0.00128752	0.012026	0.000175892	0	0.000996551	-0.0039895	0.00194382	-0.014687	0.00740972	-0.010161	-9.1563e-07	-0.00976452	0.00119363
PM_ub	QoL/100	-4.89028e-05	-0.000133282	-0.000171685	0.00012905	0.000177806	-1.55339e-06	0	-1.00654e-05	7.04529e-05	8.62285e-05	0.00014169	-0.000268887	-0.000270019	2.59657e-08	9.67193e-05	-0.000112768	-0.00052554	2.14726e-05	0.000380024	-0.000223106	0.000188095	-5.06473e-06	0	1.80779e-05	0.000490244	-3.5958e-05	-0.000302579	0.000399498	-0.000118018	9.60796e-08	5.51733e-05	-6.25165e-05	0.0229887	-0.00783053	0.00401712	0.00388727	-0.00189598	0.000225324	0	-0.000124971	-0.0195566	0.00581491	-0.00441046	-0.00757916	0.00248032	-4.47764e-06	-0.00614104	-0.000621098
PM_ub	Sport/100	-0.000247484	-0.000618453	0.000469641	-5.1719e-05	-0.000115405	-2.37428e-06	0	1.53456e-05	0.000214852	0.000467759	-0.00029004	-1.44827e-05	0.000192733	3.40417e-08	0.000134451	-2.70934e-05	0.000124991	-7.67427e-05	-6.96685e-05	5.74855e-05	-0.00015921	3.3474e-07	0	-8.86729e-06	-0.000146184	8.07428e-05	7.6907e-05	0.000152862	0.000176838	1.84178e-09	-3.56775e-06	-2.98458e-05	0.00133034	-0.00014719	4.51974e-05	-0.00066543	-0.00350815	-4.2181e-05	0	-0.000280658	0.000115961	6.5995e-05	7.91167e-05	-0.00111223	0.0039571	2.26707e-07	0.000942193	-0.000339453
PM_ub	age	-2.33991e-06	-5.35674e-06	2.36312e-06	-1.7885e-06	-5.33702e-07	-8.31195e-08	0	-4.75884e-08	1.96807e-06	4.31338e-06	-1.6253e-06	2.59188e-06	7.37468e-07	1.25977e-09	2.89557e-06	-1.0443e-06	4.65164e-07	-7.81625e-07	5.18896e-09	-1.158e-06	-2.17767e-07	-3.11699e-09	0	-8.53141e-09	-3.19081e-07	7.11746e-07	-2.86562e-08	2.5207e-06	1.85652e-07	2.45003e-11	2.31736e-07	2.22562e-07	-3.23418e-05	2.00996e-05	-1.46569e-05	-9.76678e-06	-3.03122e-06	-1.21138e-06	0	1.88649e-06	2.30632e-05	-1.54852e-05	1.88652e-05	1.84261e-05	4.87432e-06	2.07961e-08	1.99753e-05	2.84635e-07
PM_ub	0b.female	0	0	0	0	0	0	0	0	0	0	0	0	0	0	0	0	0	0	0	0	0	0	0	0	0	0	0	0	0	0	0	0	0	0	0	0	0	0	0	0	0	0	0	0	0	0	0	0
PM_ub	1.female	1.06124e-05	-2.5776e-05	2.57046e-06	-9.26538e-06	1.2332e-05	-9.3301e-08	0	3.57022e-07	-9.5132e-06	2.06394e-05	-2.48125e-06	1.39058e-05	-1.42661e-05	1.75551e-09	4.79241e-06	7.09856e-07	-2.18252e-06	2.99798e-06	7.01294e-06	-3.08525e-05	3.30917e-06	-1.93246e-07	0	-6.91349e-07	4.77607e-06	-4.34234e-06	-4.03194e-06	7.54427e-05	-1.19341e-05	3.14472e-09	1.75126e-06	7.22653e-07	-1.68109e-05	0.000145492	8.90459e-06	-3.83587e-05	8.05517e-05	7.00407e-06	0	2.75483e-05	-0.000139842	-7.51388e-05	-6.12079e-06	0.000126975	-4.17298e-06	-7.97773e-08	-0.000167733	-4.42139e-06
PM_ub	Pain/100_squared	0.000692647	0.00433514	-0.00826485	0.000152581	0.000780537	7.88287e-06	0	2.96843e-05	-0.000627533	-0.00295702	0.00515378	4.57077e-05	-0.00105867	-8.55832e-08	0.00119233	0.000291384	-0.000241789	0.000535228	0.00118798	-0.000429914	-6.12369e-05	-1.48052e-05	0	-6.02464e-05	0.000231954	-0.000520945	-0.000740739	0.000780697	9.57886e-05	2.40208e-07	-0.000221881	0.000234866	0.0067369	0.00542517	-0.000213302	-0.00339156	0.00691776	6.1496e-05	0	0.000162597	-0.00432193	-0.00162964	-0.00366584	0.00816396	-0.00798715	-8.55518e-08	-0.00547622	0.000724427
PM_ub	ADL/100_squared	-0.000714353	-0.00569398	0.0116496	-8.19778e-05	-0.000538438	-4.26206e-06	0	-2.21851e-05	0.000626397	0.00382271	-0.00723869	-9.55187e-05	0.000726487	7.61796e-08	-0.00214651	-0.000208971	-0.000103768	0.00114161	-0.00238463	-0.000539698	0.00014834	1.52142e-05	0	-1.96843e-05	-5.84005e-05	-0.000776162	0.00171448	0.00083859	-0.000185383	-1.71064e-07	0.00022999	0.000218215	-0.00569531	0.0025064	-0.00916133	7.77726e-05	-0.00563774	-0.000218376	0	-0.000744356	0.00446779	-0.00223533	0.00995522	-0.0034053	0.00446699	2.50593e-06	0.00751064	-0.000521448
PM_ub	QoL/100_squared	1.14538e-05	2.30098e-06	0.00028102	-6.7236e-05	-0.00022728	2.05261e-06	0	9.12343e-06	-3.83391e-05	1.12163e-05	-0.000207862	0.000166802	0.0003314	-3.12857e-08	-0.000100657	5.42319e-05	0.000442972	-2.09266e-05	-0.000269217	0.000176993	-0.000146576	4.07521e-06	0	-1.28476e-05	-0.000408407	3.60365e-05	0.000214651	-0.000380588	8.90275e-05	-8.09623e-08	-5.64944e-05	7.65826e-05	-0.0221128	0.00670691	-0.0030185	-0.00299061	0.00177521	-0.000210448	0	0.000265426	0.0189009	-0.00513269	0.0035765	0.00692647	-0.00266004	4.2684e-06	0.005678	0.000611976
PM_ub	Sport/100_squared	0.000250789	0.000703438	-0.000535378	-5.92641e-05	0.000127342	1.71697e-06	0	-1.26424e-05	-0.000225239	-0.000541877	0.000343951	0.000155189	-0.0001908	-2.28806e-08	-0.0001154	3.00357e-05	-4.75786e-05	4.22953e-05	2.54865e-05	2.00861e-05	0.000116067	-2.77665e-07	0	4.0583e-06	7.74633e-05	-6.2731e-05	-3.34246e-05	-0.000240886	-0.000137138	-2.60163e-09	2.88273e-06	1.25544e-05	0.000192206	0.00150733	-6.34736e-05	0.00126905	0.00265779	0.000112838	0	0.000307655	-0.00180831	-0.00124533	-0.000193104	-0.000429393	-0.00200002	-1.324e-06	-0.00255906	0.000165569
PM_ub	_cons	8.53402e-05	-0.00102515	0.00299395	3.00797e-05	-2.21395e-05	2.88128e-06	0	5.93375e-06	-0.000102102	0.000643915	-0.00186456	-5.08609e-05	4.35581e-05	-2.76131e-08	-0.000846626	7.76769e-05	-0.000111325	0.00120395	-0.00104812	-0.000517165	4.07792e-05	1.54149e-06	0	-6.04215e-05	1.0163e-05	-0.000950812	0.000846295	0.000755412	-4.71438e-05	2.74329e-08	8.05997e-06	0.000295401	0.000763727	0.00643921	-0.00430025	0.00108249	-0.0007483	8.46283e-05	0	-8.54217e-05	-0.000964071	-0.00428619	0.00266107	-0.000976943	0.000742287	-1.37706e-06	-0.00208889	-0.000147963
[truncated: 37 more columns]
