# Supplementary material for: Mapping EQ-5D-3L from the Knee Injury and Osteoarthritis Outcome Score (KOOS)
Source: Qual Life Res. 2019 Sep 20;29(1):265–74. doi: 10.1007/s11136-019-02303-9 (PMC6962127; doi:10.1007/s11136-019-02303-9)
Supplement: Supplementary file 13 — Supplementary material 13 (XLSX 7281 kb) [file 11136_2019_2303_MOESM13_ESM.xlsx]

## Sheet: EQ-5D
	KOOS_Symtop	KOOS_Pain	KOOS_ADL	KOOS_QoL	KOOS_Sport	Age	Female		Betamix	Response mapping	Linear
	82.1	91.7	92.6	68.8	65	68	0		0.857501	0.792608	0.901923
	92.9	100	100	75	75	70	1		0.950587	0.842617	0.966251
	46.4	38.9	50	25	0	64	1		0.57461	0.529565	0.490216
	39.3	36.1	47.1	25	0	66	1		0.551811	0.502195	0.47
	10	23	20	15	10	32	0		0.129789	0.148742	0.247629
	50	50	50	50	50	30	1		0.67198	0.640959	0.600267
	100	100	100	100	100	25	1		0.991616	0.873756	0.9917
	0	0	0	0	0	70	0		0.0711338	-0.0459182	-0.60974
	0	0	0	0	0	18	0		0.018748	-0.132651	-0.672053
	0	0	0	0	0	18	1		0.0233077	-0.098394	-0.670036
	30	23	45	64	39	37	0		0.64837	0.560303	0.509477
	30	23	45	64	39	37	1		0.66317	0.552957	0.511494
	30	23	45	64	39	45	0		0.663779	0.576002	0.519063
	30	23	45	64	39	45	0		0.663779	0.576002	0.519063
	7.1	19.4	20.6	0	0	30.4	0		-0.00527194	-0.0232165	0.00843929
	78.6	100	97.1	87.5	60	69.7577	0		0.961193	0.852481	0.969901
	85.7	97.2	98.5	81.3	70	72.6598	0		0.945931	0.83043	0.962671
	92.9	91.7	91.2	75	70	77.0048	1		0.880296	0.736132	0.935605

## Sheet: Beta-mixture
C1_mu	b		symp	pain	adl	qol	sport	symp_squ	pain_squ	adl_squ	qol_squ	sport_squ	age_squ	Age	Female				xb1	xb2	xb3			p_ub	p_c1	p_c2	p_c3	mu_1	mu_2	mu_3	EQ-5D-3L
symptom	-0.0394545		0.821	0.917	0.926	0.688	0.65	0.674041	0.840889	0.857476	0.473344	0.4225	4624	68	0				2.70082	0.741313	2.29734	13.1557	0.080217	0.337371	0.92412	0.00563483	0.0702448	0.79006	0.406347	0.748086	0.857501
pain	-0.769573		0.929	1	1	0.75	0.75	0.863041	1	1	0.5625	0.5625	4900	70	1				2.90365	0.770281	2.39299	10.8223	0.0426097	0.751839	0.912127	0.00359123	0.0842821	0.806235	0.41565	0.759362	0.950587
adl	0.253661		0.464	0.389	0.5	0.25	0	0.215296	0.151321	0.25	0.0625	0	4096	64	1				1.86686	0.194293	0.962621	36.7513	11.3343	0.00472168	0.748719	0.230908	0.0203726	0.685222	0.216018	0.474825	0.57461
qol	0.92388		0.393	0.361	0.471	0.25	0	0.154449	0.130321	0.221841	0.0625	0	4356	66	1				1.84923	0.178865	0.734647	19.9543	7.36016	0.00464363	0.704739	0.259943	0.0353177	0.682182	0.21037	0.404192	0.551811
sport	0.059465		0.1	0.23	0.2	0.15	0.1	0.01	0.0529	0.04	0.0225	0.01	1024	32	0				1.57581	-0.275418	-0.179059	0.338699	1.67746	0.0100721	0.112295	0.556158	0.331547	0.629858	0.04344	0.0785584	0.129789
age	0.00775626		0.5	0.5	0.5	0.5	0.5	0.25	0.25	0.25	0.25	0.25	900	30	1				1.97584	0.0654974	1.70749	66.3953	4.32405	0.00516057	0.925765	0.0602913	0.0139432	0.703156	0.168676	0.656296	0.67198
female	0.00771499		1	1	1	1	1	1	1	1	1	1	625	25	1				2.92119	0.33601	1.65146	18.384	0.0369291	0.958468	0.946608	0.00190151	0.0514908	0.807502	0.267417	0.645334	0.991616
symptom_squ	0.174313		0	0	0	0	0	0	0	0	0	0	4900	70	0				1.60207	-0.416717	-1.22948	0.00250567	0.138426	0.243089	0.00219616	0.121327	0.876477	0.635318	-0.00718419	-0.259795	0.0711338
pain_squ	0.791992		0	0	0	0	0	0	0	0	0	0	324	18	0				1.43947	-0.660947	-1.37104	0.00216434	0.345233	0.209488	0.00160631	0.256222	0.742172	0.599966	-0.0910417	-0.294978	0.018748
adl_squ	0.327482		0	0	0	0	0	0	0	0	0	0	324	18	1				1.44719	-0.708063	-1.27125	0.00495948	0.649272	0.18847	0.00299806	0.392492	0.60451	0.601727	-0.10655	-0.270472	0.0233077
qol_squ	-0.288919		0.3	0.23	0.45	0.64	0.39	0.09	0.0529	0.2025	0.4096	0.1521	1369	37	0				2.07762	-0.105992	1.20368	9.93908	1.22217	0.0164782	0.817275	0.100497	0.0822284	0.718623	0.105399	0.542077	0.64837
sport_squ	0.002703		0.3	0.23	0.45	0.64	0.39	0.09	0.0529	0.2025	0.4096	0.1521	1369	37	1				2.08533	-0.153108	1.30347	22.7749	2.2985	0.0144704	0.873492	0.088155	0.0383532	0.719747	0.0880751	0.56754	0.66317
age_squ	-5.26061e-05		0.3	0.23	0.45	0.64	0.39	0.09	0.0529	0.2025	0.4096	0.1521	2025	45	0				2.10516	-0.0738947	1.25642	11.1087	1.13849	0.0169644	0.83857	0.0859425	0.0754879	0.722603	0.117227	0.555711	0.663779
_cons	1.3169		0.3	0.23	0.45	0.64	0.39	0.09	0.0529	0.2025	0.4096	0.1521	2025	45	0				2.10516	-0.0738947	1.25642	11.1087	1.13849	0.0169644	0.83857	0.0859425	0.0754879	0.722603	0.117227	0.555711	0.663779
C1_lnphi	4.3746		0.071	0.194	0.206	0	0	0.005041	0.037636	0.042436	0	0	924.16	30.4	0				1.44882	-0.431184	-0.857405	0.191154	3.15404	0.01239	0.0439921	0.725868	0.23014	0.602098	-0.0122929	-0.154028	-0.00527194
C2_mu			0.786	1	0.971	0.875	0.6	0.617796	1	0.942841	0.765625	0.36	4866.14	69.7577	0				2.87998	0.707771	1.88898	4.87219	0.0116846	0.820298	0.828058	0.00198587	0.169956	0.804494	0.395455	0.688979	0.961193
symptom	-0.0186127		0.857	0.972	0.985	0.813	0.7	0.734449	0.944784	0.970225	0.660969	0.49	5279.45	72.6598	0				2.86787	0.780074	2.07537	5.8729	0.0181796	0.742288	0.852247	0.00263813	0.145115	0.803589	0.418773	0.718295	0.945931
pain	0.929234		0.929	0.917	0.912	0.75	0.7	0.863041	0.840889	0.831744	0.5625	0.49	5929.74	77.0048	1				2.76107	0.768921	1.99789	10.0521	0.0410561	0.441206	0.906153	0.00370103	0.0901455	0.795171	0.415216	0.70661	0.880296
adl	0.252902		0	0	0	0	0	0	0	0	0	0	0	0	0				1.3169	-0.601723	-2.23284	0.000200385	0.0760583	0.198684	0.000186187	0.0706691	0.929145	0.57086	-0.0712163	-0.450968	-0.141027
qol	1.22114		0	0	0	0	0	0	0	0	0	0	0	0	0				1.3169	-0.601723	-2.23284	0.000200385	0.0760583	0.198684	0.000186187	0.0706691	0.929145	0.57086	-0.0712163	-0.450968	-0.141027
sport	-0.34393		0	0	0	0	0	0	0	0	0	0	0	0	0				1.3169	-0.601723	-2.23284	0.000200385	0.0760583	0.198684	0.000186187	0.0706691	0.929145	0.57086	-0.0712163	-0.450968	-0.141027
age	-0.00534402		0	0	0	0	0	0	0	0	0	0	0	0	0				1.3169	-0.601723	-2.23284	0.000200385	0.0760583	0.198684	0.000186187	0.0706691	0.929145	0.57086	-0.0712163	-0.450968	-0.141027
female	-0.0471161		0	0	0	0	0	0	0	0	0	0	0	0	0				1.3169	-0.601723	-2.23284	0.000200385	0.0760583	0.198684	0.000186187	0.0706691	0.929145	0.57086	-0.0712163	-0.450968	-0.141027
symptom_squ	0.0671523		0	0	0	0	0	0	0	0	0	0	0	0	0				1.3169	-0.601723	-2.23284	0.000200385	0.0760583	0.198684	0.000186187	0.0706691	0.929145	0.57086	-0.0712163	-0.450968	-0.141027
pain_squ	-0.209741		0	0	0	0	0	0	0	0	0	0	0	0	0				1.3169	-0.601723	-2.23284	0.000200385	0.0760583	0.198684	0.000186187	0.0706691	0.929145	0.57086	-0.0712163	-0.450968	-0.141027
adl_squ	0.0956351		0	0	0	0	0	0	0	0	0	0	0	0	0				1.3169	-0.601723	-2.23284	0.000200385	0.0760583	0.198684	0.000186187	0.0706691	0.929145	0.57086	-0.0712163	-0.450968	-0.141027
qol_squ	-1.17443		0	0	0	0	0	0	0	0	0	0	0	0	0				1.3169	-0.601723	-2.23284	0.000200385	0.0760583	0.198684	0.000186187	0.0706691	0.929145	0.57086	-0.0712163	-0.450968	-0.141027
sport_squ	0.227785		0	0	0	0	0	0	0	0	0	0	0	0	0				1.3169	-0.601723	-2.23284	0.000200385	0.0760583	0.198684	0.000186187	0.0706691	0.929145	0.57086	-0.0712163	-0.450968	-0.141027
age_squ	0.000114099		0	0	0	0	0	0	0	0	0	0	0	0	0				1.3169	-0.601723	-2.23284	0.000200385	0.0760583	0.198684	0.000186187	0.0706691	0.929145	0.57086	-0.0712163	-0.450968	-0.141027
_cons	-0.601723		0	0	0	0	0	0	0	0	0	0	0	0	0				1.3169	-0.601723	-2.23284	0.000200385	0.0760583	0.198684	0.000186187	0.0706691	0.929145	0.57086	-0.0712163	-0.450968	-0.141027
C2_lnphi	3.62378		0	0	0	0	0	0	0	0	0	0	0	0	0				1.3169	-0.601723	-2.23284	0.000200385	0.0760583	0.198684	0.000186187	0.0706691	0.929145	0.57086	-0.0712163	-0.450968	-0.141027
C3_mu			0	0	0	0	0	0	0	0	0	0	0	0	0				1.3169	-0.601723	-2.23284	0.000200385	0.0760583	0.198684	0.000186187	0.0706691	0.929145	0.57086	-0.0712163	-0.450968	-0.141027
symptom	3.68239		0	0	0	0	0	0	0	0	0	0	0	0	0				1.3169	-0.601723	-2.23284	0.000200385	0.0760583	0.198684	0.000186187	0.0706691	0.929145	0.57086	-0.0712163	-0.450968	-0.141027
pain	0.483645		0	0	0	0	0	0	0	0	0	0	0	0	0				1.3169	-0.601723	-2.23284	0.000200385	0.0760583	0.198684	0.000186187	0.0706691	0.929145	0.57086	-0.0712163	-0.450968	-0.141027
adl	-1.19412		0	0	0	0	0	0	0	0	0	0	0	0	0				1.3169	-0.601723	-2.23284	0.000200385	0.0760583	0.198684	0.000186187	0.0706691	0.929145	0.57086	-0.0712163	-0.450968	-0.141027
qol	2.97992		0	0	0	0	0	0	0	0	0	0	0	0	0				1.3169	-0.601723	-2.23284	0.000200385	0.0760583	0.198684	0.000186187	0.0706691	0.929145	0.57086	-0.0712163	-0.450968	-0.141027
sport	1.89342		0	0	0	0	0	0	0	0	0	0	0	0	0				1.3169	-0.601723	-2.23284	0.000200385	0.0760583	0.198684	0.000186187	0.0706691	0.929145	0.57086	-0.0712163	-0.450968	-0.141027
age	0.0594896		0	0	0	0	0	0	0	0	0	0	0	0	0				1.3169	-0.601723	-2.23284	0.000200385	0.0760583	0.198684	0.000186187	0.0706691	0.929145	0.57086	-0.0712163	-0.450968	-0.141027
female	0.0997913		0	0	0	0	0	0	0	0	0	0	0	0	0				1.3169	-0.601723	-2.23284	0.000200385	0.0760583	0.198684	0.000186187	0.0706691	0.929145	0.57086	-0.0712163	-0.450968	-0.141027
symptom_squ	-1.77248		0	0	0	0	0	0	0	0	0	0	0	0	0				1.3169	-0.601723	-2.23284	0.000200385	0.0760583	0.198684	0.000186187	0.0706691	0.929145	0.57086	-0.0712163	-0.450968	-0.141027
pain_squ	-1.27674		0	0	0	0	0	0	0	0	0	0	0	0	0				1.3169	-0.601723	-2.23284	0.000200385	0.0760583	0.198684	0.000186187	0.0706691	0.929145	0.57086	-0.0712163	-0.450968	-0.141027
adl_squ	2.61127		0	0	0	0	0	0	0	0	0	0	0	0	0				1.3169	-0.601723	-2.23284	0.000200385	0.0760583	0.198684	0.000186187	0.0706691	0.929145	0.57086	-0.0712163	-0.450968	-0.141027
qol_squ	-3.07365		0	0	0	0	0	0	0	0	0	0	0	0	0				1.3169	-0.601723	-2.23284	0.000200385	0.0760583	0.198684	0.000186187	0.0706691	0.929145	0.57086	-0.0712163	-0.450968	-0.141027
sport_squ	-1.6332		0	0	0	0	0	0	0	0	0	0	0	0	0				1.3169	-0.601723	-2.23284	0.000200385	0.0760583	0.198684	0.000186187	0.0706691	0.929145	0.57086	-0.0712163	-0.450968	-0.141027
age_squ	-0.000645083		0	0	0	0	0	0	0	0	0	0	0	0	0				1.3169	-0.601723	-2.23284	0.000200385	0.0760583	0.198684	0.000186187	0.0706691	0.929145	0.57086	-0.0712163	-0.450968	-0.141027
_cons	-2.23284		0	0	0	0	0	0	0	0	0	0	0	0	0				1.3169	-0.601723	-2.23284	0.000200385	0.0760583	0.198684	0.000186187	0.0706691	0.929145	0.57086	-0.0712163	-0.450968	-0.141027
C3_lnphi	0.57077		0	0	0	0	0	0	0	0	0	0	0	0	0				1.3169	-0.601723	-2.23284	0.000200385	0.0760583	0.198684	0.000186187	0.0706691	0.929145	0.57086	-0.0712163	-0.450968	-0.141027
Prob_C1			0	0	0	0	0	0	0	0	0	0	0	0	0				1.3169	-0.601723	-2.23284	0.000200385	0.0760583	0.198684	0.000186187	0.0706691	0.929145	0.57086	-0.0712163	-0.450968	-0.141027
symptom	8.08208		0	0	0	0	0	0	0	0	0	0	0	0	0				1.3169	-0.601723	-2.23284	0.000200385	0.0760583	0.198684	0.000186187	0.0706691	0.929145	0.57086	-0.0712163	-0.450968	-0.141027
pain	11.2839		0	0	0	0	0	0	0	0	0	0	0	0	0				1.3169	-0.601723	-2.23284	0.000200385	0.0760583	0.198684	0.000186187	0.0706691	0.929145	0.57086	-0.0712163	-0.450968	-0.141027
adl	6.40512		0	0	0	0	0	0	0	0	0	0	0	0	0				1.3169	-0.601723	-2.23284	0.000200385	0.0760583	0.198684	0.000186187	0.0706691	0.929145	0.57086	-0.0712163	-0.450968	-0.141027
qol	0.642782		0	0	0	0	0	0	0	0	0	0	0	0	0				1.3169	-0.601723	-2.23284	0.000200385	0.0760583	0.198684	0.000186187	0.0706691	0.929145	0.57086	-0.0712163	-0.450968	-0.141027
sport	0.294464		0	0	0	0	0	0	0	0	0	0	0	0	0				1.3169	-0.601723	-2.23284	0.000200385	0.0760583	0.198684	0.000186187	0.0706691	0.929145	0.57086	-0.0712163	-0.450968	-0.141027
age	0.165472		0	0	0	0	0	0	0	0	0	0	0	0	0				1.3169	-0.601723	-2.23284	0.000200385	0.0760583	0.198684	0.000186187	0.0706691	0.929145	0.57086	-0.0712163	-0.450968	-0.141027
female	0.829186		0	0	0	0	0	0	0	0	0	0	0	0	0				1.3169	-0.601723	-2.23284	0.000200385	0.0760583	0.198684	0.000186187	0.0706691	0.929145	0.57086	-0.0712163	-0.450968	-0.141027
symptom_squ	-5.35762		0	0	0	0	0	0	0	0	0	0	0	0	0				1.3169	-0.601723	-2.23284	0.000200385	0.0760583	0.198684	0.000186187	0.0706691	0.929145	0.57086	-0.0712163	-0.450968	-0.141027
pain_squ	-13.7347		0	0	0	0	0	0	0	0	0	0	0	0	0				1.3169	-0.601723	-2.23284	0.000200385	0.0760583	0.198684	0.000186187	0.0706691	0.929145	0.57086	-0.0712163	-0.450968	-0.141027
age_squ	-0.00184836		0	0	0	0	0	0	0	0	0	0	0	0	0				1.3169	-0.601723	-2.23284	0.000200385	0.0760583	0.198684	0.000186187	0.0706691	0.929145	0.57086	-0.0712163	-0.450968	-0.141027
_cons	-8.51527		0	0	0	0	0	0	0	0	0	0	0	0	0				1.3169	-0.601723	-2.23284	0.000200385	0.0760583	0.198684	0.000186187	0.0706691	0.929145	0.57086	-0.0712163	-0.450968	-0.141027
Prob_C2			0	0	0	0	0	0	0	0	0	0	0	0	0				1.3169	-0.601723	-2.23284	0.000200385	0.0760583	0.198684	0.000186187	0.0706691	0.929145	0.57086	-0.0712163	-0.450968	-0.141027
symptom	6.19241		0	0	0	0	0	0	0	0	0	0	0	0	0				1.3169	-0.601723	-2.23284	0.000200385	0.0760583	0.198684	0.000186187	0.0706691	0.929145	0.57086	-0.0712163	-0.450968	-0.141027
pain	3.18327		0	0	0	0	0	0	0	0	0	0	0	0	0				1.3169	-0.601723	-2.23284	0.000200385	0.0760583	0.198684	0.000186187	0.0706691	0.929145	0.57086	-0.0712163	-0.450968	-0.141027
adl	4.84221		0	0	0	0	0	0	0	0	0	0	0	0	0				1.3169	-0.601723	-2.23284	0.000200385	0.0760583	0.198684	0.000186187	0.0706691	0.929145	0.57086	-0.0712163	-0.450968	-0.141027
qol	-4.86151		0	0	0	0	0	0	0	0	0	0	0	0	0				1.3169	-0.601723	-2.23284	0.000200385	0.0760583	0.198684	0.000186187	0.0706691	0.929145	0.57086	-0.0712163	-0.450968	-0.141027
sport	-0.514468		0	0	0	0	0	0	0	0	0	0	0	0	0				1.3169	-0.601723	-2.23284	0.000200385	0.0760583	0.198684	0.000186187	0.0706691	0.929145	0.57086	-0.0712163	-0.450968	-0.141027
age	0.110169		0	0	0	0	0	0	0	0	0	0	0	0	0				1.3169	-0.601723	-2.23284	0.000200385	0.0760583	0.198684	0.000186187	0.0706691	0.929145	0.57086	-0.0712163	-0.450968	-0.141027
female	0.631632		0	0	0	0	0	0	0	0	0	0	0	0	0				1.3169	-0.601723	-2.23284	0.000200385	0.0760583	0.198684	0.000186187	0.0706691	0.929145	0.57086	-0.0712163	-0.450968	-0.141027
symptom_squ	-3.55489		0	0	0	0	0	0	0	0	0	0	0	0	0				1.3169	-0.601723	-2.23284	0.000200385	0.0760583	0.198684	0.000186187	0.0706691	0.929145	0.57086	-0.0712163	-0.450968	-0.141027
pain_squ	-8.48812		0	0	0	0	0	0	0	0	0	0	0	0	0				1.3169	-0.601723	-2.23284	0.000200385	0.0760583	0.198684	0.000186187	0.0706691	0.929145	0.57086	-0.0712163	-0.450968	-0.141027
age_squ	-0.00145164		0	0	0	0	0	0	0	0	0	0	0	0	0				1.3169	-0.601723	-2.23284	0.000200385	0.0760583	0.198684	0.000186187	0.0706691	0.929145	0.57086	-0.0712163	-0.450968	-0.141027
_cons	-2.57626		0	0	0	0	0	0	0	0	0	0	0	0	0				1.3169	-0.601723	-2.23284	0.000200385	0.0760583	0.198684	0.000186187	0.0706691	0.929145	0.57086	-0.0712163	-0.450968	-0.141027
PM_ub			0	0	0	0	0	0	0	0	0	0	0	0	0				1.3169	-0.601723	-2.23284	0.000200385	0.0760583	0.198684	0.000186187	0.0706691	0.929145	0.57086	-0.0712163	-0.450968	-0.141027
symptom	2.04988		0	0	0	0	0	0	0	0	0	0	0	0	0				1.3169	-0.601723	-2.23284	0.000200385	0.0760583	0.198684	0.000186187	0.0706691	0.929145	0.57086	-0.0712163	-0.450968	-0.141027
pain	-10.4718		0	0	0	0	0	0	0	0	0	0	0	0	0				1.3169	-0.601723	-2.23284	0.000200385	0.0760583	0.198684	0.000186187	0.0706691	0.929145	0.57086	-0.0712163	-0.450968	-0.141027
adl	-9.4603		0	0	0	0	0	0	0	0	0	0	0	0	0				1.3169	-0.601723	-2.23284	0.000200385	0.0760583	0.198684	0.000186187	0.0706691	0.929145	0.57086	-0.0712163	-0.450968	-0.141027
qol	-0.140194		0	0	0	0	0	0	0	0	0	0	0	0	0				1.3169	-0.601723	-2.23284	0.000200385	0.0760583	0.198684	0.000186187	0.0706691	0.929145	0.57086	-0.0712163	-0.450968	-0.141027
sport	-1.93417		0	0	0	0	0	0	0	0	0	0	0	0	0				1.3169	-0.601723	-2.23284	0.000200385	0.0760583	0.198684	0.000186187	0.0706691	0.929145	0.57086	-0.0712163	-0.450968	-0.141027
age	0.00369606		0	0	0	0	0	0	0	0	0	0	0	0	0				1.3169	-0.601723	-2.23284	0.000200385	0.0760583	0.198684	0.000186187	0.0706691	0.929145	0.57086	-0.0712163	-0.450968	-0.141027
female	-0.131973		0	0	0	0	0	0	0	0	0	0	0	0	0				1.3169	-0.601723	-2.23284	0.000200385	0.0760583	0.198684	0.000186187	0.0706691	0.929145	0.57086	-0.0712163	-0.450968	-0.141027
pain_squ	11.0589		0	0	0	0	0	0	0	0	0	0	0	0	0				1.3169	-0.601723	-2.23284	0.000200385	0.0760583	0.198684	0.000186187	0.0706691	0.929145	0.57086	-0.0712163	-0.450968	-0.141027
adl_squ	7.59685		0	0	0	0	0	0	0	0	0	0	0	0	0				1.3169	-0.601723	-2.23284	0.000200385	0.0760583	0.198684	0.000186187	0.0706691	0.929145	0.57086	-0.0712163	-0.450968	-0.141027
qol_squ	4.06461		0	0	0	0	0	0	0	0	0	0	0	0	0				1.3169	-0.601723	-2.23284	0.000200385	0.0760583	0.198684	0.000186187	0.0706691	0.929145	0.57086	-0.0712163	-0.450968	-0.141027
sport_squ	1.80921		0	0	0	0	0	0	0	0	0	0	0	0	0				1.3169	-0.601723	-2.23284	0.000200385	0.0760583	0.198684	0.000186187	0.0706691	0.929145	0.57086	-0.0712163	-0.450968	-0.141027
_cons	-1.39454		0	0	0	0	0	0	0	0	0	0	0	0	0				1.3169	-0.601723	-2.23284	0.000200385	0.0760583	0.198684	0.000186187	0.0706691	0.929145	0.57086	-0.0712163	-0.450968	-0.141027
			0	0	0	0	0	0	0	0	0	0	0	0	0				1.3169	-0.601723	-2.23284	0.000200385	0.0760583	0.198684	0.000186187	0.0706691	0.929145	0.57086	-0.0712163	-0.450968	-0.141027
			0	0	0	0	0	0	0	0	0	0	0	0	0				1.3169	-0.601723	-2.23284	0.000200385	0.0760583	0.198684	0.000186187	0.0706691	0.929145	0.57086	-0.0712163	-0.450968	-0.141027
			0	0	0	0	0	0	0	0	0	0	0	0	0				1.3169	-0.601723	-2.23284	0.000200385	0.0760583	0.198684	0.000186187	0.0706691	0.929145	0.57086	-0.0712163	-0.450968	-0.141027
			0	0	0	0	0	0	0	0	0	0	0	0	0				1.3169	-0.601723	-2.23284	0.000200385	0.0760583	0.198684	0.000186187	0.0706691	0.929145	0.57086	-0.0712163	-0.450968	-0.141027
			0	0	0	0	0	0	0	0	0	0	0	0	0				1.3169	-0.601723	-2.23284	0.000200385	0.0760583	0.198684	0.000186187	0.0706691	0.929145	0.57086	-0.0712163	-0.450968	-0.141027
			0	0	0	0	0	0	0	0	0	0	0	0	0				1.3169	-0.601723	-2.23284	0.000200385	0.0760583	0.198684	0.000186187	0.0706691	0.929145	0.57086	-0.0712163	-0.450968	-0.141027
			0	0	0	0	0	0	0	0	0	0	0	0	0				1.3169	-0.601723	-2.23284	0.000200385	0.0760583	0.198684	0.000186187	0.0706691	0.929145	0.57086	-0.0712163	-0.450968	-0.141027
			0	0	0	0	0	0	0	0	0	0	0	0	0				1.3169	-0.601723	-2.23284	0.000200385	0.0760583	0.198684	0.000186187	0.0706691	0.929145	0.57086	-0.0712163	-0.450968	-0.141027
			0	0	0	0	0	0	0	0	0	0	0	0	0				1.3169	-0.601723	-2.23284	0.000200385	0.0760583	0.198684	0.000186187	0.0706691	0.929145	0.57086	-0.0712163	-0.450968	-0.141027
			0	0	0	0	0	0	0	0	0	0	0	0	0				1.3169	-0.601723	-2.23284	0.000200385	0.0760583	0.198684	0.000186187	0.0706691	0.929145	0.57086	-0.0712163	-0.450968	-0.141027
			0	0	0	0	0	0	0	0	0	0	0	0	0				1.3169	-0.601723	-2.23284	0.000200385	0.0760583	0.198684	0.000186187	0.0706691	0.929145	0.57086	-0.0712163	-0.450968	-0.141027
			0	0	0	0	0	0	0	0	0	0	0	0	0				1.3169	-0.601723	-2.23284	0.000200385	0.0760583	0.198684	0.000186187	0.0706691	0.929145	0.57086	-0.0712163	-0.450968	-0.141027
			0	0	0	0	0	0	0	0	0	0	0	0	0				1.3169	-0.601723	-2.23284	0.000200385	0.0760583	0.198684	0.000186187	0.0706691	0.929145	0.57086	-0.0712163	-0.450968	-0.141027
			0	0	0	0	0	0	0	0	0	0	0	0	0				1.3169	-0.601723	-2.23284	0.000200385	0.0760583	0.198684	0.000186187	0.0706691	0.929145	0.57086	-0.0712163	-0.450968	-0.141027
			0	0	0	0	0	0	0	0	0	0	0	0	0				1.3169	-0.601723	-2.23284	0.000200385	0.0760583	0.198684	0.000186187	0.0706691	0.929145	0.57086	-0.0712163	-0.450968	-0.141027
			0	0	0	0	0	0	0	0	0	0	0	0	0				1.3169	-0.601723	-2.23284	0.000200385	0.0760583	0.198684	0.000186187	0.0706691	0.929145	0.57086	-0.0712163	-0.450968	-0.141027
			0	0	0	0	0	0	0	0	0	0	0	0	0				1.3169	-0.601723	-2.23284	0.000200385	0.0760583	0.198684	0.000186187	0.0706691	0.929145	0.57086	-0.0712163	-0.450968	-0.141027
			0	0	0	0	0	0	0	0	0	0	0	0	0				1.3169	-0.601723	-2.23284	0.000200385	0.0760583	0.198684	0.000186187	0.0706691	0.929145	0.57086	-0.0712163	-0.450968	-0.141027
			0	0	0	0	0	0	0	0	0	0	0	0	0				1.3169	-0.601723	-2.23284	0.000200385	0.0760583	0.198684	0.000186187	0.0706691	0.929145	0.57086	-0.0712163	-0.450968	-0.141027
			0	0	0	0	0	0	0	0	0	0	0	0	0				1.3169	-0.601723	-2.23284	0.000200385	0.0760583	0.198684	0.000186187	0.0706691	0.929145	0.57086	-0.0712163	-0.450968	-0.141027
			0	0	0	0	0	0	0	0	0	0	0	0	0				1.3169	-0.601723	-2.23284	0.000200385	0.0760583	0.198684	0.000186187	0.0706691	0.929145	0.57086	-0.0712163	-0.450968	-0.141027
			0	0	0	0	0	0	0	0	0	0	0	0	0				1.3169	-0.601723	-2.23284	0.000200385	0.0760583	0.198684	0.000186187	0.0706691	0.929145	0.57086	-0.0712163	-0.450968	-0.141027
			0	0	0	0	0	0	0	0	0	0	0	0	0				1.3169	-0.601723	-2.23284	0.000200385	0.0760583	0.198684	0.000186187	0.0706691	0.929145	0.57086	-0.0712163	-0.450968	-0.141027
			0	0	0	0	0	0	0	0	0	0	0	0	0				1.3169	-0.601723	-2.23284	0.000200385	0.0760583	0.198684	0.000186187	0.0706691	0.929145	0.57086	-0.0712163	-0.450968	-0.141027
			0	0	0	0	0	0	0	0	0	0	0	0	0				1.3169	-0.601723	-2.23284	0.000200385	0.0760583	0.198684	0.000186187	0.0706691	0.929145	0.57086	-0.0712163	-0.450968	-0.141027
			0	0	0	0	0	0	0	0	0	0	0	0	0				1.3169	-0.601723	-2.23284	0.000200385	0.0760583	0.198684	0.000186187	0.0706691	0.929145	0.57086	-0.0712163	-0.450968	-0.141027
			0	0	0	0	0	0	0	0	0	0	0	0	0				1.3169	-0.601723	-2.23284	0.000200385	0.0760583	0.198684	0.000186187	0.0706691	0.929145	0.57086	-0.0712163	-0.450968	-0.141027
			0	0	0	0	0	0	0	0	0	0	0	0	0				1.3169	-0.601723	-2.23284	0.000200385	0.0760583	0.198684	0.000186187	0.0706691	0.929145	0.57086	-0.0712163	-0.450968	-0.141027
			0	0	0	0	0	0	0	0	0	0	0	0	0				1.3169	-0.601723	-2.23284	0.000200385	0.0760583	0.198684	0.000186187	0.0706691	0.929145	0.57086	-0.0712163	-0.450968	-0.141027
			0	0	0	0	0	0	0	0	0	0	0	0	0				1.3169	-0.601723	-2.23284	0.000200385	0.0760583	0.198684	0.000186187	0.0706691	0.929145	0.57086	-0.0712163	-0.450968	-0.141027
			0	0	0	0	0	0	0	0	0	0	0	0	0				1.3169	-0.601723	-2.23284	0.000200385	0.0760583	0.198684	0.000186187	0.0706691	0.929145	0.57086	-0.0712163	-0.450968	-0.141027
			0	0	0	0	0	0	0	0	0	0	0	0	0				1.3169	-0.601723	-2.23284	0.000200385	0.0760583	0.198684	0.000186187	0.0706691	0.929145	0.57086	-0.0712163	-0.450968	-0.141027
			0	0	0	0	0	0	0	0	0	0	0	0	0				1.3169	-0.601723	-2.23284	0.000200385	0.0760583	0.198684	0.000186187	0.0706691	0.929145	0.57086	-0.0712163	-0.450968	-0.141027
			0	0	0	0	0	0	0	0	0	0	0	0	0				1.3169	-0.601723	-2.23284	0.000200385	0.0760583	0.198684	0.000186187	0.0706691	0.929145	0.57086	-0.0712163	-0.450968	-0.141027
			0	0	0	0	0	0	0	0	0	0	0	0	0				1.3169	-0.601723	-2.23284	0.000200385	0.0760583	0.198684	0.000186187	0.0706691	0.929145	0.57086	-0.0712163	-0.450968	-0.141027
			0	0	0	0	0	0	0	0	0	0	0	0	0				1.3169	-0.601723	-2.23284	0.000200385	0.0760583	0.198684	0.000186187	0.0706691	0.929145	0.57086	-0.0712163	-0.450968	-0.141027
			0	0	0	0	0	0	0	0	0	0	0	0	0				1.3169	-0.601723	-2.23284	0.000200385	0.0760583	0.198684	0.000186187	0.0706691	0.929145	0.57086	-0.0712163	-0.450968	-0.141027
			0	0	0	0	0	0	0	0	0	0	0	0	0				1.3169	-0.601723	-2.23284	0.000200385	0.0760583	0.198684	0.000186187	0.0706691	0.929145	0.57086	-0.0712163	-0.450968	-0.141027
			0	0	0	0	0	0	0	0	0	0	0	0	0				1.3169	-0.601723	-2.23284	0.000200385	0.0760583	0.198684	0.000186187	0.0706691	0.929145	0.57086	-0.0712163	-0.450968	-0.141027
			0	0	0	0	0	0	0	0	0	0	0	0	0				1.3169	-0.601723	-2.23284	0.000200385	0.0760583	0.198684	0.000186187	0.0706691	0.929145	0.57086	-0.0712163	-0.450968	-0.141027
			0	0	0	0	0	0	0	0	0	0	0	0	0				1.3169	-0.601723	-2.23284	0.000200385	0.0760583	0.198684	0.000186187	0.0706691	0.929145	0.57086	-0.0712163	-0.450968	-0.141027
			0	0	0	0	0	0	0	0	0	0	0	0	0				1.3169	-0.601723	-2.23284	0.000200385	0.0760583	0.198684	0.000186187	0.0706691	0.929145	0.57086	-0.0712163	-0.450968	-0.141027
			0	0	0	0	0	0	0	0	0	0	0	0	0				1.3169	-0.601723	-2.23284	0.000200385	0.0760583	0.198684	0.000186187	0.0706691	0.929145	0.57086	-0.0712163	-0.450968	-0.141027
			0	0	0	0	0	0	0	0	0	0	0	0	0				1.3169	-0.601723	-2.23284	0.000200385	0.0760583	0.198684	0.000186187	0.0706691	0.929145	0.57086	-0.0712163	-0.450968	-0.141027
			0	0	0	0	0	0	0	0	0	0	0	0	0				1.3169	-0.601723	-2.23284	0.000200385	0.0760583	0.198684	0.000186187	0.0706691	0.929145	0.57086	-0.0712163	-0.450968	-0.141027
			0	0	0	0	0	0	0	0	0	0	0	0	0				1.3169	-0.601723	-2.23284	0.000200385	0.0760583	0.198684	0.000186187	0.0706691	0.929145	0.57086	-0.0712163	-0.450968	-0.141027
			0	0	0	0	0	0	0	0	0	0	0	0	0				1.3169	-0.601723	-2.23284	0.000200385	0.0760583	0.198684	0.000186187	0.0706691	0.929145	0.57086	-0.0712163	-0.450968	-0.141027
			0	0	0	0	0	0	0	0	0	0	0	0	0				1.3169	-0.601723	-2.23284	0.000200385	0.0760583	0.198684	0.000186187	0.0706691	0.929145	0.57086	-0.0712163	-0.450968	-0.141027
			0	0	0	0	0	0	0	0	0	0	0	0	0				1.3169	-0.601723	-2.23284	0.000200385	0.0760583	0.198684	0.000186187	0.0706691	0.929145	0.57086	-0.0712163	-0.450968	-0.141027
			0	0	0	0	0	0	0	0	0	0	0	0	0				1.3169	-0.601723	-2.23284	0.000200385	0.0760583	0.198684	0.000186187	0.0706691	0.929145	0.57086	-0.0712163	-0.450968	-0.141027
			0	0	0	0	0	0	0	0	0	0	0	0	0				1.3169	-0.601723	-2.23284	0.000200385	0.0760583	0.198684	0.000186187	0.0706691	0.929145	0.57086	-0.0712163	-0.450968	-0.141027
			0	0	0	0	0	0	0	0	0	0	0	0	0				1.3169	-0.601723	-2.23284	0.000200385	0.0760583	0.198684	0.000186187	0.0706691	0.929145	0.57086	-0.0712163	-0.450968	-0.141027
			0	0	0	0	0	0	0	0	0	0	0	0	0				1.3169	-0.601723	-2.23284	0.000200385	0.0760583	0.198684	0.000186187	0.0706691	0.929145	0.57086	-0.0712163	-0.450968	-0.141027
			0	0	0	0	0	0	0	0	0	0	0	0	0				1.3169	-0.601723	-2.23284	0.000200385	0.0760583	0.198684	0.000186187	0.0706691	0.929145	0.57086	-0.0712163	-0.450968	-0.141027
			0	0	0	0	0	0	0	0	0	0	0	0	0				1.3169	-0.601723	-2.23284	0.000200385	0.0760583	0.198684	0.000186187	0.0706691	0.929145	0.57086	-0.0712163	-0.450968	-0.141027
			0	0	0	0	0	0	0	0	0	0	0	0	0				1.3169	-0.601723	-2.23284	0.000200385	0.0760583	0.198684	0.000186187	0.0706691	0.929145	0.57086	-0.0712163	-0.450968	-0.141027
			0	0	0	0	0	0	0	0	0	0	0	0	0				1.3169	-0.601723	-2.23284	0.000200385	0.0760583	0.198684	0.000186187	0.0706691	0.929145	0.57086	-0.0712163	-0.450968	-0.141027
			0	0	0	0	0	0	0	0	0	0	0	0	0				1.3169	-0.601723	-2.23284	0.000200385	0.0760583	0.198684	0.000186187	0.0706691	0.929145	0.57086	-0.0712163	-0.450968	-0.141027
			0	0	0	0	0	0	0	0	0	0	0	0	0				1.3169	-0.601723	-2.23284	0.000200385	0.0760583	0.198684	0.000186187	0.0706691	0.929145	0.57086	-0.0712163	-0.450968	-0.141027
			0	0	0	0	0	0	0	0	0	0	0	0	0				1.3169	-0.601723	-2.23284	0.000200385	0.0760583	0.198684	0.000186187	0.0706691	0.929145	0.57086	-0.0712163	-0.450968	-0.141027
			0	0	0	0	0	0	0	0	0	0	0	0	0				1.3169	-0.601723	-2.23284	0.000200385	0.0760583	0.198684	0.000186187	0.0706691	0.929145	0.57086	-0.0712163	-0.450968	-0.141027
			0	0	0	0	0	0	0	0	0	0	0	0	0				1.3169	-0.601723	-2.23284	0.000200385	0.0760583	0.198684	0.000186187	0.0706691	0.929145	0.57086	-0.0712163	-0.450968	-0.141027
			0	0	0	0	0	0	0	0	0	0	0	0	0				1.3169	-0.601723	-2.23284	0.000200385	0.0760583	0.198684	0.000186187	0.0706691	0.929145	0.57086	-0.0712163	-0.450968	-0.141027
			0	0	0	0	0	0	0	0	0	0	0	0	0				1.3169	-0.601723	-2.23284	0.000200385	0.0760583	0.198684	0.000186187	0.0706691	0.929145	0.57086	-0.0712163	-0.450968	-0.141027
			0	0	0	0	0	0	0	0	0	0	0	0	0				1.3169	-0.601723	-2.23284	0.000200385	0.0760583	0.198684	0.000186187	0.0706691	0.929145	0.57086	-0.0712163	-0.450968	-0.141027
			0	0	0	0	0	0	0	0	0	0	0	0	0				1.3169	-0.601723	-2.23284	0.000200385	0.0760583	0.198684	0.000186187	0.0706691	0.929145	0.57086	-0.0712163	-0.450968	-0.141027
			0	0	0	0	0	0	0	0	0	0	0	0	0				1.3169	-0.601723	-2.23284	0.000200385	0.0760583	0.198684	0.000186187	0.0706691	0.929145	0.57086	-0.0712163	-0.450968	-0.141027
			0	0	0	0	0	0	0	0	0	0	0	0	0				1.3169	-0.601723	-2.23284	0.000200385	0.0760583	0.198684	0.000186187	0.0706691	0.929145	0.57086	-0.0712163	-0.450968	-0.141027
			0	0	0	0	0	0	0	0	0	0	0	0	0				1.3169	-0.601723	-2.23284	0.000200385	0.0760583	0.198684	0.000186187	0.0706691	0.929145	0.57086	-0.0712163	-0.450968	-0.141027
			0	0	0	0	0	0	0	0	0	0	0	0	0				1.3169	-0.601723	-2.23284	0.000200385	0.0760583	0.198684	0.000186187	0.0706691	0.929145	0.57086	-0.0712163	-0.450968	-0.141027
			0	0	0	0	0	0	0	0	0	0	0	0	0				1.3169	-0.601723	-2.23284	0.000200385	0.0760583	0.198684	0.000186187	0.0706691	0.929145	0.57086	-0.0712163	-0.450968	-0.141027
			0	0	0	0	0	0	0	0	0	0	0	0	0				1.3169	-0.601723	-2.23284	0.000200385	0.0760583	0.198684	0.000186187	0.0706691	0.929145	0.57086	-0.0712163	-0.450968	-0.141027
			0	0	0	0	0	0	0	0	0	0	0	0	0				1.3169	-0.601723	-2.23284	0.000200385	0.0760583	0.198684	0.000186187	0.0706691	0.929145	0.57086	-0.0712163	-0.450968	-0.141027
			0	0	0	0	0	0	0	0	0	0	0	0	0				1.3169	-0.601723	-2.23284	0.000200385	0.0760583	0.198684	0.000186187	0.0706691	0.929145	0.57086	-0.0712163	-0.450968	-0.141027
			0	0	0	0	0	0	0	0	0	0	0	0	0				1.3169	-0.601723	-2.23284	0.000200385	0.0760583	0.198684	0.000186187	0.0706691	0.929145	0.57086	-0.0712163	-0.450968	-0.141027
			0	0	0	0	0	0	0	0	0	0	0	0	0				1.3169	-0.601723	-2.23284	0.000200385	0.0760583	0.198684	0.000186187	0.0706691	0.929145	0.57086	-0.0712163	-0.450968	-0.141027
			0	0	0	0	0	0	0	0	0	0	0	0	0				1.3169	-0.601723	-2.23284	0.000200385	0.0760583	0.198684	0.000186187	0.0706691	0.929145	0.57086	-0.0712163	-0.450968	-0.141027
			0	0	0	0	0	0	0	0	0	0	0	0	0				1.3169	-0.601723	-2.23284	0.000200385	0.0760583	0.198684	0.000186187	0.0706691	0.929145	0.57086	-0.0712163	-0.450968	-0.141027
			0	0	0	0	0	0	0	0	0	0	0	0	0				1.3169	-0.601723	-2.23284	0.000200385	0.0760583	0.198684	0.000186187	0.0706691	0.929145	0.57086	-0.0712163	-0.450968	-0.141027
			0	0	0	0	0	0	0	0	0	0	0	0	0				1.3169	-0.601723	-2.23284	0.000200385	0.0760583	0.198684	0.000186187	0.0706691	0.929145	0.57086	-0.0712163	-0.450968	-0.141027
			0	0	0	0	0	0	0	0	0	0	0	0	0				1.3169	-0.601723	-2.23284	0.000200385	0.0760583	0.198684	0.000186187	0.0706691	0.929145	0.57086	-0.0712163	-0.450968	-0.141027
			0	0	0	0	0	0	0	0	0	0	0	0	0				1.3169	-0.601723	-2.23284	0.000200385	0.0760583	0.198684	0.000186187	0.0706691	0.929145	0.57086	-0.0712163	-0.450968	-0.141027
			0	0	0	0	0	0	0	0	0	0	0	0	0				1.3169	-0.601723	-2.23284	0.000200385	0.0760583	0.198684	0.000186187	0.0706691	0.929145	0.57086	-0.0712163	-0.450968	-0.141027
			0	0	0	0	0	0	0	0	0	0	0	0	0				1.3169	-0.601723	-2.23284	0.000200385	0.0760583	0.198684	0.000186187	0.0706691	0.929145	0.57086	-0.0712163	-0.450968	-0.141027
			0	0	0	0	0	0	0	0	0	0	0	0	0				1.3169	-0.601723	-2.23284	0.000200385	0.0760583	0.198684	0.000186187	0.0706691	0.929145	0.57086	-0.0712163	-0.450968	-0.141027
			0	0	0	0	0	0	0	0	0	0	0	0	0				1.3169	-0.601723	-2.23284	0.000200385	0.0760583	0.198684	0.000186187	0.0706691	0.929145	0.57086	-0.0712163	-0.450968	-0.141027
			0	0	0	0	0	0	0	0	0	0	0	0	0				1.3169	-0.601723	-2.23284	0.000200385	0.0760583	0.198684	0.000186187	0.0706691	0.929145	0.57086	-0.0712163	-0.450968	-0.141027
			0	0	0	0	0	0	0	0	0	0	0	0	0				1.3169	-0.601723	-2.23284	0.000200385	0.0760583	0.198684	0.000186187	0.0706691	0.929145	0.57086	-0.0712163	-0.450968	-0.141027
			0	0	0	0	0	0	0	0	0	0	0	0	0				1.3169	-0.601723	-2.23284	0.000200385	0.0760583	0.198684	0.000186187	0.0706691	0.929145	0.57086	-0.0712163	-0.450968	-0.141027
			0	0	0	0	0	0	0	0	0	0	0	0	0				1.3169	-0.601723	-2.23284	0.000200385	0.0760583	0.198684	0.000186187	0.0706691	0.929145	0.57086	-0.0712163	-0.450968	-0.141027
			0	0	0	0	0	0	0	0	0	0	0	0	0				1.3169	-0.601723	-2.23284	0.000200385	0.0760583	0.198684	0.000186187	0.0706691	0.929145	0.57086	-0.0712163	-0.450968	-0.141027
			0	0	0	0	0	0	0	0	0	0	0	0	0				1.3169	-0.601723	-2.23284	0.000200385	0.0760583	0.198684	0.000186187	0.0706691	0.929145	0.57086	-0.0712163	-0.450968	-0.141027
			0	0	0	0	0	0	0	0	0	0	0	0	0				1.3169	-0.601723	-2.23284	0.000200385	0.0760583	0.198684	0.000186187	0.0706691	0.929145	0.57086	-0.0712163	-0.450968	-0.141027
			0	0	0	0	0	0	0	0	0	0	0	0	0				1.3169	-0.601723	-2.23284	0.000200385	0.0760583	0.198684	0.000186187	0.0706691	0.929145	0.57086	-0.0712163	-0.450968	-0.141027
			0	0	0	0	0	0	0	0	0	0	0	0	0				1.3169	-0.601723	-2.23284	0.000200385	0.0760583	0.198684	0.000186187	0.0706691	0.929145	0.57086	-0.0712163	-0.450968	-0.141027
			0	0	0	0	0	0	0	0	0	0	0	0	0				1.3169	-0.601723	-2.23284	0.000200385	0.0760583	0.198684	0.000186187	0.0706691	0.929145	0.57086	-0.0712163	-0.450968	-0.141027
			0	0	0	0	0	0	0	0	0	0	0	0	0				1.3169	-0.601723	-2.23284	0.000200385	0.0760583	0.198684	0.000186187	0.0706691	0.929145	0.57086	-0.0712163	-0.450968	-0.141027
			0	0	0	0	0	0	0	0	0	0	0	0	0				1.3169	-0.601723	-2.23284	0.000200385	0.0760583	0.198684	0.000186187	0.0706691	0.929145	0.57086	-0.0712163	-0.450968	-0.141027
			0	0	0	0	0	0	0	0	0	0	0	0	0				1.3169	-0.601723	-2.23284	0.000200385	0.0760583	0.198684	0.000186187	0.0706691	0.929145	0.57086	-0.0712163	-0.450968	-0.141027
			0	0	0	0	0	0	0	0	0	0	0	0	0				1.3169	-0.601723	-2.23284	0.000200385	0.0760583	0.198684	0.000186187	0.0706691	0.929145	0.57086	-0.0712163	-0.450968	-0.141027
			0	0	0	0	0	0	0	0	0	0	0	0	0				1.3169	-0.601723	-2.23284	0.000200385	0.0760583	0.198684	0.000186187	0.0706691	0.929145	0.57086	-0.0712163	-0.450968	-0.141027
			0	0	0	0	0	0	0	0	0	0	0	0	0				1.3169	-0.601723	-2.23284	0.000200385	0.0760583	0.198684	0.000186187	0.0706691	0.929145	0.57086	-0.0712163	-0.450968	-0.141027
			0	0	0	0	0	0	0	0	0	0	0	0	0				1.3169	-0.601723	-2.23284	0.000200385	0.0760583	0.198684	0.000186187	0.0706691	0.929145	0.57086	-0.0712163	-0.450968	-0.141027
			0	0	0	0	0	0	0	0	0	0	0	0	0				1.3169	-0.601723	-2.23284	0.000200385	0.0760583	0.198684	0.000186187	0.0706691	0.929145	0.57086	-0.0712163	-0.450968	-0.141027
			0	0	0	0	0	0	0	0	0	0	0	0	0				1.3169	-0.601723	-2.23284	0.000200385	0.0760583	0.198684	0.000186187	0.0706691	0.929145	0.57086	-0.0712163	-0.450968	-0.141027
			0	0	0	0	0	0	0	0	0	0	0	0	0				1.3169	-0.601723	-2.23284	0.000200385	0.0760583	0.198684	0.000186187	0.0706691	0.929145	0.57086	-0.0712163	-0.450968	-0.141027
			0	0	0	0	0	0	0	0	0	0	0	0	0				1.3169	-0.601723	-2.23284	0.000200385	0.0760583	0.198684	0.000186187	0.0706691	0.929145	0.57086	-0.0712163	-0.450968	-0.141027
			0	0	0	0	0	0	0	0	0	0	0	0	0				1.3169	-0.601723	-2.23284	0.000200385	0.0760583	0.198684	0.000186187	0.0706691	0.929145	0.57086	-0.0712163	-0.450968	-0.141027
			0	0	0	0	0	0	0	0	0	0	0	0	0				1.3169	-0.601723	-2.23284	0.000200385	0.0760583	0.198684	0.000186187	0.0706691	0.929145	0.57086	-0.0712163	-0.450968	-0.141027
			0	0	0	0	0	0	0	0	0	0	0	0	0				1.3169	-0.601723	-2.23284	0.000200385	0.0760583	0.198684	0.000186187	0.0706691	0.929145	0.57086	-0.0712163	-0.450968	-0.141027
			0	0	0	0	0	0	0	0	0	0	0	0	0				1.3169	-0.601723	-2.23284	0.000200385	0.0760583	0.198684	0.000186187	0.0706691	0.929145	0.57086	-0.0712163	-0.450968	-0.141027
			0	0	0	0	0	0	0	0	0	0	0	0	0				1.3169	-0.601723	-2.23284	0.000200385	0.0760583	0.198684	0.000186187	0.0706691	0.929145	0.57086	-0.0712163	-0.450968	-0.141027
			0	0	0	0	0	0	0	0	0	0	0	0	0				1.3169	-0.601723	-2.23284	0.000200385	0.0760583	0.198684	0.000186187	0.0706691	0.929145	0.57086	-0.0712163	-0.450968	-0.141027
			0	0	0	0	0	0	0	0	0	0	0	0	0				1.3169	-0.601723	-2.23284	0.000200385	0.0760583	0.198684	0.000186187	0.0706691	0.929145	0.57086	-0.0712163	-0.450968	-0.141027
			0	0	0	0	0	0	0	0	0	0	0	0	0				1.3169	-0.601723	-2.23284	0.000200385	0.0760583	0.198684	0.000186187	0.0706691	0.929145	0.57086	-0.0712163	-0.450968	-0.141027
			0	0	0	0	0	0	0	0	0	0	0	0	0				1.3169	-0.601723	-2.23284	0.000200385	0.0760583	0.198684	0.000186187	0.0706691	0.929145	0.57086	-0.0712163	-0.450968	-0.141027
			0	0	0	0	0	0	0	0	0	0	0	0	0				1.3169	-0.601723	-2.23284	0.000200385	0.0760583	0.198684	0.000186187	0.0706691	0.929145	0.57086	-0.0712163	-0.450968	-0.141027
			0	0	0	0	0	0	0	0	0	0	0	0	0				1.3169	-0.601723	-2.23284	0.000200385	0.0760583	0.198684	0.000186187	0.0706691	0.929145	0.57086	-0.0712163	-0.450968	-0.141027
			0	0	0	0	0	0	0	0	0	0	0	0	0				1.3169	-0.601723	-2.23284	0.000200385	0.0760583	0.198684	0.000186187	0.0706691	0.929145	0.57086	-0.0712163	-0.450968	-0.141027
			0	0	0	0	0	0	0	0	0	0	0	0	0				1.3169	-0.601723	-2.23284	0.000200385	0.0760583	0.198684	0.000186187	0.0706691	0.929145	0.57086	-0.0712163	-0.450968	-0.141027
			0	0	0	0	0	0	0	0	0	0	0	0	0				1.3169	-0.601723	-2.23284	0.000200385	0.0760583	0.198684	0.000186187	0.0706691	0.929145	0.57086	-0.0712163	-0.450968	-0.141027
			0	0	0	0	0	0	0	0	0	0	0	0	0				1.3169	-0.601723	-2.23284	0.000200385	0.0760583	0.198684	0.000186187	0.0706691	0.929145	0.57086	-0.0712163	-0.450968	-0.141027
			0	0	0	0	0	0	0	0	0	0	0	0	0				1.3169	-0.601723	-2.23284	0.000200385	0.0760583	0.198684	0.000186187	0.0706691	0.929145	0.57086	-0.0712163	-0.450968	-0.141027
			0	0	0	0	0	0	0	0	0	0	0	0	0				1.3169	-0.601723	-2.23284	0.000200385	0.0760583	0.198684	0.000186187	0.0706691	0.929145	0.57086	-0.0712163	-0.450968	-0.141027
			0	0	0	0	0	0	0	0	0	0	0	0	0				1.3169	-0.601723	-2.23284	0.000200385	0.0760583	0.198684	0.000186187	0.0706691	0.929145	0.57086	-0.0712163	-0.450968	-0.141027
			0	0	0	0	0	0	0	0	0	0	0	0	0				1.3169	-0.601723	-2.23284	0.000200385	0.0760583	0.198684	0.000186187	0.0706691	0.929145	0.57086	-0.0712163	-0.450968	-0.141027
			0	0	0	0	0	0	0	0	0	0	0	0	0				1.3169	-0.601723	-2.23284	0.000200385	0.0760583	0.198684	0.000186187	0.0706691	0.929145	0.57086	-0.0712163	-0.450968	-0.141027
			0	0	0	0	0	0	0	0	0	0	0	0	0				1.3169	-0.601723	-2.23284	0.000200385	0.0760583	0.198684	0.000186187	0.0706691	0.929145	0.57086	-0.0712163	-0.450968	-0.141027
			0	0	0	0	0	0	0	0	0	0	0	0	0				1.3169	-0.601723	-2.23284	0.000200385	0.0760583	0.198684	0.000186187	0.0706691	0.929145	0.57086	-0.0712163	-0.450968	-0.141027
			0	0	0	0	0	0	0	0	0	0	0	0	0				1.3169	-0.601723	-2.23284	0.000200385	0.0760583	0.198684	0.000186187	0.0706691	0.929145	0.57086	-0.0712163	-0.450968	-0.141027
			0	0	0	0	0	0	0	0	0	0	0	0	0				1.3169	-0.601723	-2.23284	0.000200385	0.0760583	0.198684	0.000186187	0.0706691	0.929145	0.57086	-0.0712163	-0.450968	-0.141027
			0	0	0	0	0	0	0	0	0	0	0	0	0				1.3169	-0.601723	-2.23284	0.000200385	0.0760583	0.198684	0.000186187	0.0706691	0.929145	0.57086	-0.0712163	-0.450968	-0.141027
			0	0	0	0	0	0	0	0	0	0	0	0	0				1.3169	-0.601723	-2.23284	0.000200385	0.0760583	0.198684	0.000186187	0.0706691	0.929145	0.57086	-0.0712163	-0.450968	-0.141027
			0	0	0	0	0	0	0	0	0	0	0	0	0				1.3169	-0.601723	-2.23284	0.000200385	0.0760583	0.198684	0.000186187	0.0706691	0.929145	0.57086	-0.0712163	-0.450968	-0.141027
			0	0	0	0	0	0	0	0	0	0	0	0	0				1.3169	-0.601723	-2.23284	0.000200385	0.0760583	0.198684	0.000186187	0.0706691	0.929145	0.57086	-0.0712163	-0.450968	-0.141027
			0	0	0	0	0	0	0	0	0	0	0	0	0				1.3169	-0.601723	-2.23284	0.000200385	0.0760583	0.198684	0.000186187	0.0706691	0.929145	0.57086	-0.0712163	-0.450968	-0.141027
			0	0	0	0	0	0	0	0	0	0	0	0	0				1.3169	-0.601723	-2.23284	0.000200385	0.0760583	0.198684	0.000186187	0.0706691	0.929145	0.57086	-0.0712163	-0.450968	-0.141027
			0	0	0	0	0	0	0	0	0	0	0	0	0				1.3169	-0.601723	-2.23284	0.000200385	0.0760583	0.198684	0.000186187	0.0706691	0.929145	0.57086	-0.0712163	-0.450968	-0.141027
			0	0	0	0	0	0	0	0	0	0	0	0	0				1.3169	-0.601723	-2.23284	0.000200385	0.0760583	0.198684	0.000186187	0.0706691	0.929145	0.57086	-0.0712163	-0.450968	-0.141027
			0	0	0	0	0	0	0	0	0	0	0	0	0				1.3169	-0.601723	-2.23284	0.000200385	0.0760583	0.198684	0.000186187	0.0706691	0.929145	0.57086	-0.0712163	-0.450968	-0.141027
			0	0	0	0	0	0	0	0	0	0	0	0	0				1.3169	-0.601723	-2.23284	0.000200385	0.0760583	0.198684	0.000186187	0.0706691	0.929145	0.57086	-0.0712163	-0.450968	-0.141027
			0	0	0	0	0	0	0	0	0	0	0	0	0				1.3169	-0.601723	-2.23284	0.000200385	0.0760583	0.198684	0.000186187	0.0706691	0.929145	0.57086	-0.0712163	-0.450968	-0.141027
			0	0	0	0	0	0	0	0	0	0	0	0	0				1.3169	-0.601723	-2.23284	0.000200385	0.0760583	0.198684	0.000186187	0.0706691	0.929145	0.57086	-0.0712163	-0.450968	-0.141027
			0	0	0	0	0	0	0	0	0	0	0	0	0				1.3169	-0.601723	-2.23284	0.000200385	0.0760583	0.198684	0.000186187	0.0706691	0.929145	0.57086	-0.0712163	-0.450968	-0.141027
			0	0	0	0	0	0	0	0	0	0	0	0	0				1.3169	-0.601723	-2.23284	0.000200385	0.0760583	0.198684	0.000186187	0.0706691	0.929145	0.57086	-0.0712163	-0.450968	-0.141027
			0	0	0	0	0	0	0	0	0	0	0	0	0				1.3169	-0.601723	-2.23284	0.000200385	0.0760583	0.198684	0.000186187	0.0706691	0.929145	0.57086	-0.0712163	-0.450968	-0.141027
			0	0	0	0	0	0	0	0	0	0	0	0	0				1.3169	-0.601723	-2.23284	0.000200385	0.0760583	0.198684	0.000186187	0.0706691	0.929145	0.57086	-0.0712163	-0.450968	-0.141027
			0	0	0	0	0	0	0	0	0	0	0	0	0				1.3169	-0.601723	-2.23284	0.000200385	0.0760583	0.198684	0.000186187	0.0706691	0.929145	0.57086	-0.0712163	-0.450968	-0.141027
			0	0	0	0	0	0	0	0	0	0	0	0	0				1.3169	-0.601723	-2.23284	0.000200385	0.0760583	0.198684	0.000186187	0.0706691	0.929145	0.57086	-0.0712163	-0.450968	-0.141027
			0	0	0	0	0	0	0	0	0	0	0	0	0				1.3169	-0.601723	-2.23284	0.000200385	0.0760583	0.198684	0.000186187	0.0706691	0.929145	0.57086	-0.0712163	-0.450968	-0.141027
			0	0	0	0	0	0	0	0	0	0	0	0	0				1.3169	-0.601723	-2.23284	0.000200385	0.0760583	0.198684	0.000186187	0.0706691	0.929145	0.57086	-0.0712163	-0.450968	-0.141027
			0	0	0	0	0	0	0	0	0	0	0	0	0				1.3169	-0.601723	-2.23284	0.000200385	0.0760583	0.198684	0.000186187	0.0706691	0.929145	0.57086	-0.0712163	-0.450968	-0.141027
			0	0	0	0	0	0	0	0	0	0	0	0	0				1.3169	-0.601723	-2.23284	0.000200385	0.0760583	0.198684	0.000186187	0.0706691	0.929145	0.57086	-0.0712163	-0.450968	-0.141027
			0	0	0	0	0	0	0	0	0	0	0	0	0				1.3169	-0.601723	-2.23284	0.000200385	0.0760583	0.198684	0.000186187	0.0706691	0.929145	0.57086	-0.0712163	-0.450968	-0.141027
			0	0	0	0	0	0	0	0	0	0	0	0	0				1.3169	-0.601723	-2.23284	0.000200385	0.0760583	0.198684	0.000186187	0.0706691	0.929145	0.57086	-0.0712163	-0.450968	-0.141027
			0	0	0	0	0	0	0	0	0	0	0	0	0				1.3169	-0.601723	-2.23284	0.000200385	0.0760583	0.198684	0.000186187	0.0706691	0.929145	0.57086	-0.0712163	-0.450968	-0.141027
			0	0	0	0	0	0	0	0	0	0	0	0	0				1.3169	-0.601723	-2.23284	0.000200385	0.0760583	0.198684	0.000186187	0.0706691	0.929145	0.57086	-0.0712163	-0.450968	-0.141027
			0	0	0	0	0	0	0	0	0	0	0	0	0				1.3169	-0.601723	-2.23284	0.000200385	0.0760583	0.198684	0.000186187	0.0706691	0.929145	0.57086	-0.0712163	-0.450968	-0.141027
			0	0	0	0	0	0	0	0	0	0	0	0	0				1.3169	-0.601723	-2.23284	0.000200385	0.0760583	0.198684	0.000186187	0.0706691	0.929145	0.57086	-0.0712163	-0.450968	-0.141027
			0	0	0	0	0	0	0	0	0	0	0	0	0				1.3169	-0.601723	-2.23284	0.000200385	0.0760583	0.198684	0.000186187	0.0706691	0.929145	0.57086	-0.0712163	-0.450968	-0.141027
			0	0	0	0	0	0	0	0	0	0	0	0	0				1.3169	-0.601723	-2.23284	0.000200385	0.0760583	0.198684	0.000186187	0.0706691	0.929145	0.57086	-0.0712163	-0.450968	-0.141027
			0	0	0	0	0	0	0	0	0	0	0	0	0				1.3169	-0.601723	-2.23284	0.000200385	0.0760583	0.198684	0.000186187	0.0706691	0.929145	0.57086	-0.0712163	-0.450968	-0.141027
			0	0	0	0	0	0	0	0	0	0	0	0	0				1.3169	-0.601723	-2.23284	0.000200385	0.0760583	0.198684	0.000186187	0.0706691	0.929145	0.57086	-0.0712163	-0.450968	-0.141027
			0	0	0	0	0	0	0	0	0	0	0	0	0				1.3169	-0.601723	-2.23284	0.000200385	0.0760583	0.198684	0.000186187	0.0706691	0.929145	0.57086	-0.0712163	-0.450968	-0.141027
			0	0	0	0	0	0	0	0	0	0	0	0	0				1.3169	-0.601723	-2.23284	0.000200385	0.0760583	0.198684	0.000186187	0.0706691	0.929145	0.57086	-0.0712163	-0.450968	-0.141027
			0	0	0	0	0	0	0	0	0	0	0	0	0				1.3169	-0.601723	-2.23284	0.000200385	0.0760583	0.198684	0.000186187	0.0706691	0.929145	0.57086	-0.0712163	-0.450968	-0.141027
			0	0	0	0	0	0	0	0	0	0	0	0	0				1.3169	-0.601723	-2.23284	0.000200385	0.0760583	0.198684	0.000186187	0.0706691	0.929145	0.57086	-0.0712163	-0.450968	-0.141027
			0	0	0	0	0	0	0	0	0	0	0	0	0				1.3169	-0.601723	-2.23284	0.000200385	0.0760583	0.198684	0.000186187	0.0706691	0.929145	0.57086	-0.0712163	-0.450968	-0.141027
			0	0	0	0	0	0	0	0	0	0	0	0	0				1.3169	-0.601723	-2.23284	0.000200385	0.0760583	0.198684	0.000186187	0.0706691	0.929145	0.57086	-0.0712163	-0.450968	-0.141027
			0	0	0	0	0	0	0	0	0	0	0	0	0				1.3169	-0.601723	-2.23284	0.000200385	0.0760583	0.198684	0.000186187	0.0706691	0.929145	0.57086	-0.0712163	-0.450968	-0.141027
			0	0	0	0	0	0	0	0	0	0	0	0	0				1.3169	-0.601723	-2.23284	0.000200385	0.0760583	0.198684	0.000186187	0.0706691	0.929145	0.57086	-0.0712163	-0.450968	-0.141027
			0	0	0	0	0	0	0	0	0	0	0	0	0				1.3169	-0.601723	-2.23284	0.000200385	0.0760583	0.198684	0.000186187	0.0706691	0.929145	0.57086	-0.0712163	-0.450968	-0.141027
			0	0	0	0	0	0	0	0	0	0	0	0	0				1.3169	-0.601723	-2.23284	0.000200385	0.0760583	0.198684	0.000186187	0.0706691	0.929145	0.57086	-0.0712163	-0.450968	-0.141027
			0	0	0	0	0	0	0	0	0	0	0	0	0				1.3169	-0.601723	-2.23284	0.000200385	0.0760583	0.198684	0.000186187	0.0706691	0.929145	0.57086	-0.0712163	-0.450968	-0.141027
			0	0	0	0	0	0	0	0	0	0	0	0	0				1.3169	-0.601723	-2.23284	0.000200385	0.0760583	0.198684	0.000186187	0.0706691	0.929145	0.57086	-0.0712163	-0.450968	-0.141027
			0	0	0	0	0	0	0	0	0	0	0	0	0				1.3169	-0.601723	-2.23284	0.000200385	0.0760583	0.198684	0.000186187	0.0706691	0.929145	0.57086	-0.0712163	-0.450968	-0.141027
			0	0	0	0	0	0	0	0	0	0	0	0	0				1.3169	-0.601723	-2.23284	0.000200385	0.0760583	0.198684	0.000186187	0.0706691	0.929145	0.57086	-0.0712163	-0.450968	-0.141027
			0	0	0	0	0	0	0	0	0	0	0	0	0				1.3169	-0.601723	-2.23284	0.000200385	0.0760583	0.198684	0.000186187	0.0706691	0.929145	0.57086	-0.0712163	-0.450968	-0.141027
			0	0	0	0	0	0	0	0	0	0	0	0	0				1.3169	-0.601723	-2.23284	0.000200385	0.0760583	0.198684	0.000186187	0.0706691	0.929145	0.57086	-0.0712163	-0.450968	-0.141027
			0	0	0	0	0	0	0	0	0	0	0	0	0				1.3169	-0.601723	-2.23284	0.000200385	0.0760583	0.198684	0.000186187	0.0706691	0.929145	0.57086	-0.0712163	-0.450968	-0.141027
			0	0	0	0	0	0	0	0	0	0	0	0	0				1.3169	-0.601723	-2.23284	0.000200385	0.0760583	0.198684	0.000186187	0.0706691	0.929145	0.57086	-0.0712163	-0.450968	-0.141027
			0	0	0	0	0	0	0	0	0	0	0	0	0				1.3169	-0.601723	-2.23284	0.000200385	0.0760583	0.198684	0.000186187	0.0706691	0.929145	0.57086	-0.0712163	-0.450968	-0.141027
			0	0	0	0	0	0	0	0	0	0	0	0	0				1.3169	-0.601723	-2.23284	0.000200385	0.0760583	0.198684	0.000186187	0.0706691	0.929145	0.57086	-0.0712163	-0.450968	-0.141027
			0	0	0	0	0	0	0	0	0	0	0	0	0				1.3169	-0.601723	-2.23284	0.000200385	0.0760583	0.198684	0.000186187	0.0706691	0.929145	0.57086	-0.0712163	-0.450968	-0.141027
			0	0	0	0	0	0	0	0	0	0	0	0	0				1.3169	-0.601723	-2.23284	0.000200385	0.0760583	0.198684	0.000186187	0.0706691	0.929145	0.57086	-0.0712163	-0.450968	-0.141027
			0	0	0	0	0	0	0	0	0	0	0	0	0				1.3169	-0.601723	-2.23284	0.000200385	0.0760583	0.198684	0.000186187	0.0706691	0.929145	0.57086	-0.0712163	-0.450968	-0.141027
			0	0	0	0	0	0	0	0	0	0	0	0	0				1.3169	-0.601723	-2.23284	0.000200385	0.0760583	0.198684	0.000186187	0.0706691	0.929145	0.57086	-0.0712163	-0.450968	-0.141027
			0	0	0	0	0	0	0	0	0	0	0	0	0				1.3169	-0.601723	-2.23284	0.000200385	0.0760583	0.198684	0.000186187	0.0706691	0.929145	0.57086	-0.0712163	-0.450968	-0.141027
			0	0	0	0	0	0	0	0	0	0	0	0	0				1.3169	-0.601723	-2.23284	0.000200385	0.0760583	0.198684	0.000186187	0.0706691	0.929145	0.57086	-0.0712163	-0.450968	-0.141027
			0	0	0	0	0	0	0	0	0	0	0	0	0				1.3169	-0.601723	-2.23284	0.000200385	0.0760583	0.198684	0.000186187	0.0706691	0.929145	0.57086	-0.0712163	-0.450968	-0.141027
			0	0	0	0	0	0	0	0	0	0	0	0	0				1.3169	-0.601723	-2.23284	0.000200385	0.0760583	0.198684	0.000186187	0.0706691	0.929145	0.57086	-0.0712163	-0.450968	-0.141027
			0	0	0	0	0	0	0	0	0	0	0	0	0				1.3169	-0.601723	-2.23284	0.000200385	0.0760583	0.198684	0.000186187	0.0706691	0.929145	0.57086	-0.0712163	-0.450968	-0.141027
			0	0	0	0	0	0	0	0	0	0	0	0	0				1.3169	-0.601723	-2.23284	0.000200385	0.0760583	0.198684	0.000186187	0.0706691	0.929145	0.57086	-0.0712163	-0.450968	-0.141027
			0	0	0	0	0	0	0	0	0	0	0	0	0				1.3169	-0.601723	-2.23284	0.000200385	0.0760583	0.198684	0.000186187	0.0706691	0.929145	0.57086	-0.0712163	-0.450968	-0.141027
			0	0	0	0	0	0	0	0	0	0	0	0	0				1.3169	-0.601723	-2.23284	0.000200385	0.0760583	0.198684	0.000186187	0.0706691	0.929145	0.57086	-0.0712163	-0.450968	-0.141027
			0	0	0	0	0	0	0	0	0	0	0	0	0				1.3169	-0.601723	-2.23284	0.000200385	0.0760583	0.198684	0.000186187	0.0706691	0.929145	0.57086	-0.0712163	-0.450968	-0.141027
			0	0	0	0	0	0	0	0	0	0	0	0	0				1.3169	-0.601723	-2.23284	0.000200385	0.0760583	0.198684	0.000186187	0.0706691	0.929145	0.57086	-0.0712163	-0.450968	-0.141027
			0	0	0	0	0	0	0	0	0	0	0	0	0				1.3169	-0.601723	-2.23284	0.000200385	0.0760583	0.198684	0.000186187	0.0706691	0.929145	0.57086	-0.0712163	-0.450968	-0.141027
			0	0	0	0	0	0	0	0	0	0	0	0	0				1.3169	-0.601723	-2.23284	0.000200385	0.0760583	0.198684	0.000186187	0.0706691	0.929145	0.57086	-0.0712163	-0.450968	-0.141027
			0	0	0	0	0	0	0	0	0	0	0	0	0				1.3169	-0.601723	-2.23284	0.000200385	0.0760583	0.198684	0.000186187	0.0706691	0.929145	0.57086	-0.0712163	-0.450968	-0.141027
			0	0	0	0	0	0	0	0	0	0	0	0	0				1.3169	-0.601723	-2.23284	0.000200385	0.0760583	0.198684	0.000186187	0.0706691	0.929145	0.57086	-0.0712163	-0.450968	-0.141027
			0	0	0	0	0	0	0	0	0	0	0	0	0				1.3169	-0.601723	-2.23284	0.000200385	0.0760583	0.198684	0.000186187	0.0706691	0.929145	0.57086	-0.0712163	-0.450968	-0.141027
			0	0	0	0	0	0	0	0	0	0	0	0	0				1.3169	-0.601723	-2.23284	0.000200385	0.0760583	0.198684	0.000186187	0.0706691	0.929145	0.57086	-0.0712163	-0.450968	-0.141027
			0	0	0	0	0	0	0	0	0	0	0	0	0				1.3169	-0.601723	-2.23284	0.000200385	0.0760583	0.198684	0.000186187	0.0706691	0.929145	0.57086	-0.0712163	-0.450968	-0.141027
			0	0	0	0	0	0	0	0	0	0	0	0	0				1.3169	-0.601723	-2.23284	0.000200385	0.0760583	0.198684	0.000186187	0.0706691	0.929145	0.57086	-0.0712163	-0.450968	-0.141027
			0	0	0	0	0	0	0	0	0	0	0	0	0				1.3169	-0.601723	-2.23284	0.000200385	0.0760583	0.198684	0.000186187	0.0706691	0.929145	0.57086	-0.0712163	-0.450968	-0.141027
			0	0	0	0	0	0	0	0	0	0	0	0	0				1.3169	-0.601723	-2.23284	0.000200385	0.0760583	0.198684	0.000186187	0.0706691	0.929145	0.57086	-0.0712163	-0.450968	-0.141027
			0	0	0	0	0	0	0	0	0	0	0	0	0				1.3169	-0.601723	-2.23284	0.000200385	0.0760583	0.198684	0.000186187	0.0706691	0.929145	0.57086	-0.0712163	-0.450968	-0.141027
			0	0	0	0	0	0	0	0	0	0	0	0	0				1.3169	-0.601723	-2.23284	0.000200385	0.0760583	0.198684	0.000186187	0.0706691	0.929145	0.57086	-0.0712163	-0.450968	-0.141027
			0	0	0	0	0	0	0	0	0	0	0	0	0				1.3169	-0.601723	-2.23284	0.000200385	0.0760583	0.198684	0.000186187	0.0706691	0.929145	0.57086	-0.0712163	-0.450968	-0.141027
			0	0	0	0	0	0	0	0	0	0	0	0	0				1.3169	-0.601723	-2.23284	0.000200385	0.0760583	0.198684	0.000186187	0.0706691	0.929145	0.57086	-0.0712163	-0.450968	-0.141027
			0	0	0	0	0	0	0	0	0	0	0	0	0				1.3169	-0.601723	-2.23284	0.000200385	0.0760583	0.198684	0.000186187	0.0706691	0.929145	0.57086	-0.0712163	-0.450968	-0.141027
			0	0	0	0	0	0	0	0	0	0	0	0	0				1.3169	-0.601723	-2.23284	0.000200385	0.0760583	0.198684	0.000186187	0.0706691	0.929145	0.57086	-0.0712163	-0.450968	-0.141027
			0	0	0	0	0	0	0	0	0	0	0	0	0				1.3169	-0.601723	-2.23284	0.000200385	0.0760583	0.198684	0.000186187	0.0706691	0.929145	0.57086	-0.0712163	-0.450968	-0.141027
			0	0	0	0	0	0	0	0	0	0	0	0	0				1.3169	-0.601723	-2.23284	0.000200385	0.0760583	0.198684	0.000186187	0.0706691	0.929145	0.57086	-0.0712163	-0.450968	-0.141027
			0	0	0	0	0	0	0	0	0	0	0	0	0				1.3169	-0.601723	-2.23284	0.000200385	0.0760583	0.198684	0.000186187	0.0706691	0.929145	0.57086	-0.0712163	-0.450968	-0.141027
			0	0	0	0	0	0	0	0	0	0	0	0	0				1.3169	-0.601723	-2.23284	0.000200385	0.0760583	0.198684	0.000186187	0.0706691	0.929145	0.57086	-0.0712163	-0.450968	-0.141027
			0	0	0	0	0	0	0	0	0	0	0	0	0				1.3169	-0.601723	-2.23284	0.000200385	0.0760583	0.198684	0.000186187	0.0706691	0.929145	0.57086	-0.0712163	-0.450968	-0.141027
			0	0	0	0	0	0	0	0	0	0	0	0	0				1.3169	-0.601723	-2.23284	0.000200385	0.0760583	0.198684	0.000186187	0.0706691	0.929145	0.57086	-0.0712163	-0.450968	-0.141027
			0	0	0	0	0	0	0	0	0	0	0	0	0				1.3169	-0.601723	-2.23284	0.000200385	0.0760583	0.198684	0.000186187	0.0706691	0.929145	0.57086	-0.0712163	-0.450968	-0.141027
			0	0	0	0	0	0	0	0	0	0	0	0	0				1.3169	-0.601723	-2.23284	0.000200385	0.0760583	0.198684	0.000186187	0.0706691	0.929145	0.57086	-0.0712163	-0.450968	-0.141027
			0	0	0	0	0	0	0	0	0	0	0	0	0				1.3169	-0.601723	-2.23284	0.000200385	0.0760583	0.198684	0.000186187	0.0706691	0.929145	0.57086	-0.0712163	-0.450968	-0.141027
			0	0	0	0	0	0	0	0	0	0	0	0	0				1.3169	-0.601723	-2.23284	0.000200385	0.0760583	0.198684	0.000186187	0.0706691	0.929145	0.57086	-0.0712163	-0.450968	-0.141027
			0	0	0	0	0	0	0	0	0	0	0	0	0				1.3169	-0.601723	-2.23284	0.000200385	0.0760583	0.198684	0.000186187	0.0706691	0.929145	0.57086	-0.0712163	-0.450968	-0.141027
			0	0	0	0	0	0	0	0	0	0	0	0	0				1.3169	-0.601723	-2.23284	0.000200385	0.0760583	0.198684	0.000186187	0.0706691	0.929145	0.57086	-0.0712163	-0.450968	-0.141027
			0	0	0	0	0	0	0	0	0	0	0	0	0				1.3169	-0.601723	-2.23284	0.000200385	0.0760583	0.198684	0.000186187	0.0706691	0.929145	0.57086	-0.0712163	-0.450968	-0.141027
			0	0	0	0	0	0	0	0	0	0	0	0	0				1.3169	-0.601723	-2.23284	0.000200385	0.0760583	0.198684	0.000186187	0.0706691	0.929145	0.57086	-0.0712163	-0.450968	-0.141027
			0	0	0	0	0	0	0	0	0	0	0	0	0				1.3169	-0.601723	-2.23284	0.000200385	0.0760583	0.198684	0.000186187	0.0706691	0.929145	0.57086	-0.0712163	-0.450968	-0.141027
			0	0	0	0	0	0	0	0	0	0	0	0	0				1.3169	-0.601723	-2.23284	0.000200385	0.0760583	0.198684	0.000186187	0.0706691	0.929145	0.57086	-0.0712163	-0.450968	-0.141027
			0	0	0	0	0	0	0	0	0	0	0	0	0				1.3169	-0.601723	-2.23284	0.000200385	0.0760583	0.198684	0.000186187	0.0706691	0.929145	0.57086	-0.0712163	-0.450968	-0.141027
			0	0	0	0	0	0	0	0	0	0	0	0	0				1.3169	-0.601723	-2.23284	0.000200385	0.0760583	0.198684	0.000186187	0.0706691	0.929145	0.57086	-0.0712163	-0.450968	-0.141027
			0	0	0	0	0	0	0	0	0	0	0	0	0				1.3169	-0.601723	-2.23284	0.000200385	0.0760583	0.198684	0.000186187	0.0706691	0.929145	0.57086	-0.0712163	-0.450968	-0.141027
			0	0	0	0	0	0	0	0	0	0	0	0	0				1.3169	-0.601723	-2.23284	0.000200385	0.0760583	0.198684	0.000186187	0.0706691	0.929145	0.57086	-0.0712163	-0.450968	-0.141027
			0	0	0	0	0	0	0	0	0	0	0	0	0				1.3169	-0.601723	-2.23284	0.000200385	0.0760583	0.198684	0.000186187	0.0706691	0.929145	0.57086	-0.0712163	-0.450968	-0.141027
			0	0	0	0	0	0	0	0	0	0	0	0	0				1.3169	-0.601723	-2.23284	0.000200385	0.0760583	0.198684	0.000186187	0.0706691	0.929145	0.57086	-0.0712163	-0.450968	-0.141027
			0	0	0	0	0	0	0	0	0	0	0	0	0				1.3169	-0.601723	-2.23284	0.000200385	0.0760583	0.198684	0.000186187	0.0706691	0.929145	0.57086	-0.0712163	-0.450968	-0.141027
			0	0	0	0	0	0	0	0	0	0	0	0	0				1.3169	-0.601723	-2.23284	0.000200385	0.0760583	0.198684	0.000186187	0.0706691	0.929145	0.57086	-0.0712163	-0.450968	-0.141027
			0	0	0	0	0	0	0	0	0	0	0	0	0				1.3169	-0.601723	-2.23284	0.000200385	0.0760583	0.198684	0.000186187	0.0706691	0.929145	0.57086	-0.0712163	-0.450968	-0.141027
			0	0	0	0	0	0	0	0	0	0	0	0	0				1.3169	-0.601723	-2.23284	0.000200385	0.0760583	0.198684	0.000186187	0.0706691	0.929145	0.57086	-0.0712163	-0.450968	-0.141027
			0	0	0	0	0	0	0	0	0	0	0	0	0				1.3169	-0.601723	-2.23284	0.000200385	0.0760583	0.198684	0.000186187	0.0706691	0.929145	0.57086	-0.0712163	-0.450968	-0.141027
			0	0	0	0	0	0	0	0	0	0	0	0	0				1.3169	-0.601723	-2.23284	0.000200385	0.0760583	0.198684	0.000186187	0.0706691	0.929145	0.57086	-0.0712163	-0.450968	-0.141027
			0	0	0	0	0	0	0	0	0	0	0	0	0				1.3169	-0.601723	-2.23284	0.000200385	0.0760583	0.198684	0.000186187	0.0706691	0.929145	0.57086	-0.0712163	-0.450968	-0.141027
			0	0	0	0	0	0	0	0	0	0	0	0	0				1.3169	-0.601723	-2.23284	0.000200385	0.0760583	0.198684	0.000186187	0.0706691	0.929145	0.57086	-0.0712163	-0.450968	-0.141027
			0	0	0	0	0	0	0	0	0	0	0	0	0				1.3169	-0.601723	-2.23284	0.000200385	0.0760583	0.198684	0.000186187	0.0706691	0.929145	0.57086	-0.0712163	-0.450968	-0.141027
			0	0	0	0	0	0	0	0	0	0	0	0	0				1.3169	-0.601723	-2.23284	0.000200385	0.0760583	0.198684	0.000186187	0.0706691	0.929145	0.57086	-0.0712163	-0.450968	-0.141027
			0	0	0	0	0	0	0	0	0	0	0	0	0				1.3169	-0.601723	-2.23284	0.000200385	0.0760583	0.198684	0.000186187	0.0706691	0.929145	0.57086	-0.0712163	-0.450968	-0.141027
			0	0	0	0	0	0	0	0	0	0	0	0	0				1.3169	-0.601723	-2.23284	0.000200385	0.0760583	0.198684	0.000186187	0.0706691	0.929145	0.57086	-0.0712163	-0.450968	-0.141027
			0	0	0	0	0	0	0	0	0	0	0	0	0				1.3169	-0.601723	-2.23284	0.000200385	0.0760583	0.198684	0.000186187	0.0706691	0.929145	0.57086	-0.0712163	-0.450968	-0.141027
			0	0	0	0	0	0	0	0	0	0	0	0	0				1.3169	-0.601723	-2.23284	0.000200385	0.0760583	0.198684	0.000186187	0.0706691	0.929145	0.57086	-0.0712163	-0.450968	-0.141027
			0	0	0	0	0	0	0	0	0	0	0	0	0				1.3169	-0.601723	-2.23284	0.000200385	0.0760583	0.198684	0.000186187	0.0706691	0.929145	0.57086	-0.0712163	-0.450968	-0.141027
			0	0	0	0	0	0	0	0	0	0	0	0	0				1.3169	-0.601723	-2.23284	0.000200385	0.0760583	0.198684	0.000186187	0.0706691	0.929145	0.57086	-0.0712163	-0.450968	-0.141027
			0	0	0	0	0	0	0	0	0	0	0	0	0				1.3169	-0.601723	-2.23284	0.000200385	0.0760583	0.198684	0.000186187	0.0706691	0.929145	0.57086	-0.0712163	-0.450968	-0.141027
			0	0	0	0	0	0	0	0	0	0	0	0	0				1.3169	-0.601723	-2.23284	0.000200385	0.0760583	0.198684	0.000186187	0.0706691	0.929145	0.57086	-0.0712163	-0.450968	-0.141027
			0	0	0	0	0	0	0	0	0	0	0	0	0				1.3169	-0.601723	-2.23284	0.000200385	0.0760583	0.198684	0.000186187	0.0706691	0.929145	0.57086	-0.0712163	-0.450968	-0.141027
			0	0	0	0	0	0	0	0	0	0	0	0	0				1.3169	-0.601723	-2.23284	0.000200385	0.0760583	0.198684	0.000186187	0.0706691	0.929145	0.57086	-0.0712163	-0.450968	-0.141027
			0	0	0	0	0	0	0	0	0	0	0	0	0				1.3169	-0.601723	-2.23284	0.000200385	0.0760583	0.198684	0.000186187	0.0706691	0.929145	0.57086	-0.0712163	-0.450968	-0.141027
			0	0	0	0	0	0	0	0	0	0	0	0	0				1.3169	-0.601723	-2.23284	0.000200385	0.0760583	0.198684	0.000186187	0.0706691	0.929145	0.57086	-0.0712163	-0.450968	-0.141027
			0	0	0	0	0	0	0	0	0	0	0	0	0				1.3169	-0.601723	-2.23284	0.000200385	0.0760583	0.198684	0.000186187	0.0706691	0.929145	0.57086	-0.0712163	-0.450968	-0.141027
			0	0	0	0	0	0	0	0	0	0	0	0	0				1.3169	-0.601723	-2.23284	0.000200385	0.0760583	0.198684	0.000186187	0.0706691	0.929145	0.57086	-0.0712163	-0.450968	-0.141027
			0	0	0	0	0	0	0	0	0	0	0	0	0				1.3169	-0.601723	-2.23284	0.000200385	0.0760583	0.198684	0.000186187	0.0706691	0.929145	0.57086	-0.0712163	-0.450968	-0.141027
			0	0	0	0	0	0	0	0	0	0	0	0	0				1.3169	-0.601723	-2.23284	0.000200385	0.0760583	0.198684	0.000186187	0.0706691	0.929145	0.57086	-0.0712163	-0.450968	-0.141027
			0	0	0	0	0	0	0	0	0	0	0	0	0				1.3169	-0.601723	-2.23284	0.000200385	0.0760583	0.198684	0.000186187	0.0706691	0.929145	0.57086	-0.0712163	-0.450968	-0.141027
			0	0	0	0	0	0	0	0	0	0	0	0	0				1.3169	-0.601723	-2.23284	0.000200385	0.0760583	0.198684	0.000186187	0.0706691	0.929145	0.57086	-0.0712163	-0.450968	-0.141027
			0	0	0	0	0	0	0	0	0	0	0	0	0				1.3169	-0.601723	-2.23284	0.000200385	0.0760583	0.198684	0.000186187	0.0706691	0.929145	0.57086	-0.0712163	-0.450968	-0.141027
			0	0	0	0	0	0	0	0	0	0	0	0	0				1.3169	-0.601723	-2.23284	0.000200385	0.0760583	0.198684	0.000186187	0.0706691	0.929145	0.57086	-0.0712163	-0.450968	-0.141027
			0	0	0	0	0	0	0	0	0	0	0	0	0				1.3169	-0.601723	-2.23284	0.000200385	0.0760583	0.198684	0.000186187	0.0706691	0.929145	0.57086	-0.0712163	-0.450968	-0.141027
			0	0	0	0	0	0	0	0	0	0	0	0	0				1.3169	-0.601723	-2.23284	0.000200385	0.0760583	0.198684	0.000186187	0.0706691	0.929145	0.57086	-0.0712163	-0.450968	-0.141027
			0	0	0	0	0	0	0	0	0	0	0	0	0				1.3169	-0.601723	-2.23284	0.000200385	0.0760583	0.198684	0.000186187	0.0706691	0.929145	0.57086	-0.0712163	-0.450968	-0.141027
			0	0	0	0	0	0	0	0	0	0	0	0	0				1.3169	-0.601723	-2.23284	0.000200385	0.0760583	0.198684	0.000186187	0.0706691	0.929145	0.57086	-0.0712163	-0.450968	-0.141027
			0	0	0	0	0	0	0	0	0	0	0	0	0				1.3169	-0.601723	-2.23284	0.000200385	0.0760583	0.198684	0.000186187	0.0706691	0.929145	0.57086	-0.0712163	-0.450968	-0.141027
			0	0	0	0	0	0	0	0	0	0	0	0	0				1.3169	-0.601723	-2.23284	0.000200385	0.0760583	0.198684	0.000186187	0.0706691	0.929145	0.57086	-0.0712163	-0.450968	-0.141027
			0	0	0	0	0	0	0	0	0	0	0	0	0				1.3169	-0.601723	-2.23284	0.000200385	0.0760583	0.198684	0.000186187	0.0706691	0.929145	0.57086	-0.0712163	-0.450968	-0.141027
			0	0	0	0	0	0	0	0	0	0	0	0	0				1.3169	-0.601723	-2.23284	0.000200385	0.0760583	0.198684	0.000186187	0.0706691	0.929145	0.57086	-0.0712163	-0.450968	-0.141027
			0	0	0	0	0	0	0	0	0	0	0	0	0				1.3169	-0.601723	-2.23284	0.000200385	0.0760583	0.198684	0.000186187	0.0706691	0.929145	0.57086	-0.0712163	-0.450968	-0.141027
			0	0	0	0	0	0	0	0	0	0	0	0	0				1.3169	-0.601723	-2.23284	0.000200385	0.0760583	0.198684	0.000186187	0.0706691	0.929145	0.57086	-0.0712163	-0.450968	-0.141027
			0	0	0	0	0	0	0	0	0	0	0	0	0				1.3169	-0.601723	-2.23284	0.000200385	0.0760583	0.198684	0.000186187	0.0706691	0.929145	0.57086	-0.0712163	-0.450968	-0.141027
			0	0	0	0	0	0	0	0	0	0	0	0	0				1.3169	-0.601723	-2.23284	0.000200385	0.0760583	0.198684	0.000186187	0.0706691	0.929145	0.57086	-0.0712163	-0.450968	-0.141027
			0	0	0	0	0	0	0	0	0	0	0	0	0				1.3169	-0.601723	-2.23284	0.000200385	0.0760583	0.198684	0.000186187	0.0706691	0.929145	0.57086	-0.0712163	-0.450968	-0.141027
			0	0	0	0	0	0	0	0	0	0	0	0	0				1.3169	-0.601723	-2.23284	0.000200385	0.0760583	0.198684	0.000186187	0.0706691	0.929145	0.57086	-0.0712163	-0.450968	-0.141027
			0	0	0	0	0	0	0	0	0	0	0	0	0				1.3169	-0.601723	-2.23284	0.000200385	0.0760583	0.198684	0.000186187	0.0706691	0.929145	0.57086	-0.0712163	-0.450968	-0.141027
			0	0	0	0	0	0	0	0	0	0	0	0	0				1.3169	-0.601723	-2.23284	0.000200385	0.0760583	0.198684	0.000186187	0.0706691	0.929145	0.57086	-0.0712163	-0.450968	-0.141027
			0	0	0	0	0	0	0	0	0	0	0	0	0				1.3169	-0.601723	-2.23284	0.000200385	0.0760583	0.198684	0.000186187	0.0706691	0.929145	0.57086	-0.0712163	-0.450968	-0.141027
			0	0	0	0	0	0	0	0	0	0	0	0	0				1.3169	-0.601723	-2.23284	0.000200385	0.0760583	0.198684	0.000186187	0.0706691	0.929145	0.57086	-0.0712163	-0.450968	-0.141027
			0	0	0	0	0	0	0	0	0	0	0	0	0				1.3169	-0.601723	-2.23284	0.000200385	0.0760583	0.198684	0.000186187	0.0706691	0.929145	0.57086	-0.0712163	-0.450968	-0.141027
			0	0	0	0	0	0	0	0	0	0	0	0	0				1.3169	-0.601723	-2.23284	0.000200385	0.0760583	0.198684	0.000186187	0.0706691	0.929145	0.57086	-0.0712163	-0.450968	-0.141027
			0	0	0	0	0	0	0	0	0	0	0	0	0				1.3169	-0.601723	-2.23284	0.000200385	0.0760583	0.198684	0.000186187	0.0706691	0.929145	0.57086	-0.0712163	-0.450968	-0.141027
			0	0	0	0	0	0	0	0	0	0	0	0	0				1.3169	-0.601723	-2.23284	0.000200385	0.0760583	0.198684	0.000186187	0.0706691	0.929145	0.57086	-0.0712163	-0.450968	-0.141027
			0	0	0	0	0	0	0	0	0	0	0	0	0				1.3169	-0.601723	-2.23284	0.000200385	0.0760583	0.198684	0.000186187	0.0706691	0.929145	0.57086	-0.0712163	-0.450968	-0.141027
			0	0	0	0	0	0	0	0	0	0	0	0	0				1.3169	-0.601723	-2.23284	0.000200385	0.0760583	0.198684	0.000186187	0.0706691	0.929145	0.57086	-0.0712163	-0.450968	-0.141027
			0	0	0	0	0	0	0	0	0	0	0	0	0				1.3169	-0.601723	-2.23284	0.000200385	0.0760583	0.198684	0.000186187	0.0706691	0.929145	0.57086	-0.0712163	-0.450968	-0.141027
			0	0	0	0	0	0	0	0	0	0	0	0	0				1.3169	-0.601723	-2.23284	0.000200385	0.0760583	0.198684	0.000186187	0.0706691	0.929145	0.57086	-0.0712163	-0.450968	-0.141027
			0	0	0	0	0	0	0	0	0	0	0	0	0				1.3169	-0.601723	-2.23284	0.000200385	0.0760583	0.198684	0.000186187	0.0706691	0.929145	0.57086	-0.0712163	-0.450968	-0.141027
			0	0	0	0	0	0	0	0	0	0	0	0	0				1.3169	-0.601723	-2.23284	0.000200385	0.0760583	0.198684	0.000186187	0.0706691	0.929145	0.57086	-0.0712163	-0.450968	-0.141027
			0	0	0	0	0	0	0	0	0	0	0	0	0				1.3169	-0.601723	-2.23284	0.000200385	0.0760583	0.198684	0.000186187	0.0706691	0.929145	0.57086	-0.0712163	-0.450968	-0.141027
			0	0	0	0	0	0	0	0	0	0	0	0	0				1.3169	-0.601723	-2.23284	0.000200385	0.0760583	0.198684	0.000186187	0.0706691	0.929145	0.57086	-0.0712163	-0.450968	-0.141027
			0	0	0	0	0	0	0	0	0	0	0	0	0				1.3169	-0.601723	-2.23284	0.000200385	0.0760583	0.198684	0.000186187	0.0706691	0.929145	0.57086	-0.0712163	-0.450968	-0.141027
			0	0	0	0	0	0	0	0	0	0	0	0	0				1.3169	-0.601723	-2.23284	0.000200385	0.0760583	0.198684	0.000186187	0.0706691	0.929145	0.57086	-0.0712163	-0.450968	-0.141027
			0	0	0	0	0	0	0	0	0	0	0	0	0				1.3169	-0.601723	-2.23284	0.000200385	0.0760583	0.198684	0.000186187	0.0706691	0.929145	0.57086	-0.0712163	-0.450968	-0.141027
			0	0	0	0	0	0	0	0	0	0	0	0	0				1.3169	-0.601723	-2.23284	0.000200385	0.0760583	0.198684	0.000186187	0.0706691	0.929145	0.57086	-0.0712163	-0.450968	-0.141027
			0	0	0	0	0	0	0	0	0	0	0	0	0				1.3169	-0.601723	-2.23284	0.000200385	0.0760583	0.198684	0.000186187	0.0706691	0.929145	0.57086	-0.0712163	-0.450968	-0.141027
			0	0	0	0	0	0	0	0	0	0	0	0	0				1.3169	-0.601723	-2.23284	0.000200385	0.0760583	0.198684	0.000186187	0.0706691	0.929145	0.57086	-0.0712163	-0.450968	-0.141027
			0	0	0	0	0	0	0	0	0	0	0	0	0				1.3169	-0.601723	-2.23284	0.000200385	0.0760583	0.198684	0.000186187	0.0706691	0.929145	0.57086	-0.0712163	-0.450968	-0.141027
			0	0	0	0	0	0	0	0	0	0	0	0	0				1.3169	-0.601723	-2.23284	0.000200385	0.0760583	0.198684	0.000186187	0.0706691	0.929145	0.57086	-0.0712163	-0.450968	-0.141027
			0	0	0	0	0	0	0	0	0	0	0	0	0				1.3169	-0.601723	-2.23284	0.000200385	0.0760583	0.198684	0.000186187	0.0706691	0.929145	0.57086	-0.0712163	-0.450968	-0.141027
			0	0	0	0	0	0	0	0	0	0	0	0	0				1.3169	-0.601723	-2.23284	0.000200385	0.0760583	0.198684	0.000186187	0.0706691	0.929145	0.57086	-0.0712163	-0.450968	-0.141027
			0	0	0	0	0	0	0	0	0	0	0	0	0				1.3169	-0.601723	-2.23284	0.000200385	0.0760583	0.198684	0.000186187	0.0706691	0.929145	0.57086	-0.0712163	-0.450968	-0.141027
			0	0	0	0	0	0	0	0	0	0	0	0	0				1.3169	-0.601723	-2.23284	0.000200385	0.0760583	0.198684	0.000186187	0.0706691	0.929145	0.57086	-0.0712163	-0.450968	-0.141027
			0	0	0	0	0	0	0	0	0	0	0	0	0				1.3169	-0.601723	-2.23284	0.000200385	0.0760583	0.198684	0.000186187	0.0706691	0.929145	0.57086	-0.0712163	-0.450968	-0.141027
			0	0	0	0	0	0	0	0	0	0	0	0	0				1.3169	-0.601723	-2.23284	0.000200385	0.0760583	0.198684	0.000186187	0.0706691	0.929145	0.57086	-0.0712163	-0.450968	-0.141027
			0	0	0	0	0	0	0	0	0	0	0	0	0				1.3169	-0.601723	-2.23284	0.000200385	0.0760583	0.198684	0.000186187	0.0706691	0.929145	0.57086	-0.0712163	-0.450968	-0.141027
			0	0	0	0	0	0	0	0	0	0	0	0	0				1.3169	-0.601723	-2.23284	0.000200385	0.0760583	0.198684	0.000186187	0.0706691	0.929145	0.57086	-0.0712163	-0.450968	-0.141027
			0	0	0	0	0	0	0	0	0	0	0	0	0				1.3169	-0.601723	-2.23284	0.000200385	0.0760583	0.198684	0.000186187	0.0706691	0.929145	0.57086	-0.0712163	-0.450968	-0.141027
			0	0	0	0	0	0	0	0	0	0	0	0	0				1.3169	-0.601723	-2.23284	0.000200385	0.0760583	0.198684	0.000186187	0.0706691	0.929145	0.57086	-0.0712163	-0.450968	-0.141027
			0	0	0	0	0	0	0	0	0	0	0	0	0				1.3169	-0.601723	-2.23284	0.000200385	0.0760583	0.198684	0.000186187	0.0706691	0.929145	0.57086	-0.0712163	-0.450968	-0.141027
			0	0	0	0	0	0	0	0	0	0	0	0	0				1.3169	-0.601723	-2.23284	0.000200385	0.0760583	0.198684	0.000186187	0.0706691	0.929145	0.57086	-0.0712163	-0.450968	-0.141027
			0	0	0	0	0	0	0	0	0	0	0	0	0				1.3169	-0.601723	-2.23284	0.000200385	0.0760583	0.198684	0.000186187	0.0706691	0.929145	0.57086	-0.0712163	-0.450968	-0.141027
			0	0	0	0	0	0	0	0	0	0	0	0	0				1.3169	-0.601723	-2.23284	0.000200385	0.0760583	0.198684	0.000186187	0.0706691	0.929145	0.57086	-0.0712163	-0.450968	-0.141027
			0	0	0	0	0	0	0	0	0	0	0	0	0				1.3169	-0.601723	-2.23284	0.000200385	0.0760583	0.198684	0.000186187	0.0706691	0.929145	0.57086	-0.0712163	-0.450968	-0.141027
			0	0	0	0	0	0	0	0	0	0	0	0	0				1.3169	-0.601723	-2.23284	0.000200385	0.0760583	0.198684	0.000186187	0.0706691	0.929145	0.57086	-0.0712163	-0.450968	-0.141027
			0	0	0	0	0	0	0	0	0	0	0	0	0				1.3169	-0.601723	-2.23284	0.000200385	0.0760583	0.198684	0.000186187	0.0706691	0.929145	0.57086	-0.0712163	-0.450968	-0.141027
			0	0	0	0	0	0	0	0	0	0	0	0	0				1.3169	-0.601723	-2.23284	0.000200385	0.0760583	0.198684	0.000186187	0.0706691	0.929145	0.57086	-0.0712163	-0.450968	-0.141027
			0	0	0	0	0	0	0	0	0	0	0	0	0				1.3169	-0.601723	-2.23284	0.000200385	0.0760583	0.198684	0.000186187	0.0706691	0.929145	0.57086	-0.0712163	-0.450968	-0.141027
			0	0	0	0	0	0	0	0	0	0	0	0	0				1.3169	-0.601723	-2.23284	0.000200385	0.0760583	0.198684	0.000186187	0.0706691	0.929145	0.57086	-0.0712163	-0.450968	-0.141027
			0	0	0	0	0	0	0	0	0	0	0	0	0				1.3169	-0.601723	-2.23284	0.000200385	0.0760583	0.198684	0.000186187	0.0706691	0.929145	0.57086	-0.0712163	-0.450968	-0.141027
			0	0	0	0	0	0	0	0	0	0	0	0	0				1.3169	-0.601723	-2.23284	0.000200385	0.0760583	0.198684	0.000186187	0.0706691	0.929145	0.57086	-0.0712163	-0.450968	-0.141027
			0	0	0	0	0	0	0	0	0	0	0	0	0				1.3169	-0.601723	-2.23284	0.000200385	0.0760583	0.198684	0.000186187	0.0706691	0.929145	0.57086	-0.0712163	-0.450968	-0.141027
			0	0	0	0	0	0	0	0	0	0	0	0	0				1.3169	-0.601723	-2.23284	0.000200385	0.0760583	0.198684	0.000186187	0.0706691	0.929145	0.57086	-0.0712163	-0.450968	-0.141027
			0	0	0	0	0	0	0	0	0	0	0	0	0				1.3169	-0.601723	-2.23284	0.000200385	0.0760583	0.198684	0.000186187	0.0706691	0.929145	0.57086	-0.0712163	-0.450968	-0.141027
			0	0	0	0	0	0	0	0	0	0	0	0	0				1.3169	-0.601723	-2.23284	0.000200385	0.0760583	0.198684	0.000186187	0.0706691	0.929145	0.57086	-0.0712163	-0.450968	-0.141027
			0	0	0	0	0	0	0	0	0	0	0	0	0				1.3169	-0.601723	-2.23284	0.000200385	0.0760583	0.198684	0.000186187	0.0706691	0.929145	0.57086	-0.0712163	-0.450968	-0.141027
			0	0	0	0	0	0	0	0	0	0	0	0	0				1.3169	-0.601723	-2.23284	0.000200385	0.0760583	0.198684	0.000186187	0.0706691	0.929145	0.57086	-0.0712163	-0.450968	-0.141027
			0	0	0	0	0	0	0	0	0	0	0	0	0				1.3169	-0.601723	-2.23284	0.000200385	0.0760583	0.198684	0.000186187	0.0706691	0.929145	0.57086	-0.0712163	-0.450968	-0.141027
			0	0	0	0	0	0	0	0	0	0	0	0	0				1.3169	-0.601723	-2.23284	0.000200385	0.0760583	0.198684	0.000186187	0.0706691	0.929145	0.57086	-0.0712163	-0.450968	-0.141027
			0	0	0	0	0	0	0	0	0	0	0	0	0				1.3169	-0.601723	-2.23284	0.000200385	0.0760583	0.198684	0.000186187	0.0706691	0.929145	0.57086	-0.0712163	-0.450968	-0.141027
			0	0	0	0	0	0	0	0	0	0	0	0	0				1.3169	-0.601723	-2.23284	0.000200385	0.0760583	0.198684	0.000186187	0.0706691	0.929145	0.57086	-0.0712163	-0.450968	-0.141027
			0	0	0	0	0	0	0	0	0	0	0	0	0				1.3169	-0.601723	-2.23284	0.000200385	0.0760583	0.198684	0.000186187	0.0706691	0.929145	0.57086	-0.0712163	-0.450968	-0.141027
			0	0	0	0	0	0	0	0	0	0	0	0	0				1.3169	-0.601723	-2.23284	0.000200385	0.0760583	0.198684	0.000186187	0.0706691	0.929145	0.57086	-0.0712163	-0.450968	-0.141027
			0	0	0	0	0	0	0	0	0	0	0	0	0				1.3169	-0.601723	-2.23284	0.000200385	0.0760583	0.198684	0.000186187	0.0706691	0.929145	0.57086	-0.0712163	-0.450968	-0.141027
			0	0	0	0	0	0	0	0	0	0	0	0	0				1.3169	-0.601723	-2.23284	0.000200385	0.0760583	0.198684	0.000186187	0.0706691	0.929145	0.57086	-0.0712163	-0.450968	-0.141027
			0	0	0	0	0	0	0	0	0	0	0	0	0				1.3169	-0.601723	-2.23284	0.000200385	0.0760583	0.198684	0.000186187	0.0706691	0.929145	0.57086	-0.0712163	-0.450968	-0.141027
			0	0	0	0	0	0	0	0	0	0	0	0	0				1.3169	-0.601723	-2.23284	0.000200385	0.0760583	0.198684	0.000186187	0.0706691	0.929145	0.57086	-0.0712163	-0.450968	-0.141027
			0	0	0	0	0	0	0	0	0	0	0	0	0				1.3169	-0.601723	-2.23284	0.000200385	0.0760583	0.198684	0.000186187	0.0706691	0.929145	0.57086	-0.0712163	-0.450968	-0.141027
			0	0	0	0	0	0	0	0	0	0	0	0	0				1.3169	-0.601723	-2.23284	0.000200385	0.0760583	0.198684	0.000186187	0.0706691	0.929145	0.57086	-0.0712163	-0.450968	-0.141027
			0	0	0	0	0	0	0	0	0	0	0	0	0				1.3169	-0.601723	-2.23284	0.000200385	0.0760583	0.198684	0.000186187	0.0706691	0.929145	0.57086	-0.0712163	-0.450968	-0.141027
			0	0	0	0	0	0	0	0	0	0	0	0	0				1.3169	-0.601723	-2.23284	0.000200385	0.0760583	0.198684	0.000186187	0.0706691	0.929145	0.57086	-0.0712163	-0.450968	-0.141027
			0	0	0	0	0	0	0	0	0	0	0	0	0				1.3169	-0.601723	-2.23284	0.000200385	0.0760583	0.198684	0.000186187	0.0706691	0.929145	0.57086	-0.0712163	-0.450968	-0.141027
			0	0	0	0	0	0	0	0	0	0	0	0	0				1.3169	-0.601723	-2.23284	0.000200385	0.0760583	0.198684	0.000186187	0.0706691	0.929145	0.57086	-0.0712163	-0.450968	-0.141027
			0	0	0	0	0	0	0	0	0	0	0	0	0				1.3169	-0.601723	-2.23284	0.000200385	0.0760583	0.198684	0.000186187	0.0706691	0.929145	0.57086	-0.0712163	-0.450968	-0.141027
			0	0	0	0	0	0	0	0	0	0	0	0	0				1.3169	-0.601723	-2.23284	0.000200385	0.0760583	0.198684	0.000186187	0.0706691	0.929145	0.57086	-0.0712163	-0.450968	-0.141027
			0	0	0	0	0	0	0	0	0	0	0	0	0				1.3169	-0.601723	-2.23284	0.000200385	0.0760583	0.198684	0.000186187	0.0706691	0.929145	0.57086	-0.0712163	-0.450968	-0.141027
			0	0	0	0	0	0	0	0	0	0	0	0	0				1.3169	-0.601723	-2.23284	0.000200385	0.0760583	0.198684	0.000186187	0.0706691	0.929145	0.57086	-0.0712163	-0.450968	-0.141027
			0	0	0	0	0	0	0	0	0	0	0	0	0				1.3169	-0.601723	-2.23284	0.000200385	0.0760583	0.198684	0.000186187	0.0706691	0.929145	0.57086	-0.0712163	-0.450968	-0.141027
			0	0	0	0	0	0	0	0	0	0	0	0	0				1.3169	-0.601723	-2.23284	0.000200385	0.0760583	0.198684	0.000186187	0.0706691	0.929145	0.57086	-0.0712163	-0.450968	-0.141027
			0	0	0	0	0	0	0	0	0	0	0	0	0				1.3169	-0.601723	-2.23284	0.000200385	0.0760583	0.198684	0.000186187	0.0706691	0.929145	0.57086	-0.0712163	-0.450968	-0.141027
			0	0	0	0	0	0	0	0	0	0	0	0	0				1.3169	-0.601723	-2.23284	0.000200385	0.0760583	0.198684	0.000186187	0.0706691	0.929145	0.57086	-0.0712163	-0.450968	-0.141027
			0	0	0	0	0	0	0	0	0	0	0	0	0				1.3169	-0.601723	-2.23284	0.000200385	0.0760583	0.198684	0.000186187	0.0706691	0.929145	0.57086	-0.0712163	-0.450968	-0.141027
			0	0	0	0	0	0	0	0	0	0	0	0	0				1.3169	-0.601723	-2.23284	0.000200385	0.0760583	0.198684	0.000186187	0.0706691	0.929145	0.57086	-0.0712163	-0.450968	-0.141027
			0	0	0	0	0	0	0	0	0	0	0	0	0				1.3169	-0.601723	-2.23284	0.000200385	0.0760583	0.198684	0.000186187	0.0706691	0.929145	0.57086	-0.0712163	-0.450968	-0.141027
			0	0	0	0	0	0	0	0	0	0	0	0	0				1.3169	-0.601723	-2.23284	0.000200385	0.0760583	0.198684	0.000186187	0.0706691	0.929145	0.57086	-0.0712163	-0.450968	-0.141027
			0	0	0	0	0	0	0	0	0	0	0	0	0				1.3169	-0.601723	-2.23284	0.000200385	0.0760583	0.198684	0.000186187	0.0706691	0.929145	0.57086	-0.0712163	-0.450968	-0.141027
			0	0	0	0	0	0	0	0	0	0	0	0	0				1.3169	-0.601723	-2.23284	0.000200385	0.0760583	0.198684	0.000186187	0.0706691	0.929145	0.57086	-0.0712163	-0.450968	-0.141027
			0	0	0	0	0	0	0	0	0	0	0	0	0				1.3169	-0.601723	-2.23284	0.000200385	0.0760583	0.198684	0.000186187	0.0706691	0.929145	0.57086	-0.0712163	-0.450968	-0.141027
			0	0	0	0	0	0	0	0	0	0	0	0	0				1.3169	-0.601723	-2.23284	0.000200385	0.0760583	0.198684	0.000186187	0.0706691	0.929145	0.57086	-0.0712163	-0.450968	-0.141027
			0	0	0	0	0	0	0	0	0	0	0	0	0				1.3169	-0.601723	-2.23284	0.000200385	0.0760583	0.198684	0.000186187	0.0706691	0.929145	0.57086	-0.0712163	-0.450968	-0.141027
			0	0	0	0	0	0	0	0	0	0	0	0	0				1.3169	-0.601723	-2.23284	0.000200385	0.0760583	0.198684	0.000186187	0.0706691	0.929145	0.57086	-0.0712163	-0.450968	-0.141027
			0	0	0	0	0	0	0	0	0	0	0	0	0				1.3169	-0.601723	-2.23284	0.000200385	0.0760583	0.198684	0.000186187	0.0706691	0.929145	0.57086	-0.0712163	-0.450968	-0.141027
			0	0	0	0	0	0	0	0	0	0	0	0	0				1.3169	-0.601723	-2.23284	0.000200385	0.0760583	0.198684	0.000186187	0.0706691	0.929145	0.57086	-0.0712163	-0.450968	-0.141027
			0	0	0	0	0	0	0	0	0	0	0	0	0				1.3169	-0.601723	-2.23284	0.000200385	0.0760583	0.198684	0.000186187	0.0706691	0.929145	0.57086	-0.0712163	-0.450968	-0.141027
			0	0	0	0	0	0	0	0	0	0	0	0	0				1.3169	-0.601723	-2.23284	0.000200385	0.0760583	0.198684	0.000186187	0.0706691	0.929145	0.57086	-0.0712163	-0.450968	-0.141027
			0	0	0	0	0	0	0	0	0	0	0	0	0				1.3169	-0.601723	-2.23284	0.000200385	0.0760583	0.198684	0.000186187	0.0706691	0.929145	0.57086	-0.0712163	-0.450968	-0.141027
			0	0	0	0	0	0	0	0	0	0	0	0	0				1.3169	-0.601723	-2.23284	0.000200385	0.0760583	0.198684	0.000186187	0.0706691	0.929145	0.57086	-0.0712163	-0.450968	-0.141027
			0	0	0	0	0	0	0	0	0	0	0	0	0				1.3169	-0.601723	-2.23284	0.000200385	0.0760583	0.198684	0.000186187	0.0706691	0.929145	0.57086	-0.0712163	-0.450968	-0.141027
			0	0	0	0	0	0	0	0	0	0	0	0	0				1.3169	-0.601723	-2.23284	0.000200385	0.0760583	0.198684	0.000186187	0.0706691	0.929145	0.57086	-0.0712163	-0.450968	-0.141027
			0	0	0	0	0	0	0	0	0	0	0	0	0				1.3169	-0.601723	-2.23284	0.000200385	0.0760583	0.198684	0.000186187	0.0706691	0.929145	0.57086	-0.0712163	-0.450968	-0.141027
			0	0	0	0	0	0	0	0	0	0	0	0	0				1.3169	-0.601723	-2.23284	0.000200385	0.0760583	0.198684	0.000186187	0.0706691	0.929145	0.57086	-0.0712163	-0.450968	-0.141027
			0	0	0	0	0	0	0	0	0	0	0	0	0				1.3169	-0.601723	-2.23284	0.000200385	0.0760583	0.198684	0.000186187	0.0706691	0.929145	0.57086	-0.0712163	-0.450968	-0.141027
			0	0	0	0	0	0	0	0	0	0	0	0	0				1.3169	-0.601723	-2.23284	0.000200385	0.0760583	0.198684	0.000186187	0.0706691	0.929145	0.57086	-0.0712163	-0.450968	-0.141027
			0	0	0	0	0	0	0	0	0	0	0	0	0				1.3169	-0.601723	-2.23284	0.000200385	0.0760583	0.198684	0.000186187	0.0706691	0.929145	0.57086	-0.0712163	-0.450968	-0.141027
			0	0	0	0	0	0	0	0	0	0	0	0	0				1.3169	-0.601723	-2.23284	0.000200385	0.0760583	0.198684	0.000186187	0.0706691	0.929145	0.57086	-0.0712163	-0.450968	-0.141027
			0	0	0	0	0	0	0	0	0	0	0	0	0				1.3169	-0.601723	-2.23284	0.000200385	0.0760583	0.198684	0.000186187	0.0706691	0.929145	0.57086	-0.0712163	-0.450968	-0.141027
			0	0	0	0	0	0	0	0	0	0	0	0	0				1.3169	-0.601723	-2.23284	0.000200385	0.0760583	0.198684	0.000186187	0.0706691	0.929145	0.57086	-0.0712163	-0.450968	-0.141027
			0	0	0	0	0	0	0	0	0	0	0	0	0				1.3169	-0.601723	-2.23284	0.000200385	0.0760583	0.198684	0.000186187	0.0706691	0.929145	0.57086	-0.0712163	-0.450968	-0.141027
			0	0	0	0	0	0	0	0	0	0	0	0	0				1.3169	-0.601723	-2.23284	0.000200385	0.0760583	0.198684	0.000186187	0.0706691	0.929145	0.57086	-0.0712163	-0.450968	-0.141027
			0	0	0	0	0	0	0	0	0	0	0	0	0				1.3169	-0.601723	-2.23284	0.000200385	0.0760583	0.198684	0.000186187	0.0706691	0.929145	0.57086	-0.0712163	-0.450968	-0.141027
			0	0	0	0	0	0	0	0	0	0	0	0	0				1.3169	-0.601723	-2.23284	0.000200385	0.0760583	0.198684	0.000186187	0.0706691	0.929145	0.57086	-0.0712163	-0.450968	-0.141027
			0	0	0	0	0	0	0	0	0	0	0	0	0				1.3169	-0.601723	-2.23284	0.000200385	0.0760583	0.198684	0.000186187	0.0706691	0.929145	0.57086	-0.0712163	-0.450968	-0.141027
			0	0	0	0	0	0	0	0	0	0	0	0	0				1.3169	-0.601723	-2.23284	0.000200385	0.0760583	0.198684	0.000186187	0.0706691	0.929145	0.57086	-0.0712163	-0.450968	-0.141027
			0	0	0	0	0	0	0	0	0	0	0	0	0				1.3169	-0.601723	-2.23284	0.000200385	0.0760583	0.198684	0.000186187	0.0706691	0.929145	0.57086	-0.0712163	-0.450968	-0.141027
			0	0	0	0	0	0	0	0	0	0	0	0	0				1.3169	-0.601723	-2.23284	0.000200385	0.0760583	0.198684	0.000186187	0.0706691	0.929145	0.57086	-0.0712163	-0.450968	-0.141027
			0	0	0	0	0	0	0	0	0	0	0	0	0				1.3169	-0.601723	-2.23284	0.000200385	0.0760583	0.198684	0.000186187	0.0706691	0.929145	0.57086	-0.0712163	-0.450968	-0.141027
			0	0	0	0	0	0	0	0	0	0	0	0	0				1.3169	-0.601723	-2.23284	0.000200385	0.0760583	0.198684	0.000186187	0.0706691	0.929145	0.57086	-0.0712163	-0.450968	-0.141027
			0	0	0	0	0	0	0	0	0	0	0	0	0				1.3169	-0.601723	-2.23284	0.000200385	0.0760583	0.198684	0.000186187	0.0706691	0.929145	0.57086	-0.0712163	-0.450968	-0.141027
			0	0	0	0	0	0	0	0	0	0	0	0	0				1.3169	-0.601723	-2.23284	0.000200385	0.0760583	0.198684	0.000186187	0.0706691	0.929145	0.57086	-0.0712163	-0.450968	-0.141027
			0	0	0	0	0	0	0	0	0	0	0	0	0				1.3169	-0.601723	-2.23284	0.000200385	0.0760583	0.198684	0.000186187	0.0706691	0.929145	0.57086	-0.0712163	-0.450968	-0.141027
			0	0	0	0	0	0	0	0	0	0	0	0	0				1.3169	-0.601723	-2.23284	0.000200385	0.0760583	0.198684	0.000186187	0.0706691	0.929145	0.57086	-0.0712163	-0.450968	-0.141027
			0	0	0	0	0	0	0	0	0	0	0	0	0				1.3169	-0.601723	-2.23284	0.000200385	0.0760583	0.198684	0.000186187	0.0706691	0.929145	0.57086	-0.0712163	-0.450968	-0.141027
			0	0	0	0	0	0	0	0	0	0	0	0	0				1.3169	-0.601723	-2.23284	0.000200385	0.0760583	0.198684	0.000186187	0.0706691	0.929145	0.57086	-0.0712163	-0.450968	-0.141027
			0	0	0	0	0	0	0	0	0	0	0	0	0				1.3169	-0.601723	-2.23284	0.000200385	0.0760583	0.198684	0.000186187	0.0706691	0.929145	0.57086	-0.0712163	-0.450968	-0.141027
			0	0	0	0	0	0	0	0	0	0	0	0	0				1.3169	-0.601723	-2.23284	0.000200385	0.0760583	0.198684	0.000186187	0.0706691	0.929145	0.57086	-0.0712163	-0.450968	-0.141027
			0	0	0	0	0	0	0	0	0	0	0	0	0				1.3169	-0.601723	-2.23284	0.000200385	0.0760583	0.198684	0.000186187	0.0706691	0.929145	0.57086	-0.0712163	-0.450968	-0.141027
			0	0	0	0	0	0	0	0	0	0	0	0	0				1.3169	-0.601723	-2.23284	0.000200385	0.0760583	0.198684	0.000186187	0.0706691	0.929145	0.57086	-0.0712163	-0.450968	-0.141027
			0	0	0	0	0	0	0	0	0	0	0	0	0				1.3169	-0.601723	-2.23284	0.000200385	0.0760583	0.198684	0.000186187	0.0706691	0.929145	0.57086	-0.0712163	-0.450968	-0.141027
			0	0	0	0	0	0	0	0	0	0	0	0	0				1.3169	-0.601723	-2.23284	0.000200385	0.0760583	0.198684	0.000186187	0.0706691	0.929145	0.57086	-0.0712163	-0.450968	-0.141027
			0	0	0	0	0	0	0	0	0	0	0	0	0				1.3169	-0.601723	-2.23284	0.000200385	0.0760583	0.198684	0.000186187	0.0706691	0.929145	0.57086	-0.0712163	-0.450968	-0.141027
			0	0	0	0	0	0	0	0	0	0	0	0	0				1.3169	-0.601723	-2.23284	0.000200385	0.0760583	0.198684	0.000186187	0.0706691	0.929145	0.57086	-0.0712163	-0.450968	-0.141027
			0	0	0	0	0	0	0	0	0	0	0	0	0				1.3169	-0.601723	-2.23284	0.000200385	0.0760583	0.198684	0.000186187	0.0706691	0.929145	0.57086	-0.0712163	-0.450968	-0.141027
			0	0	0	0	0	0	0	0	0	0	0	0	0				1.3169	-0.601723	-2.23284	0.000200385	0.0760583	0.198684	0.000186187	0.0706691	0.929145	0.57086	-0.0712163	-0.450968	-0.141027
			0	0	0	0	0	0	0	0	0	0	0	0	0				1.3169	-0.601723	-2.23284	0.000200385	0.0760583	0.198684	0.000186187	0.0706691	0.929145	0.57086	-0.0712163	-0.450968	-0.141027
			0	0	0	0	0	0	0	0	0	0	0	0	0				1.3169	-0.601723	-2.23284	0.000200385	0.0760583	0.198684	0.000186187	0.0706691	0.929145	0.57086	-0.0712163	-0.450968	-0.141027
			0	0	0	0	0	0	0	0	0	0	0	0	0				1.3169	-0.601723	-2.23284	0.000200385	0.0760583	0.198684	0.000186187	0.0706691	0.929145	0.57086	-0.0712163	-0.450968	-0.141027
			0	0	0	0	0	0	0	0	0	0	0	0	0				1.3169	-0.601723	-2.23284	0.000200385	0.0760583	0.198684	0.000186187	0.0706691	0.929145	0.57086	-0.0712163	-0.450968	-0.141027
			0	0	0	0	0	0	0	0	0	0	0	0	0				1.3169	-0.601723	-2.23284	0.000200385	0.0760583	0.198684	0.000186187	0.0706691	0.929145	0.57086	-0.0712163	-0.450968	-0.141027
			0	0	0	0	0	0	0	0	0	0	0	0	0				1.3169	-0.601723	-2.23284	0.000200385	0.0760583	0.198684	0.000186187	0.0706691	0.929145	0.57086	-0.0712163	-0.450968	-0.141027
			0	0	0	0	0	0	0	0	0	0	0	0	0				1.3169	-0.601723	-2.23284	0.000200385	0.0760583	0.198684	0.000186187	0.0706691	0.929145	0.57086	-0.0712163	-0.450968	-0.141027
			0	0	0	0	0	0	0	0	0	0	0	0	0				1.3169	-0.601723	-2.23284	0.000200385	0.0760583	0.198684	0.000186187	0.0706691	0.929145	0.57086	-0.0712163	-0.450968	-0.141027
			0	0	0	0	0	0	0	0	0	0	0	0	0				1.3169	-0.601723	-2.23284	0.000200385	0.0760583	0.198684	0.000186187	0.0706691	0.929145	0.57086	-0.0712163	-0.450968	-0.141027
			0	0	0	0	0	0	0	0	0	0	0	0	0				1.3169	-0.601723	-2.23284	0.000200385	0.0760583	0.198684	0.000186187	0.0706691	0.929145	0.57086	-0.0712163	-0.450968	-0.141027
			0	0	0	0	0	0	0	0	0	0	0	0	0				1.3169	-0.601723	-2.23284	0.000200385	0.0760583	0.198684	0.000186187	0.0706691	0.929145	0.57086	-0.0712163	-0.450968	-0.141027
			0	0	0	0	0	0	0	0	0	0	0	0	0				1.3169	-0.601723	-2.23284	0.000200385	0.0760583	0.198684	0.000186187	0.0706691	0.929145	0.57086	-0.0712163	-0.450968	-0.141027
			0	0	0	0	0	0	0	0	0	0	0	0	0				1.3169	-0.601723	-2.23284	0.000200385	0.0760583	0.198684	0.000186187	0.0706691	0.929145	0.57086	-0.0712163	-0.450968	-0.141027
			0	0	0	0	0	0	0	0	0	0	0	0	0				1.3169	-0.601723	-2.23284	0.000200385	0.0760583	0.198684	0.000186187	0.0706691	0.929145	0.57086	-0.0712163	-0.450968	-0.141027
			0	0	0	0	0	0	0	0	0	0	0	0	0				1.3169	-0.601723	-2.23284	0.000200385	0.0760583	0.198684	0.000186187	0.0706691	0.929145	0.57086	-0.0712163	-0.450968	-0.141027
			0	0	0	0	0	0	0	0	0	0	0	0	0				1.3169	-0.601723	-2.23284	0.000200385	0.0760583	0.198684	0.000186187	0.0706691	0.929145	0.57086	-0.0712163	-0.450968	-0.141027
			0	0	0	0	0	0	0	0	0	0	0	0	0				1.3169	-0.601723	-2.23284	0.000200385	0.0760583	0.198684	0.000186187	0.0706691	0.929145	0.57086	-0.0712163	-0.450968	-0.141027
			0	0	0	0	0	0	0	0	0	0	0	0	0				1.3169	-0.601723	-2.23284	0.000200385	0.0760583	0.198684	0.000186187	0.0706691	0.929145	0.57086	-0.0712163	-0.450968	-0.141027
			0	0	0	0	0	0	0	0	0	0	0	0	0				1.3169	-0.601723	-2.23284	0.000200385	0.0760583	0.198684	0.000186187	0.0706691	0.929145	0.57086	-0.0712163	-0.450968	-0.141027
			0	0	0	0	0	0	0	0	0	0	0	0	0				1.3169	-0.601723	-2.23284	0.000200385	0.0760583	0.198684	0.000186187	0.0706691	0.929145	0.57086	-0.0712163	-0.450968	-0.141027
			0	0	0	0	0	0	0	0	0	0	0	0	0				1.3169	-0.601723	-2.23284	0.000200385	0.0760583	0.198684	0.000186187	0.0706691	0.929145	0.57086	-0.0712163	-0.450968	-0.141027
			0	0	0	0	0	0	0	0	0	0	0	0	0				1.3169	-0.601723	-2.23284	0.000200385	0.0760583	0.198684	0.000186187	0.0706691	0.929145	0.57086	-0.0712163	-0.450968	-0.141027
			0	0	0	0	0	0	0	0	0	0	0	0	0				1.3169	-0.601723	-2.23284	0.000200385	0.0760583	0.198684	0.000186187	0.0706691	0.929145	0.57086	-0.0712163	-0.450968	-0.141027
			0	0	0	0	0	0	0	0	0	0	0	0	0				1.3169	-0.601723	-2.23284	0.000200385	0.0760583	0.198684	0.000186187	0.0706691	0.929145	0.57086	-0.0712163	-0.450968	-0.141027
			0	0	0	0	0	0	0	0	0	0	0	0	0				1.3169	-0.601723	-2.23284	0.000200385	0.0760583	0.198684	0.000186187	0.0706691	0.929145	0.57086	-0.0712163	-0.450968	-0.141027
			0	0	0	0	0	0	0	0	0	0	0	0	0				1.3169	-0.601723	-2.23284	0.000200385	0.0760583	0.198684	0.000186187	0.0706691	0.929145	0.57086	-0.0712163	-0.450968	-0.141027
			0	0	0	0	0	0	0	0	0	0	0	0	0				1.3169	-0.601723	-2.23284	0.000200385	0.0760583	0.198684	0.000186187	0.0706691	0.929145	0.57086	-0.0712163	-0.450968	-0.141027
			0	0	0	0	0	0	0	0	0	0	0	0	0				1.3169	-0.601723	-2.23284	0.000200385	0.0760583	0.198684	0.000186187	0.0706691	0.929145	0.57086	-0.0712163	-0.450968	-0.141027
			0	0	0	0	0	0	0	0	0	0	0	0	0				1.3169	-0.601723	-2.23284	0.000200385	0.0760583	0.198684	0.000186187	0.0706691	0.929145	0.57086	-0.0712163	-0.450968	-0.141027
			0	0	0	0	0	0	0	0	0	0	0	0	0				1.3169	-0.601723	-2.23284	0.000200385	0.0760583	0.198684	0.000186187	0.0706691	0.929145	0.57086	-0.0712163	-0.450968	-0.141027
			0	0	0	0	0	0	0	0	0	0	0	0	0				1.3169	-0.601723	-2.23284	0.000200385	0.0760583	0.198684	0.000186187	0.0706691	0.929145	0.57086	-0.0712163	-0.450968	-0.141027
			0	0	0	0	0	0	0	0	0	0	0	0	0				1.3169	-0.601723	-2.23284	0.000200385	0.0760583	0.198684	0.000186187	0.0706691	0.929145	0.57086	-0.0712163	-0.450968	-0.141027
			0	0	0	0	0	0	0	0	0	0	0	0	0				1.3169	-0.601723	-2.23284	0.000200385	0.0760583	0.198684	0.000186187	0.0706691	0.929145	0.57086	-0.0712163	-0.450968	-0.141027
			0	0	0	0	0	0	0	0	0	0	0	0	0				1.3169	-0.601723	-2.23284	0.000200385	0.0760583	0.198684	0.000186187	0.0706691	0.929145	0.57086	-0.0712163	-0.450968	-0.141027
			0	0	0	0	0	0	0	0	0	0	0	0	0				1.3169	-0.601723	-2.23284	0.000200385	0.0760583	0.198684	0.000186187	0.0706691	0.929145	0.57086	-0.0712163	-0.450968	-0.141027
			0	0	0	0	0	0	0	0	0	0	0	0	0				1.3169	-0.601723	-2.23284	0.000200385	0.0760583	0.198684	0.000186187	0.0706691	0.929145	0.57086	-0.0712163	-0.450968	-0.141027
			0	0	0	0	0	0	0	0	0	0	0	0	0				1.3169	-0.601723	-2.23284	0.000200385	0.0760583	0.198684	0.000186187	0.0706691	0.929145	0.57086	-0.0712163	-0.450968	-0.141027
			0	0	0	0	0	0	0	0	0	0	0	0	0				1.3169	-0.601723	-2.23284	0.000200385	0.0760583	0.198684	0.000186187	0.0706691	0.929145	0.57086	-0.0712163	-0.450968	-0.141027
			0	0	0	0	0	0	0	0	0	0	0	0	0				1.3169	-0.601723	-2.23284	0.000200385	0.0760583	0.198684	0.000186187	0.0706691	0.929145	0.57086	-0.0712163	-0.450968	-0.141027
			0	0	0	0	0	0	0	0	0	0	0	0	0				1.3169	-0.601723	-2.23284	0.000200385	0.0760583	0.198684	0.000186187	0.0706691	0.929145	0.57086	-0.0712163	-0.450968	-0.141027
			0	0	0	0	0	0	0	0	0	0	0	0	0				1.3169	-0.601723	-2.23284	0.000200385	0.0760583	0.198684	0.000186187	0.0706691	0.929145	0.57086	-0.0712163	-0.450968	-0.141027
			0	0	0	0	0	0	0	0	0	0	0	0	0				1.3169	-0.601723	-2.23284	0.000200385	0.0760583	0.198684	0.000186187	0.0706691	0.929145	0.57086	-0.0712163	-0.450968	-0.141027
			0	0	0	0	0	0	0	0	0	0	0	0	0				1.3169	-0.601723	-2.23284	0.000200385	0.0760583	0.198684	0.000186187	0.0706691	0.929145	0.57086	-0.0712163	-0.450968	-0.141027
			0	0	0	0	0	0	0	0	0	0	0	0	0				1.3169	-0.601723	-2.23284	0.000200385	0.0760583	0.198684	0.000186187	0.0706691	0.929145	0.57086	-0.0712163	-0.450968	-0.141027
			0	0	0	0	0	0	0	0	0	0	0	0	0				1.3169	-0.601723	-2.23284	0.000200385	0.0760583	0.198684	0.000186187	0.0706691	0.929145	0.57086	-0.0712163	-0.450968	-0.141027
			0	0	0	0	0	0	0	0	0	0	0	0	0				1.3169	-0.601723	-2.23284	0.000200385	0.0760583	0.198684	0.000186187	0.0706691	0.929145	0.57086	-0.0712163	-0.450968	-0.141027
			0	0	0	0	0	0	0	0	0	0	0	0	0				1.3169	-0.601723	-2.23284	0.000200385	0.0760583	0.198684	0.000186187	0.0706691	0.929145	0.57086	-0.0712163	-0.450968	-0.141027
			0	0	0	0	0	0	0	0	0	0	0	0	0				1.3169	-0.601723	-2.23284	0.000200385	0.0760583	0.198684	0.000186187	0.0706691	0.929145	0.57086	-0.0712163	-0.450968	-0.141027
			0	0	0	0	0	0	0	0	0	0	0	0	0				1.3169	-0.601723	-2.23284	0.000200385	0.0760583	0.198684	0.000186187	0.0706691	0.929145	0.57086	-0.0712163	-0.450968	-0.141027
			0	0	0	0	0	0	0	0	0	0	0	0	0				1.3169	-0.601723	-2.23284	0.000200385	0.0760583	0.198684	0.000186187	0.0706691	0.929145	0.57086	-0.0712163	-0.450968	-0.141027
			0	0	0	0	0	0	0	0	0	0	0	0	0				1.3169	-0.601723	-2.23284	0.000200385	0.0760583	0.198684	0.000186187	0.0706691	0.929145	0.57086	-0.0712163	-0.450968	-0.141027
			0	0	0	0	0	0	0	0	0	0	0	0	0				1.3169	-0.601723	-2.23284	0.000200385	0.0760583	0.198684	0.000186187	0.0706691	0.929145	0.57086	-0.0712163	-0.450968	-0.141027
			0	0	0	0	0	0	0	0	0	0	0	0	0				1.3169	-0.601723	-2.23284	0.000200385	0.0760583	0.198684	0.000186187	0.0706691	0.929145	0.57086	-0.0712163	-0.450968	-0.141027
			0	0	0	0	0	0	0	0	0	0	0	0	0				1.3169	-0.601723	-2.23284	0.000200385	0.0760583	0.198684	0.000186187	0.0706691	0.929145	0.57086	-0.0712163	-0.450968	-0.141027
			0	0	0	0	0	0	0	0	0	0	0	0	0				1.3169	-0.601723	-2.23284	0.000200385	0.0760583	0.198684	0.000186187	0.0706691	0.929145	0.57086	-0.0712163	-0.450968	-0.141027
			0	0	0	0	0	0	0	0	0	0	0	0	0				1.3169	-0.601723	-2.23284	0.000200385	0.0760583	0.198684	0.000186187	0.0706691	0.929145	0.57086	-0.0712163	-0.450968	-0.141027
			0	0	0	0	0	0	0	0	0	0	0	0	0				1.3169	-0.601723	-2.23284	0.000200385	0.0760583	0.198684	0.000186187	0.0706691	0.929145	0.57086	-0.0712163	-0.450968	-0.141027
			0	0	0	0	0	0	0	0	0	0	0	0	0				1.3169	-0.601723	-2.23284	0.000200385	0.0760583	0.198684	0.000186187	0.0706691	0.929145	0.57086	-0.0712163	-0.450968	-0.141027
			0	0	0	0	0	0	0	0	0	0	0	0	0				1.3169	-0.601723	-2.23284	0.000200385	0.0760583	0.198684	0.000186187	0.0706691	0.929145	0.57086	-0.0712163	-0.450968	-0.141027
			0	0	0	0	0	0	0	0	0	0	0	0	0				1.3169	-0.601723	-2.23284	0.000200385	0.0760583	0.198684	0.000186187	0.0706691	0.929145	0.57086	-0.0712163	-0.450968	-0.141027
			0	0	0	0	0	0	0	0	0	0	0	0	0				1.3169	-0.601723	-2.23284	0.000200385	0.0760583	0.198684	0.000186187	0.0706691	0.929145	0.57086	-0.0712163	-0.450968	-0.141027
			0	0	0	0	0	0	0	0	0	0	0	0	0				1.3169	-0.601723	-2.23284	0.000200385	0.0760583	0.198684	0.000186187	0.0706691	0.929145	0.57086	-0.0712163	-0.450968	-0.141027
			0	0	0	0	0	0	0	0	0	0	0	0	0				1.3169	-0.601723	-2.23284	0.000200385	0.0760583	0.198684	0.000186187	0.0706691	0.929145	0.57086	-0.0712163	-0.450968	-0.141027
			0	0	0	0	0	0	0	0	0	0	0	0	0				1.3169	-0.601723	-2.23284	0.000200385	0.0760583	0.198684	0.000186187	0.0706691	0.929145	0.57086	-0.0712163	-0.450968	-0.141027
			0	0	0	0	0	0	0	0	0	0	0	0	0				1.3169	-0.601723	-2.23284	0.000200385	0.0760583	0.198684	0.000186187	0.0706691	0.929145	0.57086	-0.0712163	-0.450968	-0.141027
			0	0	0	0	0	0	0	0	0	0	0	0	0				1.3169	-0.601723	-2.23284	0.000200385	0.0760583	0.198684	0.000186187	0.0706691	0.929145	0.57086	-0.0712163	-0.450968	-0.141027
			0	0	0	0	0	0	0	0	0	0	0	0	0				1.3169	-0.601723	-2.23284	0.000200385	0.0760583	0.198684	0.000186187	0.0706691	0.929145	0.57086	-0.0712163	-0.450968	-0.141027
			0	0	0	0	0	0	0	0	0	0	0	0	0				1.3169	-0.601723	-2.23284	0.000200385	0.0760583	0.198684	0.000186187	0.0706691	0.929145	0.57086	-0.0712163	-0.450968	-0.141027
			0	0	0	0	0	0	0	0	0	0	0	0	0				1.3169	-0.601723	-2.23284	0.000200385	0.0760583	0.198684	0.000186187	0.0706691	0.929145	0.57086	-0.0712163	-0.450968	-0.141027
			0	0	0	0	0	0	0	0	0	0	0	0	0				1.3169	-0.601723	-2.23284	0.000200385	0.0760583	0.198684	0.000186187	0.0706691	0.929145	0.57086	-0.0712163	-0.450968	-0.141027
			0	0	0	0	0	0	0	0	0	0	0	0	0				1.3169	-0.601723	-2.23284	0.000200385	0.0760583	0.198684	0.000186187	0.0706691	0.929145	0.57086	-0.0712163	-0.450968	-0.141027
			0	0	0	0	0	0	0	0	0	0	0	0	0				1.3169	-0.601723	-2.23284	0.000200385	0.0760583	0.198684	0.000186187	0.0706691	0.929145	0.57086	-0.0712163	-0.450968	-0.141027
			0	0	0	0	0	0	0	0	0	0	0	0	0				1.3169	-0.601723	-2.23284	0.000200385	0.0760583	0.198684	0.000186187	0.0706691	0.929145	0.57086	-0.0712163	-0.450968	-0.141027
			0	0	0	0	0	0	0	0	0	0	0	0	0				1.3169	-0.601723	-2.23284	0.000200385	0.0760583	0.198684	0.000186187	0.0706691	0.929145	0.57086	-0.0712163	-0.450968	-0.141027
			0	0	0	0	0	0	0	0	0	0	0	0	0				1.3169	-0.601723	-2.23284	0.000200385	0.0760583	0.198684	0.000186187	0.0706691	0.929145	0.57086	-0.0712163	-0.450968	-0.141027
			0	0	0	0	0	0	0	0	0	0	0	0	0				1.3169	-0.601723	-2.23284	0.000200385	0.0760583	0.198684	0.000186187	0.0706691	0.929145	0.57086	-0.0712163	-0.450968	-0.141027
			0	0	0	0	0	0	0	0	0	0	0	0	0				1.3169	-0.601723	-2.23284	0.000200385	0.0760583	0.198684	0.000186187	0.0706691	0.929145	0.57086	-0.0712163	-0.450968	-0.141027
			0	0	0	0	0	0	0	0	0	0	0	0	0				1.3169	-0.601723	-2.23284	0.000200385	0.0760583	0.198684	0.000186187	0.0706691	0.929145	0.57086	-0.0712163	-0.450968	-0.141027
			0	0	0	0	0	0	0	0	0	0	0	0	0				1.3169	-0.601723	-2.23284	0.000200385	0.0760583	0.198684	0.000186187	0.0706691	0.929145	0.57086	-0.0712163	-0.450968	-0.141027
			0	0	0	0	0	0	0	0	0	0	0	0	0				1.3169	-0.601723	-2.23284	0.000200385	0.0760583	0.198684	0.000186187	0.0706691	0.929145	0.57086	-0.0712163	-0.450968	-0.141027
			0	0	0	0	0	0	0	0	0	0	0	0	0				1.3169	-0.601723	-2.23284	0.000200385	0.0760583	0.198684	0.000186187	0.0706691	0.929145	0.57086	-0.0712163	-0.450968	-0.141027
			0	0	0	0	0	0	0	0	0	0	0	0	0				1.3169	-0.601723	-2.23284	0.000200385	0.0760583	0.198684	0.000186187	0.0706691	0.929145	0.57086	-0.0712163	-0.450968	-0.141027
			0	0	0	0	0	0	0	0	0	0	0	0	0				1.3169	-0.601723	-2.23284	0.000200385	0.0760583	0.198684	0.000186187	0.0706691	0.929145	0.57086	-0.0712163	-0.450968	-0.141027
			0	0	0	0	0	0	0	0	0	0	0	0	0				1.3169	-0.601723	-2.23284	0.000200385	0.0760583	0.198684	0.000186187	0.0706691	0.929145	0.57086	-0.0712163	-0.450968	-0.141027
			0	0	0	0	0	0	0	0	0	0	0	0	0				1.3169	-0.601723	-2.23284	0.000200385	0.0760583	0.198684	0.000186187	0.0706691	0.929145	0.57086	-0.0712163	-0.450968	-0.141027
			0	0	0	0	0	0	0	0	0	0	0	0	0				1.3169	-0.601723	-2.23284	0.000200385	0.0760583	0.198684	0.000186187	0.0706691	0.929145	0.57086	-0.0712163	-0.450968	-0.141027
			0	0	0	0	0	0	0	0	0	0	0	0	0				1.3169	-0.601723	-2.23284	0.000200385	0.0760583	0.198684	0.000186187	0.0706691	0.929145	0.57086	-0.0712163	-0.450968	-0.141027
			0	0	0	0	0	0	0	0	0	0	0	0	0				1.3169	-0.601723	-2.23284	0.000200385	0.0760583	0.198684	0.000186187	0.0706691	0.929145	0.57086	-0.0712163	-0.450968	-0.141027
			0	0	0	0	0	0	0	0	0	0	0	0	0				1.3169	-0.601723	-2.23284	0.000200385	0.0760583	0.198684	0.000186187	0.0706691	0.929145	0.57086	-0.0712163	-0.450968	-0.141027
			0	0	0	0	0	0	0	0	0	0	0	0	0				1.3169	-0.601723	-2.23284	0.000200385	0.0760583	0.198684	0.000186187	0.0706691	0.929145	0.57086	-0.0712163	-0.450968	-0.141027
			0	0	0	0	0	0	0	0	0	0	0	0	0				1.3169	-0.601723	-2.23284	0.000200385	0.0760583	0.198684	0.000186187	0.0706691	0.929145	0.57086	-0.0712163	-0.450968	-0.141027
			0	0	0	0	0	0	0	0	0	0	0	0	0				1.3169	-0.601723	-2.23284	0.000200385	0.0760583	0.198684	0.000186187	0.0706691	0.929145	0.57086	-0.0712163	-0.450968	-0.141027
			0	0	0	0	0	0	0	0	0	0	0	0	0				1.3169	-0.601723	-2.23284	0.000200385	0.0760583	0.198684	0.000186187	0.0706691	0.929145	0.57086	-0.0712163	-0.450968	-0.141027
			0	0	0	0	0	0	0	0	0	0	0	0	0				1.3169	-0.601723	-2.23284	0.000200385	0.0760583	0.198684	0.000186187	0.0706691	0.929145	0.57086	-0.0712163	-0.450968	-0.141027
			0	0	0	0	0	0	0	0	0	0	0	0	0				1.3169	-0.601723	-2.23284	0.000200385	0.0760583	0.198684	0.000186187	0.0706691	0.929145	0.57086	-0.0712163	-0.450968	-0.141027
			0	0	0	0	0	0	0	0	0	0	0	0	0				1.3169	-0.601723	-2.23284	0.000200385	0.0760583	0.198684	0.000186187	0.0706691	0.929145	0.57086	-0.0712163	-0.450968	-0.141027
			0	0	0	0	0	0	0	0	0	0	0	0	0				1.3169	-0.601723	-2.23284	0.000200385	0.0760583	0.198684	0.000186187	0.0706691	0.929145	0.57086	-0.0712163	-0.450968	-0.141027
			0	0	0	0	0	0	0	0	0	0	0	0	0				1.3169	-0.601723	-2.23284	0.000200385	0.0760583	0.198684	0.000186187	0.0706691	0.929145	0.57086	-0.0712163	-0.450968	-0.141027
			0	0	0	0	0	0	0	0	0	0	0	0	0				1.3169	-0.601723	-2.23284	0.000200385	0.0760583	0.198684	0.000186187	0.0706691	0.929145	0.57086	-0.0712163	-0.450968	-0.141027
			0	0	0	0	0	0	0	0	0	0	0	0	0				1.3169	-0.601723	-2.23284	0.000200385	0.0760583	0.198684	0.000186187	0.0706691	0.929145	0.57086	-0.0712163	-0.450968	-0.141027
			0	0	0	0	0	0	0	0	0	0	0	0	0				1.3169	-0.601723	-2.23284	0.000200385	0.0760583	0.198684	0.000186187	0.0706691	0.929145	0.57086	-0.0712163	-0.450968	-0.141027
			0	0	0	0	0	0	0	0	0	0	0	0	0				1.3169	-0.601723	-2.23284	0.000200385	0.0760583	0.198684	0.000186187	0.0706691	0.929145	0.57086	-0.0712163	-0.450968	-0.141027
			0	0	0	0	0	0	0	0	0	0	0	0	0				1.3169	-0.601723	-2.23284	0.000200385	0.0760583	0.198684	0.000186187	0.0706691	0.929145	0.57086	-0.0712163	-0.450968	-0.141027
			0	0	0	0	0	0	0	0	0	0	0	0	0				1.3169	-0.601723	-2.23284	0.000200385	0.0760583	0.198684	0.000186187	0.0706691	0.929145	0.57086	-0.0712163	-0.450968	-0.141027
			0	0	0	0	0	0	0	0	0	0	0	0	0				1.3169	-0.601723	-2.23284	0.000200385	0.0760583	0.198684	0.000186187	0.0706691	0.929145	0.57086	-0.0712163	-0.450968	-0.141027
			0	0	0	0	0	0	0	0	0	0	0	0	0				1.3169	-0.601723	-2.23284	0.000200385	0.0760583	0.198684	0.000186187	0.0706691	0.929145	0.57086	-0.0712163	-0.450968	-0.141027
			0	0	0	0	0	0	0	0	0	0	0	0	0				1.3169	-0.601723	-2.23284	0.000200385	0.0760583	0.198684	0.000186187	0.0706691	0.929145	0.57086	-0.0712163	-0.450968	-0.141027
			0	0	0	0	0	0	0	0	0	0	0	0	0				1.3169	-0.601723	-2.23284	0.000200385	0.0760583	0.198684	0.000186187	0.0706691	0.929145	0.57086	-0.0712163	-0.450968	-0.141027
			0	0	0	0	0	0	0	0	0	0	0	0	0				1.3169	-0.601723	-2.23284	0.000200385	0.0760583	0.198684	0.000186187	0.0706691	0.929145	0.57086	-0.0712163	-0.450968	-0.141027
			0	0	0	0	0	0	0	0	0	0	0	0	0				1.3169	-0.601723	-2.23284	0.000200385	0.0760583	0.198684	0.000186187	0.0706691	0.929145	0.57086	-0.0712163	-0.450968	-0.141027
			0	0	0	0	0	0	0	0	0	0	0	0	0				1.3169	-0.601723	-2.23284	0.000200385	0.0760583	0.198684	0.000186187	0.0706691	0.929145	0.57086	-0.0712163	-0.450968	-0.141027
			0	0	0	0	0	0	0	0	0	0	0	0	0				1.3169	-0.601723	-2.23284	0.000200385	0.0760583	0.198684	0.000186187	0.0706691	0.929145	0.57086	-0.0712163	-0.450968	-0.141027
			0	0	0	0	0	0	0	0	0	0	0	0	0				1.3169	-0.601723	-2.23284	0.000200385	0.0760583	0.198684	0.000186187	0.0706691	0.929145	0.57086	-0.0712163	-0.450968	-0.141027
			0	0	0	0	0	0	0	0	0	0	0	0	0				1.3169	-0.601723	-2.23284	0.000200385	0.0760583	0.198684	0.000186187	0.0706691	0.929145	0.57086	-0.0712163	-0.450968	-0.141027
			0	0	0	0	0	0	0	0	0	0	0	0	0				1.3169	-0.601723	-2.23284	0.000200385	0.0760583	0.198684	0.000186187	0.0706691	0.929145	0.57086	-0.0712163	-0.450968	-0.141027
			0	0	0	0	0	0	0	0	0	0	0	0	0				1.3169	-0.601723	-2.23284	0.000200385	0.0760583	0.198684	0.000186187	0.0706691	0.929145	0.57086	-0.0712163	-0.450968	-0.141027
			0	0	0	0	0	0	0	0	0	0	0	0	0				1.3169	-0.601723	-2.23284	0.000200385	0.0760583	0.198684	0.000186187	0.0706691	0.929145	0.57086	-0.0712163	-0.450968	-0.141027
			0	0	0	0	0	0	0	0	0	0	0	0	0				1.3169	-0.601723	-2.23284	0.000200385	0.0760583	0.198684	0.000186187	0.0706691	0.929145	0.57086	-0.0712163	-0.450968	-0.141027
			0	0	0	0	0	0	0	0	0	0	0	0	0				1.3169	-0.601723	-2.23284	0.000200385	0.0760583	0.198684	0.000186187	0.0706691	0.929145	0.57086	-0.0712163	-0.450968	-0.141027
			0	0	0	0	0	0	0	0	0	0	0	0	0				1.3169	-0.601723	-2.23284	0.000200385	0.0760583	0.198684	0.000186187	0.0706691	0.929145	0.57086	-0.0712163	-0.450968	-0.141027
			0	0	0	0	0	0	0	0	0	0	0	0	0				1.3169	-0.601723	-2.23284	0.000200385	0.0760583	0.198684	0.000186187	0.0706691	0.929145	0.57086	-0.0712163	-0.450968	-0.141027
			0	0	0	0	0	0	0	0	0	0	0	0	0				1.3169	-0.601723	-2.23284	0.000200385	0.0760583	0.198684	0.000186187	0.0706691	0.929145	0.57086	-0.0712163	-0.450968	-0.141027
			0	0	0	0	0	0	0	0	0	0	0	0	0				1.3169	-0.601723	-2.23284	0.000200385	0.0760583	0.198684	0.000186187	0.0706691	0.929145	0.57086	-0.0712163	-0.450968	-0.141027
			0	0	0	0	0	0	0	0	0	0	0	0	0				1.3169	-0.601723	-2.23284	0.000200385	0.0760583	0.198684	0.000186187	0.0706691	0.929145	0.57086	-0.0712163	-0.450968	-0.141027
			0	0	0	0	0	0	0	0	0	0	0	0	0				1.3169	-0.601723	-2.23284	0.000200385	0.0760583	0.198684	0.000186187	0.0706691	0.929145	0.57086	-0.0712163	-0.450968	-0.141027
			0	0	0	0	0	0	0	0	0	0	0	0	0				1.3169	-0.601723	-2.23284	0.000200385	0.0760583	0.198684	0.000186187	0.0706691	0.929145	0.57086	-0.0712163	-0.450968	-0.141027
			0	0	0	0	0	0	0	0	0	0	0	0	0				1.3169	-0.601723	-2.23284	0.000200385	0.0760583	0.198684	0.000186187	0.0706691	0.929145	0.57086	-0.0712163	-0.450968	-0.141027
			0	0	0	0	0	0	0	0	0	0	0	0	0				1.3169	-0.601723	-2.23284	0.000200385	0.0760583	0.198684	0.000186187	0.0706691	0.929145	0.57086	-0.0712163	-0.450968	-0.141027
			0	0	0	0	0	0	0	0	0	0	0	0	0				1.3169	-0.601723	-2.23284	0.000200385	0.0760583	0.198684	0.000186187	0.0706691	0.929145	0.57086	-0.0712163	-0.450968	-0.141027
			0	0	0	0	0	0	0	0	0	0	0	0	0				1.3169	-0.601723	-2.23284	0.000200385	0.0760583	0.198684	0.000186187	0.0706691	0.929145	0.57086	-0.0712163	-0.450968	-0.141027
			0	0	0	0	0	0	0	0	0	0	0	0	0				1.3169	-0.601723	-2.23284	0.000200385	0.0760583	0.198684	0.000186187	0.0706691	0.929145	0.57086	-0.0712163	-0.450968	-0.141027
			0	0	0	0	0	0	0	0	0	0	0	0	0				1.3169	-0.601723	-2.23284	0.000200385	0.0760583	0.198684	0.000186187	0.0706691	0.929145	0.57086	-0.0712163	-0.450968	-0.141027
			0	0	0	0	0	0	0	0	0	0	0	0	0				1.3169	-0.601723	-2.23284	0.000200385	0.0760583	0.198684	0.000186187	0.0706691	0.929145	0.57086	-0.0712163	-0.450968	-0.141027
			0	0	0	0	0	0	0	0	0	0	0	0	0				1.3169	-0.601723	-2.23284	0.000200385	0.0760583	0.198684	0.000186187	0.0706691	0.929145	0.57086	-0.0712163	-0.450968	-0.141027
			0	0	0	0	0	0	0	0	0	0	0	0	0				1.3169	-0.601723	-2.23284	0.000200385	0.0760583	0.198684	0.000186187	0.0706691	0.929145	0.57086	-0.0712163	-0.450968	-0.141027
			0	0	0	0	0	0	0	0	0	0	0	0	0				1.3169	-0.601723	-2.23284	0.000200385	0.0760583	0.198684	0.000186187	0.0706691	0.929145	0.57086	-0.0712163	-0.450968	-0.141027
			0	0	0	0	0	0	0	0	0	0	0	0	0				1.3169	-0.601723	-2.23284	0.000200385	0.0760583	0.198684	0.000186187	0.0706691	0.929145	0.57086	-0.0712163	-0.450968	-0.141027
			0	0	0	0	0	0	0	0	0	0	0	0	0				1.3169	-0.601723	-2.23284	0.000200385	0.0760583	0.198684	0.000186187	0.0706691	0.929145	0.57086	-0.0712163	-0.450968	-0.141027
			0	0	0	0	0	0	0	0	0	0	0	0	0				1.3169	-0.601723	-2.23284	0.000200385	0.0760583	0.198684	0.000186187	0.0706691	0.929145	0.57086	-0.0712163	-0.450968	-0.141027
			0	0	0	0	0	0	0	0	0	0	0	0	0				1.3169	-0.601723	-2.23284	0.000200385	0.0760583	0.198684	0.000186187	0.0706691	0.929145	0.57086	-0.0712163	-0.450968	-0.141027
			0	0	0	0	0	0	0	0	0	0	0	0	0				1.3169	-0.601723	-2.23284	0.000200385	0.0760583	0.198684	0.000186187	0.0706691	0.929145	0.57086	-0.0712163	-0.450968	-0.141027
			0	0	0	0	0	0	0	0	0	0	0	0	0				1.3169	-0.601723	-2.23284	0.000200385	0.0760583	0.198684	0.000186187	0.0706691	0.929145	0.57086	-0.0712163	-0.450968	-0.141027
			0	0	0	0	0	0	0	0	0	0	0	0	0				1.3169	-0.601723	-2.23284	0.000200385	0.0760583	0.198684	0.000186187	0.0706691	0.929145	0.57086	-0.0712163	-0.450968	-0.141027
			0	0	0	0	0	0	0	0	0	0	0	0	0				1.3169	-0.601723	-2.23284	0.000200385	0.0760583	0.198684	0.000186187	0.0706691	0.929145	0.57086	-0.0712163	-0.450968	-0.141027
			0	0	0	0	0	0	0	0	0	0	0	0	0				1.3169	-0.601723	-2.23284	0.000200385	0.0760583	0.198684	0.000186187	0.0706691	0.929145	0.57086	-0.0712163	-0.450968	-0.141027
			0	0	0	0	0	0	0	0	0	0	0	0	0				1.3169	-0.601723	-2.23284	0.000200385	0.0760583	0.198684	0.000186187	0.0706691	0.929145	0.57086	-0.0712163	-0.450968	-0.141027
			0	0	0	0	0	0	0	0	0	0	0	0	0				1.3169	-0.601723	-2.23284	0.000200385	0.0760583	0.198684	0.000186187	0.0706691	0.929145	0.57086	-0.0712163	-0.450968	-0.141027
			0	0	0	0	0	0	0	0	0	0	0	0	0				1.3169	-0.601723	-2.23284	0.000200385	0.0760583	0.198684	0.000186187	0.0706691	0.929145	0.57086	-0.0712163	-0.450968	-0.141027
			0	0	0	0	0	0	0	0	0	0	0	0	0				1.3169	-0.601723	-2.23284	0.000200385	0.0760583	0.198684	0.000186187	0.0706691	0.929145	0.57086	-0.0712163	-0.450968	-0.141027
			0	0	0	0	0	0	0	0	0	0	0	0	0				1.3169	-0.601723	-2.23284	0.000200385	0.0760583	0.198684	0.000186187	0.0706691	0.929145	0.57086	-0.0712163	-0.450968	-0.141027
			0	0	0	0	0	0	0	0	0	0	0	0	0				1.3169	-0.601723	-2.23284	0.000200385	0.0760583	0.198684	0.000186187	0.0706691	0.929145	0.57086	-0.0712163	-0.450968	-0.141027
			0	0	0	0	0	0	0	0	0	0	0	0	0				1.3169	-0.601723	-2.23284	0.000200385	0.0760583	0.198684	0.000186187	0.0706691	0.929145	0.57086	-0.0712163	-0.450968	-0.141027
			0	0	0	0	0	0	0	0	0	0	0	0	0				1.3169	-0.601723	-2.23284	0.000200385	0.0760583	0.198684	0.000186187	0.0706691	0.929145	0.57086	-0.0712163	-0.450968	-0.141027
			0	0	0	0	0	0	0	0	0	0	0	0	0				1.3169	-0.601723	-2.23284	0.000200385	0.0760583	0.198684	0.000186187	0.0706691	0.929145	0.57086	-0.0712163	-0.450968	-0.141027
			0	0	0	0	0	0	0	0	0	0	0	0	0				1.3169	-0.601723	-2.23284	0.000200385	0.0760583	0.198684	0.000186187	0.0706691	0.929145	0.57086	-0.0712163	-0.450968	-0.141027
			0	0	0	0	0	0	0	0	0	0	0	0	0				1.3169	-0.601723	-2.23284	0.000200385	0.0760583	0.198684	0.000186187	0.0706691	0.929145	0.57086	-0.0712163	-0.450968	-0.141027
			0	0	0	0	0	0	0	0	0	0	0	0	0				1.3169	-0.601723	-2.23284	0.000200385	0.0760583	0.198684	0.000186187	0.0706691	0.929145	0.57086	-0.0712163	-0.450968	-0.141027
			0	0	0	0	0	0	0	0	0	0	0	0	0				1.3169	-0.601723	-2.23284	0.000200385	0.0760583	0.198684	0.000186187	0.0706691	0.929145	0.57086	-0.0712163	-0.450968	-0.141027
			0	0	0	0	0	0	0	0	0	0	0	0	0				1.3169	-0.601723	-2.23284	0.000200385	0.0760583	0.198684	0.000186187	0.0706691	0.929145	0.57086	-0.0712163	-0.450968	-0.141027
			0	0	0	0	0	0	0	0	0	0	0	0	0				1.3169	-0.601723	-2.23284	0.000200385	0.0760583	0.198684	0.000186187	0.0706691	0.929145	0.57086	-0.0712163	-0.450968	-0.141027
			0	0	0	0	0	0	0	0	0	0	0	0	0				1.3169	-0.601723	-2.23284	0.000200385	0.0760583	0.198684	0.000186187	0.0706691	0.929145	0.57086	-0.0712163	-0.450968	-0.141027
			0	0	0	0	0	0	0	0	0	0	0	0	0				1.3169	-0.601723	-2.23284	0.000200385	0.0760583	0.198684	0.000186187	0.0706691	0.929145	0.57086	-0.0712163	-0.450968	-0.141027
			0	0	0	0	0	0	0	0	0	0	0	0	0				1.3169	-0.601723	-2.23284	0.000200385	0.0760583	0.198684	0.000186187	0.0706691	0.929145	0.57086	-0.0712163	-0.450968	-0.141027
			0	0	0	0	0	0	0	0	0	0	0	0	0				1.3169	-0.601723	-2.23284	0.000200385	0.0760583	0.198684	0.000186187	0.0706691	0.929145	0.57086	-0.0712163	-0.450968	-0.141027
			0	0	0	0	0	0	0	0	0	0	0	0	0				1.3169	-0.601723	-2.23284	0.000200385	0.0760583	0.198684	0.000186187	0.0706691	0.929145	0.57086	-0.0712163	-0.450968	-0.141027
			0	0	0	0	0	0	0	0	0	0	0	0	0				1.3169	-0.601723	-2.23284	0.000200385	0.0760583	0.198684	0.000186187	0.0706691	0.929145	0.57086	-0.0712163	-0.450968	-0.141027
			0	0	0	0	0	0	0	0	0	0	0	0	0				1.3169	-0.601723	-2.23284	0.000200385	0.0760583	0.198684	0.000186187	0.0706691	0.929145	0.57086	-0.0712163	-0.450968	-0.141027
			0	0	0	0	0	0	0	0	0	0	0	0	0				1.3169	-0.601723	-2.23284	0.000200385	0.0760583	0.198684	0.000186187	0.0706691	0.929145	0.57086	-0.0712163	-0.450968	-0.141027
			0	0	0	0	0	0	0	0	0	0	0	0	0				1.3169	-0.601723	-2.23284	0.000200385	0.0760583	0.198684	0.000186187	0.0706691	0.929145	0.57086	-0.0712163	-0.450968	-0.141027
			0	0	0	0	0	0	0	0	0	0	0	0	0				1.3169	-0.601723	-2.23284	0.000200385	0.0760583	0.198684	0.000186187	0.0706691	0.929145	0.57086	-0.0712163	-0.450968	-0.141027
			0	0	0	0	0	0	0	0	0	0	0	0	0				1.3169	-0.601723	-2.23284	0.000200385	0.0760583	0.198684	0.000186187	0.0706691	0.929145	0.57086	-0.0712163	-0.450968	-0.141027
			0	0	0	0	0	0	0	0	0	0	0	0	0				1.3169	-0.601723	-2.23284	0.000200385	0.0760583	0.198684	0.000186187	0.0706691	0.929145	0.57086	-0.0712163	-0.450968	-0.141027
			0	0	0	0	0	0	0	0	0	0	0	0	0				1.3169	-0.601723	-2.23284	0.000200385	0.0760583	0.198684	0.000186187	0.0706691	0.929145	0.57086	-0.0712163	-0.450968	-0.141027
			0	0	0	0	0	0	0	0	0	0	0	0	0				1.3169	-0.601723	-2.23284	0.000200385	0.0760583	0.198684	0.000186187	0.0706691	0.929145	0.57086	-0.0712163	-0.450968	-0.141027
			0	0	0	0	0	0	0	0	0	0	0	0	0				1.3169	-0.601723	-2.23284	0.000200385	0.0760583	0.198684	0.000186187	0.0706691	0.929145	0.57086	-0.0712163	-0.450968	-0.141027
			0	0	0	0	0	0	0	0	0	0	0	0	0				1.3169	-0.601723	-2.23284	0.000200385	0.0760583	0.198684	0.000186187	0.0706691	0.929145	0.57086	-0.0712163	-0.450968	-0.141027
			0	0	0	0	0	0	0	0	0	0	0	0	0				1.3169	-0.601723	-2.23284	0.000200385	0.0760583	0.198684	0.000186187	0.0706691	0.929145	0.57086	-0.0712163	-0.450968	-0.141027
			0	0	0	0	0	0	0	0	0	0	0	0	0				1.3169	-0.601723	-2.23284	0.000200385	0.0760583	0.198684	0.000186187	0.0706691	0.929145	0.57086	-0.0712163	-0.450968	-0.141027
			0	0	0	0	0	0	0	0	0	0	0	0	0				1.3169	-0.601723	-2.23284	0.000200385	0.0760583	0.198684	0.000186187	0.0706691	0.929145	0.57086	-0.0712163	-0.450968	-0.141027
			0	0	0	0	0	0	0	0	0	0	0	0	0				1.3169	-0.601723	-2.23284	0.000200385	0.0760583	0.198684	0.000186187	0.0706691	0.929145	0.57086	-0.0712163	-0.450968	-0.141027
			0	0	0	0	0	0	0	0	0	0	0	0	0				1.3169	-0.601723	-2.23284	0.000200385	0.0760583	0.198684	0.000186187	0.0706691	0.929145	0.57086	-0.0712163	-0.450968	-0.141027
			0	0	0	0	0	0	0	0	0	0	0	0	0				1.3169	-0.601723	-2.23284	0.000200385	0.0760583	0.198684	0.000186187	0.0706691	0.929145	0.57086	-0.0712163	-0.450968	-0.141027
			0	0	0	0	0	0	0	0	0	0	0	0	0				1.3169	-0.601723	-2.23284	0.000200385	0.0760583	0.198684	0.000186187	0.0706691	0.929145	0.57086	-0.0712163	-0.450968	-0.141027
			0	0	0	0	0	0	0	0	0	0	0	0	0				1.3169	-0.601723	-2.23284	0.000200385	0.0760583	0.198684	0.000186187	0.0706691	0.929145	0.57086	-0.0712163	-0.450968	-0.141027
			0	0	0	0	0	0	0	0	0	0	0	0	0				1.3169	-0.601723	-2.23284	0.000200385	0.0760583	0.198684	0.000186187	0.0706691	0.929145	0.57086	-0.0712163	-0.450968	-0.141027
			0	0	0	0	0	0	0	0	0	0	0	0	0				1.3169	-0.601723	-2.23284	0.000200385	0.0760583	0.198684	0.000186187	0.0706691	0.929145	0.57086	-0.0712163	-0.450968	-0.141027
			0	0	0	0	0	0	0	0	0	0	0	0	0				1.3169	-0.601723	-2.23284	0.000200385	0.0760583	0.198684	0.000186187	0.0706691	0.929145	0.57086	-0.0712163	-0.450968	-0.141027
			0	0	0	0	0	0	0	0	0	0	0	0	0				1.3169	-0.601723	-2.23284	0.000200385	0.0760583	0.198684	0.000186187	0.0706691	0.929145	0.57086	-0.0712163	-0.450968	-0.141027
			0	0	0	0	0	0	0	0	0	0	0	0	0				1.3169	-0.601723	-2.23284	0.000200385	0.0760583	0.198684	0.000186187	0.0706691	0.929145	0.57086	-0.0712163	-0.450968	-0.141027
			0	0	0	0	0	0	0	0	0	0	0	0	0				1.3169	-0.601723	-2.23284	0.000200385	0.0760583	0.198684	0.000186187	0.0706691	0.929145	0.57086	-0.0712163	-0.450968	-0.141027
			0	0	0	0	0	0	0	0	0	0	0	0	0				1.3169	-0.601723	-2.23284	0.000200385	0.0760583	0.198684	0.000186187	0.0706691	0.929145	0.57086	-0.0712163	-0.450968	-0.141027
			0	0	0	0	0	0	0	0	0	0	0	0	0				1.3169	-0.601723	-2.23284	0.000200385	0.0760583	0.198684	0.000186187	0.0706691	0.929145	0.57086	-0.0712163	-0.450968	-0.141027
			0	0	0	0	0	0	0	0	0	0	0	0	0				1.3169	-0.601723	-2.23284	0.000200385	0.0760583	0.198684	0.000186187	0.0706691	0.929145	0.57086	-0.0712163	-0.450968	-0.141027
			0	0	0	0	0	0	0	0	0	0	0	0	0				1.3169	-0.601723	-2.23284	0.000200385	0.0760583	0.198684	0.000186187	0.0706691	0.929145	0.57086	-0.0712163	-0.450968	-0.141027
			0	0	0	0	0	0	0	0	0	0	0	0	0				1.3169	-0.601723	-2.23284	0.000200385	0.0760583	0.198684	0.000186187	0.0706691	0.929145	0.57086	-0.0712163	-0.450968	-0.141027
			0	0	0	0	0	0	0	0	0	0	0	0	0				1.3169	-0.601723	-2.23284	0.000200385	0.0760583	0.198684	0.000186187	0.0706691	0.929145	0.57086	-0.0712163	-0.450968	-0.141027
			0	0	0	0	0	0	0	0	0	0	0	0	0				1.3169	-0.601723	-2.23284	0.000200385	0.0760583	0.198684	0.000186187	0.0706691	0.929145	0.57086	-0.0712163	-0.450968	-0.141027
			0	0	0	0	0	0	0	0	0	0	0	0	0				1.3169	-0.601723	-2.23284	0.000200385	0.0760583	0.198684	0.000186187	0.0706691	0.929145	0.57086	-0.0712163	-0.450968	-0.141027
			0	0	0	0	0	0	0	0	0	0	0	0	0				1.3169	-0.601723	-2.23284	0.000200385	0.0760583	0.198684	0.000186187	0.0706691	0.929145	0.57086	-0.0712163	-0.450968	-0.141027
			0	0	0	0	0	0	0	0	0	0	0	0	0				1.3169	-0.601723	-2.23284	0.000200385	0.0760583	0.198684	0.000186187	0.0706691	0.929145	0.57086	-0.0712163	-0.450968	-0.141027
			0	0	0	0	0	0	0	0	0	0	0	0	0				1.3169	-0.601723	-2.23284	0.000200385	0.0760583	0.198684	0.000186187	0.0706691	0.929145	0.57086	-0.0712163	-0.450968	-0.141027
			0	0	0	0	0	0	0	0	0	0	0	0	0				1.3169	-0.601723	-2.23284	0.000200385	0.0760583	0.198684	0.000186187	0.0706691	0.929145	0.57086	-0.0712163	-0.450968	-0.141027
			0	0	0	0	0	0	0	0	0	0	0	0	0				1.3169	-0.601723	-2.23284	0.000200385	0.0760583	0.198684	0.000186187	0.0706691	0.929145	0.57086	-0.0712163	-0.450968	-0.141027
			0	0	0	0	0	0	0	0	0	0	0	0	0				1.3169	-0.601723	-2.23284	0.000200385	0.0760583	0.198684	0.000186187	0.0706691	0.929145	0.57086	-0.0712163	-0.450968	-0.141027
			0	0	0	0	0	0	0	0	0	0	0	0	0				1.3169	-0.601723	-2.23284	0.000200385	0.0760583	0.198684	0.000186187	0.0706691	0.929145	0.57086	-0.0712163	-0.450968	-0.141027
			0	0	0	0	0	0	0	0	0	0	0	0	0				1.3169	-0.601723	-2.23284	0.000200385	0.0760583	0.198684	0.000186187	0.0706691	0.929145	0.57086	-0.0712163	-0.450968	-0.141027
			0	0	0	0	0	0	0	0	0	0	0	0	0				1.3169	-0.601723	-2.23284	0.000200385	0.0760583	0.198684	0.000186187	0.0706691	0.929145	0.57086	-0.0712163	-0.450968	-0.141027
			0	0	0	0	0	0	0	0	0	0	0	0	0				1.3169	-0.601723	-2.23284	0.000200385	0.0760583	0.198684	0.000186187	0.0706691	0.929145	0.57086	-0.0712163	-0.450968	-0.141027
			0	0	0	0	0	0	0	0	0	0	0	0	0				1.3169	-0.601723	-2.23284	0.000200385	0.0760583	0.198684	0.000186187	0.0706691	0.929145	0.57086	-0.0712163	-0.450968	-0.141027
			0	0	0	0	0	0	0	0	0	0	0	0	0				1.3169	-0.601723	-2.23284	0.000200385	0.0760583	0.198684	0.000186187	0.0706691	0.929145	0.57086	-0.0712163	-0.450968	-0.141027
			0	0	0	0	0	0	0	0	0	0	0	0	0				1.3169	-0.601723	-2.23284	0.000200385	0.0760583	0.198684	0.000186187	0.0706691	0.929145	0.57086	-0.0712163	-0.450968	-0.141027
			0	0	0	0	0	0	0	0	0	0	0	0	0				1.3169	-0.601723	-2.23284	0.000200385	0.0760583	0.198684	0.000186187	0.0706691	0.929145	0.57086	-0.0712163	-0.450968	-0.141027
			0	0	0	0	0	0	0	0	0	0	0	0	0				1.3169	-0.601723	-2.23284	0.000200385	0.0760583	0.198684	0.000186187	0.0706691	0.929145	0.57086	-0.0712163	-0.450968	-0.141027
			0	0	0	0	0	0	0	0	0	0	0	0	0				1.3169	-0.601723	-2.23284	0.000200385	0.0760583	0.198684	0.000186187	0.0706691	0.929145	0.57086	-0.0712163	-0.450968	-0.141027
			0	0	0	0	0	0	0	0	0	0	0	0	0				1.3169	-0.601723	-2.23284	0.000200385	0.0760583	0.198684	0.000186187	0.0706691	0.929145	0.57086	-0.0712163	-0.450968	-0.141027
			0	0	0	0	0	0	0	0	0	0	0	0	0				1.3169	-0.601723	-2.23284	0.000200385	0.0760583	0.198684	0.000186187	0.0706691	0.929145	0.57086	-0.0712163	-0.450968	-0.141027
			0	0	0	0	0	0	0	0	0	0	0	0	0				1.3169	-0.601723	-2.23284	0.000200385	0.0760583	0.198684	0.000186187	0.0706691	0.929145	0.57086	-0.0712163	-0.450968	-0.141027
			0	0	0	0	0	0	0	0	0	0	0	0	0				1.3169	-0.601723	-2.23284	0.000200385	0.0760583	0.198684	0.000186187	0.0706691	0.929145	0.57086	-0.0712163	-0.450968	-0.141027
			0	0	0	0	0	0	0	0	0	0	0	0	0				1.3169	-0.601723	-2.23284	0.000200385	0.0760583	0.198684	0.000186187	0.0706691	0.929145	0.57086	-0.0712163	-0.450968	-0.141027
			0	0	0	0	0	0	0	0	0	0	0	0	0				1.3169	-0.601723	-2.23284	0.000200385	0.0760583	0.198684	0.000186187	0.0706691	0.929145	0.57086	-0.0712163	-0.450968	-0.141027
			0	0	0	0	0	0	0	0	0	0	0	0	0				1.3169	-0.601723	-2.23284	0.000200385	0.0760583	0.198684	0.000186187	0.0706691	0.929145	0.57086	-0.0712163	-0.450968	-0.141027
			0	0	0	0	0	0	0	0	0	0	0	0	0				1.3169	-0.601723	-2.23284	0.000200385	0.0760583	0.198684	0.000186187	0.0706691	0.929145	0.57086	-0.0712163	-0.450968	-0.141027
			0	0	0	0	0	0	0	0	0	0	0	0	0				1.3169	-0.601723	-2.23284	0.000200385	0.0760583	0.198684	0.000186187	0.0706691	0.929145	0.57086	-0.0712163	-0.450968	-0.141027
			0	0	0	0	0	0	0	0	0	0	0	0	0				1.3169	-0.601723	-2.23284	0.000200385	0.0760583	0.198684	0.000186187	0.0706691	0.929145	0.57086	-0.0712163	-0.450968	-0.141027
			0	0	0	0	0	0	0	0	0	0	0	0	0				1.3169	-0.601723	-2.23284	0.000200385	0.0760583	0.198684	0.000186187	0.0706691	0.929145	0.57086	-0.0712163	-0.450968	-0.141027
			0	0	0	0	0	0	0	0	0	0	0	0	0				1.3169	-0.601723	-2.23284	0.000200385	0.0760583	0.198684	0.000186187	0.0706691	0.929145	0.57086	-0.0712163	-0.450968	-0.141027
			0	0	0	0	0	0	0	0	0	0	0	0	0				1.3169	-0.601723	-2.23284	0.000200385	0.0760583	0.198684	0.000186187	0.0706691	0.929145	0.57086	-0.0712163	-0.450968	-0.141027
			0	0	0	0	0	0	0	0	0	0	0	0	0				1.3169	-0.601723	-2.23284	0.000200385	0.0760583	0.198684	0.000186187	0.0706691	0.929145	0.57086	-0.0712163	-0.450968	-0.141027
			0	0	0	0	0	0	0	0	0	0	0	0	0				1.3169	-0.601723	-2.23284	0.000200385	0.0760583	0.198684	0.000186187	0.0706691	0.929145	0.57086	-0.0712163	-0.450968	-0.141027
			0	0	0	0	0	0	0	0	0	0	0	0	0				1.3169	-0.601723	-2.23284	0.000200385	0.0760583	0.198684	0.000186187	0.0706691	0.929145	0.57086	-0.0712163	-0.450968	-0.141027
			0	0	0	0	0	0	0	0	0	0	0	0	0				1.3169	-0.601723	-2.23284	0.000200385	0.0760583	0.198684	0.000186187	0.0706691	0.929145	0.57086	-0.0712163	-0.450968	-0.141027
			0	0	0	0	0	0	0	0	0	0	0	0	0				1.3169	-0.601723	-2.23284	0.000200385	0.0760583	0.198684	0.000186187	0.0706691	0.929145	0.57086	-0.0712163	-0.450968	-0.141027
			0	0	0	0	0	0	0	0	0	0	0	0	0				1.3169	-0.601723	-2.23284	0.000200385	0.0760583	0.198684	0.000186187	0.0706691	0.929145	0.57086	-0.0712163	-0.450968	-0.141027
			0	0	0	0	0	0	0	0	0	0	0	0	0				1.3169	-0.601723	-2.23284	0.000200385	0.0760583	0.198684	0.000186187	0.0706691	0.929145	0.57086	-0.0712163	-0.450968	-0.141027
			0	0	0	0	0	0	0	0	0	0	0	0	0				1.3169	-0.601723	-2.23284	0.000200385	0.0760583	0.198684	0.000186187	0.0706691	0.929145	0.57086	-0.0712163	-0.450968	-0.141027
			0	0	0	0	0	0	0	0	0	0	0	0	0				1.3169	-0.601723	-2.23284	0.000200385	0.0760583	0.198684	0.000186187	0.0706691	0.929145	0.57086	-0.0712163	-0.450968	-0.141027
			0	0	0	0	0	0	0	0	0	0	0	0	0				1.3169	-0.601723	-2.23284	0.000200385	0.0760583	0.198684	0.000186187	0.0706691	0.929145	0.57086	-0.0712163	-0.450968	-0.141027
			0	0	0	0	0	0	0	0	0	0	0	0	0				1.3169	-0.601723	-2.23284	0.000200385	0.0760583	0.198684	0.000186187	0.0706691	0.929145	0.57086	-0.0712163	-0.450968	-0.141027
			0	0	0	0	0	0	0	0	0	0	0	0	0				1.3169	-0.601723	-2.23284	0.000200385	0.0760583	0.198684	0.000186187	0.0706691	0.929145	0.57086	-0.0712163	-0.450968	-0.141027
			0	0	0	0	0	0	0	0	0	0	0	0	0				1.3169	-0.601723	-2.23284	0.000200385	0.0760583	0.198684	0.000186187	0.0706691	0.929145	0.57086	-0.0712163	-0.450968	-0.141027
			0	0	0	0	0	0	0	0	0	0	0	0	0				1.3169	-0.601723	-2.23284	0.000200385	0.0760583	0.198684	0.000186187	0.0706691	0.929145	0.57086	-0.0712163	-0.450968	-0.141027
			0	0	0	0	0	0	0	0	0	0	0	0	0				1.3169	-0.601723	-2.23284	0.000200385	0.0760583	0.198684	0.000186187	0.0706691	0.929145	0.57086	-0.0712163	-0.450968	-0.141027
			0	0	0	0	0	0	0	0	0	0	0	0	0				1.3169	-0.601723	-2.23284	0.000200385	0.0760583	0.198684	0.000186187	0.0706691	0.929145	0.57086	-0.0712163	-0.450968	-0.141027
			0	0	0	0	0	0	0	0	0	0	0	0	0				1.3169	-0.601723	-2.23284	0.000200385	0.0760583	0.198684	0.000186187	0.0706691	0.929145	0.57086	-0.0712163	-0.450968	-0.141027
			0	0	0	0	0	0	0	0	0	0	0	0	0				1.3169	-0.601723	-2.23284	0.000200385	0.0760583	0.198684	0.000186187	0.0706691	0.929145	0.57086	-0.0712163	-0.450968	-0.141027
			0	0	0	0	0	0	0	0	0	0	0	0	0				1.3169	-0.601723	-2.23284	0.000200385	0.0760583	0.198684	0.000186187	0.0706691	0.929145	0.57086	-0.0712163	-0.450968	-0.141027
			0	0	0	0	0	0	0	0	0	0	0	0	0				1.3169	-0.601723	-2.23284	0.000200385	0.0760583	0.198684	0.000186187	0.0706691	0.929145	0.57086	-0.0712163	-0.450968	-0.141027
			0	0	0	0	0	0	0	0	0	0	0	0	0				1.3169	-0.601723	-2.23284	0.000200385	0.0760583	0.198684	0.000186187	0.0706691	0.929145	0.57086	-0.0712163	-0.450968	-0.141027
			0	0	0	0	0	0	0	0	0	0	0	0	0				1.3169	-0.601723	-2.23284	0.000200385	0.0760583	0.198684	0.000186187	0.0706691	0.929145	0.57086	-0.0712163	-0.450968	-0.141027
			0	0	0	0	0	0	0	0	0	0	0	0	0				1.3169	-0.601723	-2.23284	0.000200385	0.0760583	0.198684	0.000186187	0.0706691	0.929145	0.57086	-0.0712163	-0.450968	-0.141027
			0	0	0	0	0	0	0	0	0	0	0	0	0				1.3169	-0.601723	-2.23284	0.000200385	0.0760583	0.198684	0.000186187	0.0706691	0.929145	0.57086	-0.0712163	-0.450968	-0.141027
			0	0	0	0	0	0	0	0	0	0	0	0	0				1.3169	-0.601723	-2.23284	0.000200385	0.0760583	0.198684	0.000186187	0.0706691	0.929145	0.57086	-0.0712163	-0.450968	-0.141027
			0	0	0	0	0	0	0	0	0	0	0	0	0				1.3169	-0.601723	-2.23284	0.000200385	0.0760583	0.198684	0.000186187	0.0706691	0.929145	0.57086	-0.0712163	-0.450968	-0.141027
			0	0	0	0	0	0	0	0	0	0	0	0	0				1.3169	-0.601723	-2.23284	0.000200385	0.0760583	0.198684	0.000186187	0.0706691	0.929145	0.57086	-0.0712163	-0.450968	-0.141027
			0	0	0	0	0	0	0	0	0	0	0	0	0				1.3169	-0.601723	-2.23284	0.000200385	0.0760583	0.198684	0.000186187	0.0706691	0.929145	0.57086	-0.0712163	-0.450968	-0.141027
			0	0	0	0	0	0	0	0	0	0	0	0	0				1.3169	-0.601723	-2.23284	0.000200385	0.0760583	0.198684	0.000186187	0.0706691	0.929145	0.57086	-0.0712163	-0.450968	-0.141027
			0	0	0	0	0	0	0	0	0	0	0	0	0				1.3169	-0.601723	-2.23284	0.000200385	0.0760583	0.198684	0.000186187	0.0706691	0.929145	0.57086	-0.0712163	-0.450968	-0.141027
			0	0	0	0	0	0	0	0	0	0	0	0	0				1.3169	-0.601723	-2.23284	0.000200385	0.0760583	0.198684	0.000186187	0.0706691	0.929145	0.57086	-0.0712163	-0.450968	-0.141027
			0	0	0	0	0	0	0	0	0	0	0	0	0				1.3169	-0.601723	-2.23284	0.000200385	0.0760583	0.198684	0.000186187	0.0706691	0.929145	0.57086	-0.0712163	-0.450968	-0.141027
			0	0	0	0	0	0	0	0	0	0	0	0	0				1.3169	-0.601723	-2.23284	0.000200385	0.0760583	0.198684	0.000186187	0.0706691	0.929145	0.57086	-0.0712163	-0.450968	-0.141027
			0	0	0	0	0	0	0	0	0	0	0	0	0				1.3169	-0.601723	-2.23284	0.000200385	0.0760583	0.198684	0.000186187	0.0706691	0.929145	0.57086	-0.0712163	-0.450968	-0.141027
			0	0	0	0	0	0	0	0	0	0	0	0	0				1.3169	-0.601723	-2.23284	0.000200385	0.0760583	0.198684	0.000186187	0.0706691	0.929145	0.57086	-0.0712163	-0.450968	-0.141027
			0	0	0	0	0	0	0	0	0	0	0	0	0				1.3169	-0.601723	-2.23284	0.000200385	0.0760583	0.198684	0.000186187	0.0706691	0.929145	0.57086	-0.0712163	-0.450968	-0.141027
			0	0	0	0	0	0	0	0	0	0	0	0	0				1.3169	-0.601723	-2.23284	0.000200385	0.0760583	0.198684	0.000186187	0.0706691	0.929145	0.57086	-0.0712163	-0.450968	-0.141027
			0	0	0	0	0	0	0	0	0	0	0	0	0				1.3169	-0.601723	-2.23284	0.000200385	0.0760583	0.198684	0.000186187	0.0706691	0.929145	0.57086	-0.0712163	-0.450968	-0.141027
			0	0	0	0	0	0	0	0	0	0	0	0	0				1.3169	-0.601723	-2.23284	0.000200385	0.0760583	0.198684	0.000186187	0.0706691	0.929145	0.57086	-0.0712163	-0.450968	-0.141027
			0	0	0	0	0	0	0	0	0	0	0	0	0				1.3169	-0.601723	-2.23284	0.000200385	0.0760583	0.198684	0.000186187	0.0706691	0.929145	0.57086	-0.0712163	-0.450968	-0.141027
			0	0	0	0	0	0	0	0	0	0	0	0	0				1.3169	-0.601723	-2.23284	0.000200385	0.0760583	0.198684	0.000186187	0.0706691	0.929145	0.57086	-0.0712163	-0.450968	-0.141027
			0	0	0	0	0	0	0	0	0	0	0	0	0				1.3169	-0.601723	-2.23284	0.000200385	0.0760583	0.198684	0.000186187	0.0706691	0.929145	0.57086	-0.0712163	-0.450968	-0.141027
			0	0	0	0	0	0	0	0	0	0	0	0	0				1.3169	-0.601723	-2.23284	0.000200385	0.0760583	0.198684	0.000186187	0.0706691	0.929145	0.57086	-0.0712163	-0.450968	-0.141027
			0	0	0	0	0	0	0	0	0	0	0	0	0				1.3169	-0.601723	-2.23284	0.000200385	0.0760583	0.198684	0.000186187	0.0706691	0.929145	0.57086	-0.0712163	-0.450968	-0.141027
			0	0	0	0	0	0	0	0	0	0	0	0	0				1.3169	-0.601723	-2.23284	0.000200385	0.0760583	0.198684	0.000186187	0.0706691	0.929145	0.57086	-0.0712163	-0.450968	-0.141027
			0	0	0	0	0	0	0	0	0	0	0	0	0				1.3169	-0.601723	-2.23284	0.000200385	0.0760583	0.198684	0.000186187	0.0706691	0.929145	0.57086	-0.0712163	-0.450968	-0.141027
			0	0	0	0	0	0	0	0	0	0	0	0	0				1.3169	-0.601723	-2.23284	0.000200385	0.0760583	0.198684	0.000186187	0.0706691	0.929145	0.57086	-0.0712163	-0.450968	-0.141027
			0	0	0	0	0	0	0	0	0	0	0	0	0				1.3169	-0.601723	-2.23284	0.000200385	0.0760583	0.198684	0.000186187	0.0706691	0.929145	0.57086	-0.0712163	-0.450968	-0.141027
			0	0	0	0	0	0	0	0	0	0	0	0	0				1.3169	-0.601723	-2.23284	0.000200385	0.0760583	0.198684	0.000186187	0.0706691	0.929145	0.57086	-0.0712163	-0.450968	-0.141027
			0	0	0	0	0	0	0	0	0	0	0	0	0				1.3169	-0.601723	-2.23284	0.000200385	0.0760583	0.198684	0.000186187	0.0706691	0.929145	0.57086	-0.0712163	-0.450968	-0.141027
			0	0	0	0	0	0	0	0	0	0	0	0	0				1.3169	-0.601723	-2.23284	0.000200385	0.0760583	0.198684	0.000186187	0.0706691	0.929145	0.57086	-0.0712163	-0.450968	-0.141027
			0	0	0	0	0	0	0	0	0	0	0	0	0				1.3169	-0.601723	-2.23284	0.000200385	0.0760583	0.198684	0.000186187	0.0706691	0.929145	0.57086	-0.0712163	-0.450968	-0.141027
			0	0	0	0	0	0	0	0	0	0	0	0	0				1.3169	-0.601723	-2.23284	0.000200385	0.0760583	0.198684	0.000186187	0.0706691	0.929145	0.57086	-0.0712163	-0.450968	-0.141027
			0	0	0	0	0	0	0	0	0	0	0	0	0				1.3169	-0.601723	-2.23284	0.000200385	0.0760583	0.198684	0.000186187	0.0706691	0.929145	0.57086	-0.0712163	-0.450968	-0.141027
			0	0	0	0	0	0	0	0	0	0	0	0	0				1.3169	-0.601723	-2.23284	0.000200385	0.0760583	0.198684	0.000186187	0.0706691	0.929145	0.57086	-0.0712163	-0.450968	-0.141027
			0	0	0	0	0	0	0	0	0	0	0	0	0				1.3169	-0.601723	-2.23284	0.000200385	0.0760583	0.198684	0.000186187	0.0706691	0.929145	0.57086	-0.0712163	-0.450968	-0.141027
			0	0	0	0	0	0	0	0	0	0	0	0	0				1.3169	-0.601723	-2.23284	0.000200385	0.0760583	0.198684	0.000186187	0.0706691	0.929145	0.57086	-0.0712163	-0.450968	-0.141027
			0	0	0	0	0	0	0	0	0	0	0	0	0				1.3169	-0.601723	-2.23284	0.000200385	0.0760583	0.198684	0.000186187	0.0706691	0.929145	0.57086	-0.0712163	-0.450968	-0.141027
			0	0	0	0	0	0	0	0	0	0	0	0	0				1.3169	-0.601723	-2.23284	0.000200385	0.0760583	0.198684	0.000186187	0.0706691	0.929145	0.57086	-0.0712163	-0.450968	-0.141027
			0	0	0	0	0	0	0	0	0	0	0	0	0				1.3169	-0.601723	-2.23284	0.000200385	0.0760583	0.198684	0.000186187	0.0706691	0.929145	0.57086	-0.0712163	-0.450968	-0.141027
			0	0	0	0	0	0	0	0	0	0	0	0	0				1.3169	-0.601723	-2.23284	0.000200385	0.0760583	0.198684	0.000186187	0.0706691	0.929145	0.57086	-0.0712163	-0.450968	-0.141027
			0	0	0	0	0	0	0	0	0	0	0	0	0				1.3169	-0.601723	-2.23284	0.000200385	0.0760583	0.198684	0.000186187	0.0706691	0.929145	0.57086	-0.0712163	-0.450968	-0.141027
			0	0	0	0	0	0	0	0	0	0	0	0	0				1.3169	-0.601723	-2.23284	0.000200385	0.0760583	0.198684	0.000186187	0.0706691	0.929145	0.57086	-0.0712163	-0.450968	-0.141027
			0	0	0	0	0	0	0	0	0	0	0	0	0				1.3169	-0.601723	-2.23284	0.000200385	0.0760583	0.198684	0.000186187	0.0706691	0.929145	0.57086	-0.0712163	-0.450968	-0.141027
			0	0	0	0	0	0	0	0	0	0	0	0	0				1.3169	-0.601723	-2.23284	0.000200385	0.0760583	0.198684	0.000186187	0.0706691	0.929145	0.57086	-0.0712163	-0.450968	-0.141027
			0	0	0	0	0	0	0	0	0	0	0	0	0				1.3169	-0.601723	-2.23284	0.000200385	0.0760583	0.198684	0.000186187	0.0706691	0.929145	0.57086	-0.0712163	-0.450968	-0.141027
			0	0	0	0	0	0	0	0	0	0	0	0	0				1.3169	-0.601723	-2.23284	0.000200385	0.0760583	0.198684	0.000186187	0.0706691	0.929145	0.57086	-0.0712163	-0.450968	-0.141027
			0	0	0	0	0	0	0	0	0	0	0	0	0				1.3169	-0.601723	-2.23284	0.000200385	0.0760583	0.198684	0.000186187	0.0706691	0.929145	0.57086	-0.0712163	-0.450968	-0.141027
			0	0	0	0	0	0	0	0	0	0	0	0	0				1.3169	-0.601723	-2.23284	0.000200385	0.0760583	0.198684	0.000186187	0.0706691	0.929145	0.57086	-0.0712163	-0.450968	-0.141027
			0	0	0	0	0	0	0	0	0	0	0	0	0				1.3169	-0.601723	-2.23284	0.000200385	0.0760583	0.198684	0.000186187	0.0706691	0.929145	0.57086	-0.0712163	-0.450968	-0.141027
			0	0	0	0	0	0	0	0	0	0	0	0	0				1.3169	-0.601723	-2.23284	0.000200385	0.0760583	0.198684	0.000186187	0.0706691	0.929145	0.57086	-0.0712163	-0.450968	-0.141027
			0	0	0	0	0	0	0	0	0	0	0	0	0				1.3169	-0.601723	-2.23284	0.000200385	0.0760583	0.198684	0.000186187	0.0706691	0.929145	0.57086	-0.0712163	-0.450968	-0.141027
			0	0	0	0	0	0	0	0	0	0	0	0	0				1.3169	-0.601723	-2.23284	0.000200385	0.0760583	0.198684	0.000186187	0.0706691	0.929145	0.57086	-0.0712163	-0.450968	-0.141027
			0	0	0	0	0	0	0	0	0	0	0	0	0				1.3169	-0.601723	-2.23284	0.000200385	0.0760583	0.198684	0.000186187	0.0706691	0.929145	0.57086	-0.0712163	-0.450968	-0.141027
			0	0	0	0	0	0	0	0	0	0	0	0	0				1.3169	-0.601723	-2.23284	0.000200385	0.0760583	0.198684	0.000186187	0.0706691	0.929145	0.57086	-0.0712163	-0.450968	-0.141027
			0	0	0	0	0	0	0	0	0	0	0	0	0				1.3169	-0.601723	-2.23284	0.000200385	0.0760583	0.198684	0.000186187	0.0706691	0.929145	0.57086	-0.0712163	-0.450968	-0.141027
			0	0	0	0	0	0	0	0	0	0	0	0	0				1.3169	-0.601723	-2.23284	0.000200385	0.0760583	0.198684	0.000186187	0.0706691	0.929145	0.57086	-0.0712163	-0.450968	-0.141027
			0	0	0	0	0	0	0	0	0	0	0	0	0				1.3169	-0.601723	-2.23284	0.000200385	0.0760583	0.198684	0.000186187	0.0706691	0.929145	0.57086	-0.0712163	-0.450968	-0.141027
			0	0	0	0	0	0	0	0	0	0	0	0	0				1.3169	-0.601723	-2.23284	0.000200385	0.0760583	0.198684	0.000186187	0.0706691	0.929145	0.57086	-0.0712163	-0.450968	-0.141027
			0	0	0	0	0	0	0	0	0	0	0	0	0				1.3169	-0.601723	-2.23284	0.000200385	0.0760583	0.198684	0.000186187	0.0706691	0.929145	0.57086	-0.0712163	-0.450968	-0.141027
			0	0	0	0	0	0	0	0	0	0	0	0	0				1.3169	-0.601723	-2.23284	0.000200385	0.0760583	0.198684	0.000186187	0.0706691	0.929145	0.57086	-0.0712163	-0.450968	-0.141027
			0	0	0	0	0	0	0	0	0	0	0	0	0				1.3169	-0.601723	-2.23284	0.000200385	0.0760583	0.198684	0.000186187	0.0706691	0.929145	0.57086	-0.0712163	-0.450968	-0.141027
			0	0	0	0	0	0	0	0	0	0	0	0	0				1.3169	-0.601723	-2.23284	0.000200385	0.0760583	0.198684	0.000186187	0.0706691	0.929145	0.57086	-0.0712163	-0.450968	-0.141027
			0	0	0	0	0	0	0	0	0	0	0	0	0				1.3169	-0.601723	-2.23284	0.000200385	0.0760583	0.198684	0.000186187	0.0706691	0.929145	0.57086	-0.0712163	-0.450968	-0.141027
			0	0	0	0	0	0	0	0	0	0	0	0	0				1.3169	-0.601723	-2.23284	0.000200385	0.0760583	0.198684	0.000186187	0.0706691	0.929145	0.57086	-0.0712163	-0.450968	-0.141027
			0	0	0	0	0	0	0	0	0	0	0	0	0				1.3169	-0.601723	-2.23284	0.000200385	0.0760583	0.198684	0.000186187	0.0706691	0.929145	0.57086	-0.0712163	-0.450968	-0.141027
			0	0	0	0	0	0	0	0	0	0	0	0	0				1.3169	-0.601723	-2.23284	0.000200385	0.0760583	0.198684	0.000186187	0.0706691	0.929145	0.57086	-0.0712163	-0.450968	-0.141027
			0	0	0	0	0	0	0	0	0	0	0	0	0				1.3169	-0.601723	-2.23284	0.000200385	0.0760583	0.198684	0.000186187	0.0706691	0.929145	0.57086	-0.0712163	-0.450968	-0.141027
			0	0	0	0	0	0	0	0	0	0	0	0	0				1.3169	-0.601723	-2.23284	0.000200385	0.0760583	0.198684	0.000186187	0.0706691	0.929145	0.57086	-0.0712163	-0.450968	-0.141027
			0	0	0	0	0	0	0	0	0	0	0	0	0				1.3169	-0.601723	-2.23284	0.000200385	0.0760583	0.198684	0.000186187	0.0706691	0.929145	0.57086	-0.0712163	-0.450968	-0.141027
			0	0	0	0	0	0	0	0	0	0	0	0	0				1.3169	-0.601723	-2.23284	0.000200385	0.0760583	0.198684	0.000186187	0.0706691	0.929145	0.57086	-0.0712163	-0.450968	-0.141027
			0	0	0	0	0	0	0	0	0	0	0	0	0				1.3169	-0.601723	-2.23284	0.000200385	0.0760583	0.198684	0.000186187	0.0706691	0.929145	0.57086	-0.0712163	-0.450968	-0.141027
			0	0	0	0	0	0	0	0	0	0	0	0	0				1.3169	-0.601723	-2.23284	0.000200385	0.0760583	0.198684	0.000186187	0.0706691	0.929145	0.57086	-0.0712163	-0.450968	-0.141027
			0	0	0	0	0	0	0	0	0	0	0	0	0				1.3169	-0.601723	-2.23284	0.000200385	0.0760583	0.198684	0.000186187	0.0706691	0.929145	0.57086	-0.0712163	-0.450968	-0.141027
			0	0	0	0	0	0	0	0	0	0	0	0	0				1.3169	-0.601723	-2.23284	0.000200385	0.0760583	0.198684	0.000186187	0.0706691	0.929145	0.57086	-0.0712163	-0.450968	-0.141027
			0	0	0	0	0	0	0	0	0	0	0	0	0				1.3169	-0.601723	-2.23284	0.000200385	0.0760583	0.198684	0.000186187	0.0706691	0.929145	0.57086	-0.0712163	-0.450968	-0.141027
			0	0	0	0	0	0	0	0	0	0	0	0	0				1.3169	-0.601723	-2.23284	0.000200385	0.0760583	0.198684	0.000186187	0.0706691	0.929145	0.57086	-0.0712163	-0.450968	-0.141027
			0	0	0	0	0	0	0	0	0	0	0	0	0				1.3169	-0.601723	-2.23284	0.000200385	0.0760583	0.198684	0.000186187	0.0706691	0.929145	0.57086	-0.0712163	-0.450968	-0.141027
			0	0	0	0	0	0	0	0	0	0	0	0	0				1.3169	-0.601723	-2.23284	0.000200385	0.0760583	0.198684	0.000186187	0.0706691	0.929145	0.57086	-0.0712163	-0.450968	-0.141027
			0	0	0	0	0	0	0	0	0	0	0	0	0				1.3169	-0.601723	-2.23284	0.000200385	0.0760583	0.198684	0.000186187	0.0706691	0.929145	0.57086	-0.0712163	-0.450968	-0.141027
			0	0	0	0	0	0	0	0	0	0	0	0	0				1.3169	-0.601723	-2.23284	0.000200385	0.0760583	0.198684	0.000186187	0.0706691	0.929145	0.57086	-0.0712163	-0.450968	-0.141027
			0	0	0	0	0	0	0	0	0	0	0	0	0				1.3169	-0.601723	-2.23284	0.000200385	0.0760583	0.198684	0.000186187	0.0706691	0.929145	0.57086	-0.0712163	-0.450968	-0.141027
			0	0	0	0	0	0	0	0	0	0	0	0	0				1.3169	-0.601723	-2.23284	0.000200385	0.0760583	0.198684	0.000186187	0.0706691	0.929145	0.57086	-0.0712163	-0.450968	-0.141027
			0	0	0	0	0	0	0	0	0	0	0	0	0				1.3169	-0.601723	-2.23284	0.000200385	0.0760583	0.198684	0.000186187	0.0706691	0.929145	0.57086	-0.0712163	-0.450968	-0.141027
			0	0	0	0	0	0	0	0	0	0	0	0	0				1.3169	-0.601723	-2.23284	0.000200385	0.0760583	0.198684	0.000186187	0.0706691	0.929145	0.57086	-0.0712163	-0.450968	-0.141027
			0	0	0	0	0	0	0	0	0	0	0	0	0				1.3169	-0.601723	-2.23284	0.000200385	0.0760583	0.198684	0.000186187	0.0706691	0.929145	0.57086	-0.0712163	-0.450968	-0.141027
			0	0	0	0	0	0	0	0	0	0	0	0	0				1.3169	-0.601723	-2.23284	0.000200385	0.0760583	0.198684	0.000186187	0.0706691	0.929145	0.57086	-0.0712163	-0.450968	-0.141027
			0	0	0	0	0	0	0	0	0	0	0	0	0				1.3169	-0.601723	-2.23284	0.000200385	0.0760583	0.198684	0.000186187	0.0706691	0.929145	0.57086	-0.0712163	-0.450968	-0.141027
			0	0	0	0	0	0	0	0	0	0	0	0	0				1.3169	-0.601723	-2.23284	0.000200385	0.0760583	0.198684	0.000186187	0.0706691	0.929145	0.57086	-0.0712163	-0.450968	-0.141027
			0	0	0	0	0	0	0	0	0	0	0	0	0				1.3169	-0.601723	-2.23284	0.000200385	0.0760583	0.198684	0.000186187	0.0706691	0.929145	0.57086	-0.0712163	-0.450968	-0.141027
			0	0	0	0	0	0	0	0	0	0	0	0	0				1.3169	-0.601723	-2.23284	0.000200385	0.0760583	0.198684	0.000186187	0.0706691	0.929145	0.57086	-0.0712163	-0.450968	-0.141027
			0	0	0	0	0	0	0	0	0	0	0	0	0				1.3169	-0.601723	-2.23284	0.000200385	0.0760583	0.198684	0.000186187	0.0706691	0.929145	0.57086	-0.0712163	-0.450968	-0.141027
			0	0	0	0	0	0	0	0	0	0	0	0	0				1.3169	-0.601723	-2.23284	0.000200385	0.0760583	0.198684	0.000186187	0.0706691	0.929145	0.57086	-0.0712163	-0.450968	-0.141027
			0	0	0	0	0	0	0	0	0	0	0	0	0				1.3169	-0.601723	-2.23284	0.000200385	0.0760583	0.198684	0.000186187	0.0706691	0.929145	0.57086	-0.0712163	-0.450968	-0.141027
			0	0	0	0	0	0	0	0	0	0	0	0	0				1.3169	-0.601723	-2.23284	0.000200385	0.0760583	0.198684	0.000186187	0.0706691	0.929145	0.57086	-0.0712163	-0.450968	-0.141027
			0	0	0	0	0	0	0	0	0	0	0	0	0				1.3169	-0.601723	-2.23284	0.000200385	0.0760583	0.198684	0.000186187	0.0706691	0.929145	0.57086	-0.0712163	-0.450968	-0.141027
			0	0	0	0	0	0	0	0	0	0	0	0	0				1.3169	-0.601723	-2.23284	0.000200385	0.0760583	0.198684	0.000186187	0.0706691	0.929145	0.57086	-0.0712163	-0.450968	-0.141027
			0	0	0	0	0	0	0	0	0	0	0	0	0				1.3169	-0.601723	-2.23284	0.000200385	0.0760583	0.198684	0.000186187	0.0706691	0.929145	0.57086	-0.0712163	-0.450968	-0.141027
			0	0	0	0	0	0	0	0	0	0	0	0	0				1.3169	-0.601723	-2.23284	0.000200385	0.0760583	0.198684	0.000186187	0.0706691	0.929145	0.57086	-0.0712163	-0.450968	-0.141027
			0	0	0	0	0	0	0	0	0	0	0	0	0				1.3169	-0.601723	-2.23284	0.000200385	0.0760583	0.198684	0.000186187	0.0706691	0.929145	0.57086	-0.0712163	-0.450968	-0.141027
			0	0	0	0	0	0	0	0	0	0	0	0	0				1.3169	-0.601723	-2.23284	0.000200385	0.0760583	0.198684	0.000186187	0.0706691	0.929145	0.57086	-0.0712163	-0.450968	-0.141027
			0	0	0	0	0	0	0	0	0	0	0	0	0				1.3169	-0.601723	-2.23284	0.000200385	0.0760583	0.198684	0.000186187	0.0706691	0.929145	0.57086	-0.0712163	-0.450968	-0.141027
			0	0	0	0	0	0	0	0	0	0	0	0	0				1.3169	-0.601723	-2.23284	0.000200385	0.0760583	0.198684	0.000186187	0.0706691	0.929145	0.57086	-0.0712163	-0.450968	-0.141027
			0	0	0	0	0	0	0	0	0	0	0	0	0				1.3169	-0.601723	-2.23284	0.000200385	0.0760583	0.198684	0.000186187	0.0706691	0.929145	0.57086	-0.0712163	-0.450968	-0.141027
			0	0	0	0	0	0	0	0	0	0	0	0	0				1.3169	-0.601723	-2.23284	0.000200385	0.0760583	0.198684	0.000186187	0.0706691	0.929145	0.57086	-0.0712163	-0.450968	-0.141027
			0	0	0	0	0	0	0	0	0	0	0	0	0				1.3169	-0.601723	-2.23284	0.000200385	0.0760583	0.198684	0.000186187	0.0706691	0.929145	0.57086	-0.0712163	-0.450968	-0.141027
			0	0	0	0	0	0	0	0	0	0	0	0	0				1.3169	-0.601723	-2.23284	0.000200385	0.0760583	0.198684	0.000186187	0.0706691	0.929145	0.57086	-0.0712163	-0.450968	-0.141027
			0	0	0	0	0	0	0	0	0	0	0	0	0				1.3169	-0.601723	-2.23284	0.000200385	0.0760583	0.198684	0.000186187	0.0706691	0.929145	0.57086	-0.0712163	-0.450968	-0.141027
			0	0	0	0	0	0	0	0	0	0	0	0	0				1.3169	-0.601723	-2.23284	0.000200385	0.0760583	0.198684	0.000186187	0.0706691	0.929145	0.57086	-0.0712163	-0.450968	-0.141027
			0	0	0	0	0	0	0	0	0	0	0	0	0				1.3169	-0.601723	-2.23284	0.000200385	0.0760583	0.198684	0.000186187	0.0706691	0.929145	0.57086	-0.0712163	-0.450968	-0.141027
			0	0	0	0	0	0	0	0	0	0	0	0	0				1.3169	-0.601723	-2.23284	0.000200385	0.0760583	0.198684	0.000186187	0.0706691	0.929145	0.57086	-0.0712163	-0.450968	-0.141027
			0	0	0	0	0	0	0	0	0	0	0	0	0				1.3169	-0.601723	-2.23284	0.000200385	0.0760583	0.198684	0.000186187	0.0706691	0.929145	0.57086	-0.0712163	-0.450968	-0.141027
			0	0	0	0	0	0	0	0	0	0	0	0	0				1.3169	-0.601723	-2.23284	0.000200385	0.0760583	0.198684	0.000186187	0.0706691	0.929145	0.57086	-0.0712163	-0.450968	-0.141027
			0	0	0	0	0	0	0	0	0	0	0	0	0				1.3169	-0.601723	-2.23284	0.000200385	0.0760583	0.198684	0.000186187	0.0706691	0.929145	0.57086	-0.0712163	-0.450968	-0.141027
			0	0	0	0	0	0	0	0	0	0	0	0	0				1.3169	-0.601723	-2.23284	0.000200385	0.0760583	0.198684	0.000186187	0.0706691	0.929145	0.57086	-0.0712163	-0.450968	-0.141027
			0	0	0	0	0	0	0	0	0	0	0	0	0				1.3169	-0.601723	-2.23284	0.000200385	0.0760583	0.198684	0.000186187	0.0706691	0.929145	0.57086	-0.0712163	-0.450968	-0.141027
			0	0	0	0	0	0	0	0	0	0	0	0	0				1.3169	-0.601723	-2.23284	0.000200385	0.0760583	0.198684	0.000186187	0.0706691	0.929145	0.57086	-0.0712163	-0.450968	-0.141027
			0	0	0	0	0	0	0	0	0	0	0	0	0				1.3169	-0.601723	-2.23284	0.000200385	0.0760583	0.198684	0.000186187	0.0706691	0.929145	0.57086	-0.0712163	-0.450968	-0.141027
			0	0	0	0	0	0	0	0	0	0	0	0	0				1.3169	-0.601723	-2.23284	0.000200385	0.0760583	0.198684	0.000186187	0.0706691	0.929145	0.57086	-0.0712163	-0.450968	-0.141027
			0	0	0	0	0	0	0	0	0	0	0	0	0				1.3169	-0.601723	-2.23284	0.000200385	0.0760583	0.198684	0.000186187	0.0706691	0.929145	0.57086	-0.0712163	-0.450968	-0.141027
			0	0	0	0	0	0	0	0	0	0	0	0	0				1.3169	-0.601723	-2.23284	0.000200385	0.0760583	0.198684	0.000186187	0.0706691	0.929145	0.57086	-0.0712163	-0.450968	-0.141027
			0	0	0	0	0	0	0	0	0	0	0	0	0				1.3169	-0.601723	-2.23284	0.000200385	0.0760583	0.198684	0.000186187	0.0706691	0.929145	0.57086	-0.0712163	-0.450968	-0.141027
			0	0	0	0	0	0	0	0	0	0	0	0	0				1.3169	-0.601723	-2.23284	0.000200385	0.0760583	0.198684	0.000186187	0.0706691	0.929145	0.57086	-0.0712163	-0.450968	-0.141027
			0	0	0	0	0	0	0	0	0	0	0	0	0				1.3169	-0.601723	-2.23284	0.000200385	0.0760583	0.198684	0.000186187	0.0706691	0.929145	0.57086	-0.0712163	-0.450968	-0.141027
			0	0	0	0	0	0	0	0	0	0	0	0	0				1.3169	-0.601723	-2.23284	0.000200385	0.0760583	0.198684	0.000186187	0.0706691	0.929145	0.57086	-0.0712163	-0.450968	-0.141027
			0	0	0	0	0	0	0	0	0	0	0	0	0				1.3169	-0.601723	-2.23284	0.000200385	0.0760583	0.198684	0.000186187	0.0706691	0.929145	0.57086	-0.0712163	-0.450968	-0.141027
			0	0	0	0	0	0	0	0	0	0	0	0	0				1.3169	-0.601723	-2.23284	0.000200385	0.0760583	0.198684	0.000186187	0.0706691	0.929145	0.57086	-0.0712163	-0.450968	-0.141027
			0	0	0	0	0	0	0	0	0	0	0	0	0				1.3169	-0.601723	-2.23284	0.000200385	0.0760583	0.198684	0.000186187	0.0706691	0.929145	0.57086	-0.0712163	-0.450968	-0.141027
			0	0	0	0	0	0	0	0	0	0	0	0	0				1.3169	-0.601723	-2.23284	0.000200385	0.0760583	0.198684	0.000186187	0.0706691	0.929145	0.57086	-0.0712163	-0.450968	-0.141027
			0	0	0	0	0	0	0	0	0	0	0	0	0				1.3169	-0.601723	-2.23284	0.000200385	0.0760583	0.198684	0.000186187	0.0706691	0.929145	0.57086	-0.0712163	-0.450968	-0.141027
			0	0	0	0	0	0	0	0	0	0	0	0	0				1.3169	-0.601723	-2.23284	0.000200385	0.0760583	0.198684	0.000186187	0.0706691	0.929145	0.57086	-0.0712163	-0.450968	-0.141027
			0	0	0	0	0	0	0	0	0	0	0	0	0				1.3169	-0.601723	-2.23284	0.000200385	0.0760583	0.198684	0.000186187	0.0706691	0.929145	0.57086	-0.0712163	-0.450968	-0.141027
			0	0	0	0	0	0	0	0	0	0	0	0	0				1.3169	-0.601723	-2.23284	0.000200385	0.0760583	0.198684	0.000186187	0.0706691	0.929145	0.57086	-0.0712163	-0.450968	-0.141027
			0	0	0	0	0	0	0	0	0	0	0	0	0				1.3169	-0.601723	-2.23284	0.000200385	0.0760583	0.198684	0.000186187	0.0706691	0.929145	0.57086	-0.0712163	-0.450968	-0.141027
			0	0	0	0	0	0	0	0	0	0	0	0	0				1.3169	-0.601723	-2.23284	0.000200385	0.0760583	0.198684	0.000186187	0.0706691	0.929145	0.57086	-0.0712163	-0.450968	-0.141027
			0	0	0	0	0	0	0	0	0	0	0	0	0				1.3169	-0.601723	-2.23284	0.000200385	0.0760583	0.198684	0.000186187	0.0706691	0.929145	0.57086	-0.0712163	-0.450968	-0.141027
			0	0	0	0	0	0	0	0	0	0	0	0	0				1.3169	-0.601723	-2.23284	0.000200385	0.0760583	0.198684	0.000186187	0.0706691	0.929145	0.57086	-0.0712163	-0.450968	-0.141027
			0	0	0	0	0	0	0	0	0	0	0	0	0				1.3169	-0.601723	-2.23284	0.000200385	0.0760583	0.198684	0.000186187	0.0706691	0.929145	0.57086	-0.0712163	-0.450968	-0.141027
			0	0	0	0	0	0	0	0	0	0	0	0	0				1.3169	-0.601723	-2.23284	0.000200385	0.0760583	0.198684	0.000186187	0.0706691	0.929145	0.57086	-0.0712163	-0.450968	-0.141027
			0	0	0	0	0	0	0	0	0	0	0	0	0				1.3169	-0.601723	-2.23284	0.000200385	0.0760583	0.198684	0.000186187	0.0706691	0.929145	0.57086	-0.0712163	-0.450968	-0.141027
			0	0	0	0	0	0	0	0	0	0	0	0	0				1.3169	-0.601723	-2.23284	0.000200385	0.0760583	0.198684	0.000186187	0.0706691	0.929145	0.57086	-0.0712163	-0.450968	-0.141027
			0	0	0	0	0	0	0	0	0	0	0	0	0				1.3169	-0.601723	-2.23284	0.000200385	0.0760583	0.198684	0.000186187	0.0706691	0.929145	0.57086	-0.0712163	-0.450968	-0.141027
			0	0	0	0	0	0	0	0	0	0	0	0	0				1.3169	-0.601723	-2.23284	0.000200385	0.0760583	0.198684	0.000186187	0.0706691	0.929145	0.57086	-0.0712163	-0.450968	-0.141027
			0	0	0	0	0	0	0	0	0	0	0	0	0				1.3169	-0.601723	-2.23284	0.000200385	0.0760583	0.198684	0.000186187	0.0706691	0.929145	0.57086	-0.0712163	-0.450968	-0.141027
			0	0	0	0	0	0	0	0	0	0	0	0	0				1.3169	-0.601723	-2.23284	0.000200385	0.0760583	0.198684	0.000186187	0.0706691	0.929145	0.57086	-0.0712163	-0.450968	-0.141027
			0	0	0	0	0	0	0	0	0	0	0	0	0				1.3169	-0.601723	-2.23284	0.000200385	0.0760583	0.198684	0.000186187	0.0706691	0.929145	0.57086	-0.0712163	-0.450968	-0.141027
			0	0	0	0	0	0	0	0	0	0	0	0	0				1.3169	-0.601723	-2.23284	0.000200385	0.0760583	0.198684	0.000186187	0.0706691	0.929145	0.57086	-0.0712163	-0.450968	-0.141027
			0	0	0	0	0	0	0	0	0	0	0	0	0				1.3169	-0.601723	-2.23284	0.000200385	0.0760583	0.198684	0.000186187	0.0706691	0.929145	0.57086	-0.0712163	-0.450968	-0.141027
			0	0	0	0	0	0	0	0	0	0	0	0	0				1.3169	-0.601723	-2.23284	0.000200385	0.0760583	0.198684	0.000186187	0.0706691	0.929145	0.57086	-0.0712163	-0.450968	-0.141027
			0	0	0	0	0	0	0	0	0	0	0	0	0				1.3169	-0.601723	-2.23284	0.000200385	0.0760583	0.198684	0.000186187	0.0706691	0.929145	0.57086	-0.0712163	-0.450968	-0.141027
			0	0	0	0	0	0	0	0	0	0	0	0	0				1.3169	-0.601723	-2.23284	0.000200385	0.0760583	0.198684	0.000186187	0.0706691	0.929145	0.57086	-0.0712163	-0.450968	-0.141027
			0	0	0	0	0	0	0	0	0	0	0	0	0				1.3169	-0.601723	-2.23284	0.000200385	0.0760583	0.198684	0.000186187	0.0706691	0.929145	0.57086	-0.0712163	-0.450968	-0.141027
			0	0	0	0	0	0	0	0	0	0	0	0	0				1.3169	-0.601723	-2.23284	0.000200385	0.0760583	0.198684	0.000186187	0.0706691	0.929145	0.57086	-0.0712163	-0.450968	-0.141027
			0	0	0	0	0	0	0	0	0	0	0	0	0				1.3169	-0.601723	-2.23284	0.000200385	0.0760583	0.198684	0.000186187	0.0706691	0.929145	0.57086	-0.0712163	-0.450968	-0.141027
			0	0	0	0	0	0	0	0	0	0	0	0	0				1.3169	-0.601723	-2.23284	0.000200385	0.0760583	0.198684	0.000186187	0.0706691	0.929145	0.57086	-0.0712163	-0.450968	-0.141027
			0	0	0	0	0	0	0	0	0	0	0	0	0				1.3169	-0.601723	-2.23284	0.000200385	0.0760583	0.198684	0.000186187	0.0706691	0.929145	0.57086	-0.0712163	-0.450968	-0.141027
			0	0	0	0	0	0	0	0	0	0	0	0	0				1.3169	-0.601723	-2.23284	0.000200385	0.0760583	0.198684	0.000186187	0.0706691	0.929145	0.57086	-0.0712163	-0.450968	-0.141027
			0	0	0	0	0	0	0	0	0	0	0	0	0				1.3169	-0.601723	-2.23284	0.000200385	0.0760583	0.198684	0.000186187	0.0706691	0.929145	0.57086	-0.0712163	-0.450968	-0.141027
			0	0	0	0	0	0	0	0	0	0	0	0	0				1.3169	-0.601723	-2.23284	0.000200385	0.0760583	0.198684	0.000186187	0.0706691	0.929145	0.57086	-0.0712163	-0.450968	-0.141027
			0	0	0	0	0	0	0	0	0	0	0	0	0				1.3169	-0.601723	-2.23284	0.000200385	0.0760583	0.198684	0.000186187	0.0706691	0.929145	0.57086	-0.0712163	-0.450968	-0.141027
			0	0	0	0	0	0	0	0	0	0	0	0	0				1.3169	-0.601723	-2.23284	0.000200385	0.0760583	0.198684	0.000186187	0.0706691	0.929145	0.57086	-0.0712163	-0.450968	-0.141027
			0	0	0	0	0	0	0	0	0	0	0	0	0				1.3169	-0.601723	-2.23284	0.000200385	0.0760583	0.198684	0.000186187	0.0706691	0.929145	0.57086	-0.0712163	-0.450968	-0.141027
			0	0	0	0	0	0	0	0	0	0	0	0	0				1.3169	-0.601723	-2.23284	0.000200385	0.0760583	0.198684	0.000186187	0.0706691	0.929145	0.57086	-0.0712163	-0.450968	-0.141027
			0	0	0	0	0	0	0	0	0	0	0	0	0				1.3169	-0.601723	-2.23284	0.000200385	0.0760583	0.198684	0.000186187	0.0706691	0.929145	0.57086	-0.0712163	-0.450968	-0.141027
			0	0	0	0	0	0	0	0	0	0	0	0	0				1.3169	-0.601723	-2.23284	0.000200385	0.0760583	0.198684	0.000186187	0.0706691	0.929145	0.57086	-0.0712163	-0.450968	-0.141027
			0	0	0	0	0	0	0	0	0	0	0	0	0				1.3169	-0.601723	-2.23284	0.000200385	0.0760583	0.198684	0.000186187	0.0706691	0.929145	0.57086	-0.0712163	-0.450968	-0.141027
			0	0	0	0	0	0	0	0	0	0	0	0	0				1.3169	-0.601723	-2.23284	0.000200385	0.0760583	0.198684	0.000186187	0.0706691	0.929145	0.57086	-0.0712163	-0.450968	-0.141027
			0	0	0	0	0	0	0	0	0	0	0	0	0				1.3169	-0.601723	-2.23284	0.000200385	0.0760583	0.198684	0.000186187	0.0706691	0.929145	0.57086	-0.0712163	-0.450968	-0.141027
			0	0	0	0	0	0	0	0	0	0	0	0	0				1.3169	-0.601723	-2.23284	0.000200385	0.0760583	0.198684	0.000186187	0.0706691	0.929145	0.57086	-0.0712163	-0.450968	-0.141027
			0	0	0	0	0	0	0	0	0	0	0	0	0				1.3169	-0.601723	-2.23284	0.000200385	0.0760583	0.198684	0.000186187	0.0706691	0.929145	0.57086	-0.0712163	-0.450968	-0.141027
			0	0	0	0	0	0	0	0	0	0	0	0	0				1.3169	-0.601723	-2.23284	0.000200385	0.0760583	0.198684	0.000186187	0.0706691	0.929145	0.57086	-0.0712163	-0.450968	-0.141027
			0	0	0	0	0	0	0	0	0	0	0	0	0				1.3169	-0.601723	-2.23284	0.000200385	0.0760583	0.198684	0.000186187	0.0706691	0.929145	0.57086	-0.0712163	-0.450968	-0.141027
			0	0	0	0	0	0	0	0	0	0	0	0	0				1.3169	-0.601723	-2.23284	0.000200385	0.0760583	0.198684	0.000186187	0.0706691	0.929145	0.57086	-0.0712163	-0.450968	-0.141027
			0	0	0	0	0	0	0	0	0	0	0	0	0				1.3169	-0.601723	-2.23284	0.000200385	0.0760583	0.198684	0.000186187	0.0706691	0.929145	0.57086	-0.0712163	-0.450968	-0.141027
			0	0	0	0	0	0	0	0	0	0	0	0	0				1.3169	-0.601723	-2.23284	0.000200385	0.0760583	0.198684	0.000186187	0.0706691	0.929145	0.57086	-0.0712163	-0.450968	-0.141027
			0	0	0	0	0	0	0	0	0	0	0	0	0				1.3169	-0.601723	-2.23284	0.000200385	0.0760583	0.198684	0.000186187	0.0706691	0.929145	0.57086	-0.0712163	-0.450968	-0.141027
			0	0	0	0	0	0	0	0	0	0	0	0	0				1.3169	-0.601723	-2.23284	0.000200385	0.0760583	0.198684	0.000186187	0.0706691	0.929145	0.57086	-0.0712163	-0.450968	-0.141027
			0	0	0	0	0	0	0	0	0	0	0	0	0				1.3169	-0.601723	-2.23284	0.000200385	0.0760583	0.198684	0.000186187	0.0706691	0.929145	0.57086	-0.0712163	-0.450968	-0.141027
			0	0	0	0	0	0	0	0	0	0	0	0	0				1.3169	-0.601723	-2.23284	0.000200385	0.0760583	0.198684	0.000186187	0.0706691	0.929145	0.57086	-0.0712163	-0.450968	-0.141027
			0	0	0	0	0	0	0	0	0	0	0	0	0				1.3169	-0.601723	-2.23284	0.000200385	0.0760583	0.198684	0.000186187	0.0706691	0.929145	0.57086	-0.0712163	-0.450968	-0.141027
			0	0	0	0	0	0	0	0	0	0	0	0	0				1.3169	-0.601723	-2.23284	0.000200385	0.0760583	0.198684	0.000186187	0.0706691	0.929145	0.57086	-0.0712163	-0.450968	-0.141027
			0	0	0	0	0	0	0	0	0	0	0	0	0				1.3169	-0.601723	-2.23284	0.000200385	0.0760583	0.198684	0.000186187	0.0706691	0.929145	0.57086	-0.0712163	-0.450968	-0.141027
			0	0	0	0	0	0	0	0	0	0	0	0	0				1.3169	-0.601723	-2.23284	0.000200385	0.0760583	0.198684	0.000186187	0.0706691	0.929145	0.57086	-0.0712163	-0.450968	-0.141027
			0	0	0	0	0	0	0	0	0	0	0	0	0				1.3169	-0.601723	-2.23284	0.000200385	0.0760583	0.198684	0.000186187	0.0706691	0.929145	0.57086	-0.0712163	-0.450968	-0.141027
			0	0	0	0	0	0	0	0	0	0	0	0	0				1.3169	-0.601723	-2.23284	0.000200385	0.0760583	0.198684	0.000186187	0.0706691	0.929145	0.57086	-0.0712163	-0.450968	-0.141027
			0	0	0	0	0	0	0	0	0	0	0	0	0				1.3169	-0.601723	-2.23284	0.000200385	0.0760583	0.198684	0.000186187	0.0706691	0.929145	0.57086	-0.0712163	-0.450968	-0.141027
			0	0	0	0	0	0	0	0	0	0	0	0	0				1.3169	-0.601723	-2.23284	0.000200385	0.0760583	0.198684	0.000186187	0.0706691	0.929145	0.57086	-0.0712163	-0.450968	-0.141027
			0	0	0	0	0	0	0	0	0	0	0	0	0				1.3169	-0.601723	-2.23284	0.000200385	0.0760583	0.198684	0.000186187	0.0706691	0.929145	0.57086	-0.0712163	-0.450968	-0.141027
			0	0	0	0	0	0	0	0	0	0	0	0	0				1.3169	-0.601723	-2.23284	0.000200385	0.0760583	0.198684	0.000186187	0.0706691	0.929145	0.57086	-0.0712163	-0.450968	-0.141027
			0	0	0	0	0	0	0	0	0	0	0	0	0				1.3169	-0.601723	-2.23284	0.000200385	0.0760583	0.198684	0.000186187	0.0706691	0.929145	0.57086	-0.0712163	-0.450968	-0.141027
			0	0	0	0	0	0	0	0	0	0	0	0	0				1.3169	-0.601723	-2.23284	0.000200385	0.0760583	0.198684	0.000186187	0.0706691	0.929145	0.57086	-0.0712163	-0.450968	-0.141027
			0	0	0	0	0	0	0	0	0	0	0	0	0				1.3169	-0.601723	-2.23284	0.000200385	0.0760583	0.198684	0.000186187	0.0706691	0.929145	0.57086	-0.0712163	-0.450968	-0.141027
			0	0	0	0	0	0	0	0	0	0	0	0	0				1.3169	-0.601723	-2.23284	0.000200385	0.0760583	0.198684	0.000186187	0.0706691	0.929145	0.57086	-0.0712163	-0.450968	-0.141027
			0	0	0	0	0	0	0	0	0	0	0	0	0				1.3169	-0.601723	-2.23284	0.000200385	0.0760583	0.198684	0.000186187	0.0706691	0.929145	0.57086	-0.0712163	-0.450968	-0.141027
			0	0	0	0	0	0	0	0	0	0	0	0	0				1.3169	-0.601723	-2.23284	0.000200385	0.0760583	0.198684	0.000186187	0.0706691	0.929145	0.57086	-0.0712163	-0.450968	-0.141027
			0	0	0	0	0	0	0	0	0	0	0	0	0				1.3169	-0.601723	-2.23284	0.000200385	0.0760583	0.198684	0.000186187	0.0706691	0.929145	0.57086	-0.0712163	-0.450968	-0.141027
			0	0	0	0	0	0	0	0	0	0	0	0	0				1.3169	-0.601723	-2.23284	0.000200385	0.0760583	0.198684	0.000186187	0.0706691	0.929145	0.57086	-0.0712163	-0.450968	-0.141027
			0	0	0	0	0	0	0	0	0	0	0	0	0				1.3169	-0.601723	-2.23284	0.000200385	0.0760583	0.198684	0.000186187	0.0706691	0.929145	0.57086	-0.0712163	-0.450968	-0.141027
			0	0	0	0	0	0	0	0	0	0	0	0	0				1.3169	-0.601723	-2.23284	0.000200385	0.0760583	0.198684	0.000186187	0.0706691	0.929145	0.57086	-0.0712163	-0.450968	-0.141027
			0	0	0	0	0	0	0	0	0	0	0	0	0				1.3169	-0.601723	-2.23284	0.000200385	0.0760583	0.198684	0.000186187	0.0706691	0.929145	0.57086	-0.0712163	-0.450968	-0.141027
			0	0	0	0	0	0	0	0	0	0	0	0	0				1.3169	-0.601723	-2.23284	0.000200385	0.0760583	0.198684	0.000186187	0.0706691	0.929145	0.57086	-0.0712163	-0.450968	-0.141027
			0	0	0	0	0	0	0	0	0	0	0	0	0				1.3169	-0.601723	-2.23284	0.000200385	0.0760583	0.198684	0.000186187	0.0706691	0.929145	0.57086	-0.0712163	-0.450968	-0.141027
			0	0	0	0	0	0	0	0	0	0	0	0	0				1.3169	-0.601723	-2.23284	0.000200385	0.0760583	0.198684	0.000186187	0.0706691	0.929145	0.57086	-0.0712163	-0.450968	-0.141027
			0	0	0	0	0	0	0	0	0	0	0	0	0				1.3169	-0.601723	-2.23284	0.000200385	0.0760583	0.198684	0.000186187	0.0706691	0.929145	0.57086	-0.0712163	-0.450968	-0.141027
			0	0	0	0	0	0	0	0	0	0	0	0	0				1.3169	-0.601723	-2.23284	0.000200385	0.0760583	0.198684	0.000186187	0.0706691	0.929145	0.57086	-0.0712163	-0.450968	-0.141027
			0	0	0	0	0	0	0	0	0	0	0	0	0				1.3169	-0.601723	-2.23284	0.000200385	0.0760583	0.198684	0.000186187	0.0706691	0.929145	0.57086	-0.0712163	-0.450968	-0.141027
			0	0	0	0	0	0	0	0	0	0	0	0	0				1.3169	-0.601723	-2.23284	0.000200385	0.0760583	0.198684	0.000186187	0.0706691	0.929145	0.57086	-0.0712163	-0.450968	-0.141027
			0	0	0	0	0	0	0	0	0	0	0	0	0				1.3169	-0.601723	-2.23284	0.000200385	0.0760583	0.198684	0.000186187	0.0706691	0.929145	0.57086	-0.0712163	-0.450968	-0.141027
			0	0	0	0	0	0	0	0	0	0	0	0	0				1.3169	-0.601723	-2.23284	0.000200385	0.0760583	0.198684	0.000186187	0.0706691	0.929145	0.57086	-0.0712163	-0.450968	-0.141027
			0	0	0	0	0	0	0	0	0	0	0	0	0				1.3169	-0.601723	-2.23284	0.000200385	0.0760583	0.198684	0.000186187	0.0706691	0.929145	0.57086	-0.0712163	-0.450968	-0.141027
			0	0	0	0	0	0	0	0	0	0	0	0	0				1.3169	-0.601723	-2.23284	0.000200385	0.0760583	0.198684	0.000186187	0.0706691	0.929145	0.57086	-0.0712163	-0.450968	-0.141027
			0	0	0	0	0	0	0	0	0	0	0	0	0				1.3169	-0.601723	-2.23284	0.000200385	0.0760583	0.198684	0.000186187	0.0706691	0.929145	0.57086	-0.0712163	-0.450968	-0.141027
			0	0	0	0	0	0	0	0	0	0	0	0	0				1.3169	-0.601723	-2.23284	0.000200385	0.0760583	0.198684	0.000186187	0.0706691	0.929145	0.57086	-0.0712163	-0.450968	-0.141027
			0	0	0	0	0	0	0	0	0	0	0	0	0				1.3169	-0.601723	-2.23284	0.000200385	0.0760583	0.198684	0.000186187	0.0706691	0.929145	0.57086	-0.0712163	-0.450968	-0.141027
			0	0	0	0	0	0	0	0	0	0	0	0	0				1.3169	-0.601723	-2.23284	0.000200385	0.0760583	0.198684	0.000186187	0.0706691	0.929145	0.57086	-0.0712163	-0.450968	-0.141027
			0	0	0	0	0	0	0	0	0	0	0	0	0				1.3169	-0.601723	-2.23284	0.000200385	0.0760583	0.198684	0.000186187	0.0706691	0.929145	0.57086	-0.0712163	-0.450968	-0.141027
			0	0	0	0	0	0	0	0	0	0	0	0	0				1.3169	-0.601723	-2.23284	0.000200385	0.0760583	0.198684	0.000186187	0.0706691	0.929145	0.57086	-0.0712163	-0.450968	-0.141027
			0	0	0	0	0	0	0	0	0	0	0	0	0				1.3169	-0.601723	-2.23284	0.000200385	0.0760583	0.198684	0.000186187	0.0706691	0.929145	0.57086	-0.0712163	-0.450968	-0.141027
			0	0	0	0	0	0	0	0	0	0	0	0	0				1.3169	-0.601723	-2.23284	0.000200385	0.0760583	0.198684	0.000186187	0.0706691	0.929145	0.57086	-0.0712163	-0.450968	-0.141027
			0	0	0	0	0	0	0	0	0	0	0	0	0				1.3169	-0.601723	-2.23284	0.000200385	0.0760583	0.198684	0.000186187	0.0706691	0.929145	0.57086	-0.0712163	-0.450968	-0.141027
			0	0	0	0	0	0	0	0	0	0	0	0	0				1.3169	-0.601723	-2.23284	0.000200385	0.0760583	0.198684	0.000186187	0.0706691	0.929145	0.57086	-0.0712163	-0.450968	-0.141027
			0	0	0	0	0	0	0	0	0	0	0	0	0				1.3169	-0.601723	-2.23284	0.000200385	0.0760583	0.198684	0.000186187	0.0706691	0.929145	0.57086	-0.0712163	-0.450968	-0.141027
			0	0	0	0	0	0	0	0	0	0	0	0	0				1.3169	-0.601723	-2.23284	0.000200385	0.0760583	0.198684	0.000186187	0.0706691	0.929145	0.57086	-0.0712163	-0.450968	-0.141027
			0	0	0	0	0	0	0	0	0	0	0	0	0				1.3169	-0.601723	-2.23284	0.000200385	0.0760583	0.198684	0.000186187	0.0706691	0.929145	0.57086	-0.0712163	-0.450968	-0.141027
			0	0	0	0	0	0	0	0	0	0	0	0	0				1.3169	-0.601723	-2.23284	0.000200385	0.0760583	0.198684	0.000186187	0.0706691	0.929145	0.57086	-0.0712163	-0.450968	-0.141027
			0	0	0	0	0	0	0	0	0	0	0	0	0				1.3169	-0.601723	-2.23284	0.000200385	0.0760583	0.198684	0.000186187	0.0706691	0.929145	0.57086	-0.0712163	-0.450968	-0.141027
			0	0	0	0	0	0	0	0	0	0	0	0	0				1.3169	-0.601723	-2.23284	0.000200385	0.0760583	0.198684	0.000186187	0.0706691	0.929145	0.57086	-0.0712163	-0.450968	-0.141027
			0	0	0	0	0	0	0	0	0	0	0	0	0				1.3169	-0.601723	-2.23284	0.000200385	0.0760583	0.198684	0.000186187	0.0706691	0.929145	0.57086	-0.0712163	-0.450968	-0.141027
			0	0	0	0	0	0	0	0	0	0	0	0	0				1.3169	-0.601723	-2.23284	0.000200385	0.0760583	0.198684	0.000186187	0.0706691	0.929145	0.57086	-0.0712163	-0.450968	-0.141027
			0	0	0	0	0	0	0	0	0	0	0	0	0				1.3169	-0.601723	-2.23284	0.000200385	0.0760583	0.198684	0.000186187	0.0706691	0.929145	0.57086	-0.0712163	-0.450968	-0.141027
			0	0	0	0	0	0	0	0	0	0	0	0	0				1.3169	-0.601723	-2.23284	0.000200385	0.0760583	0.198684	0.000186187	0.0706691	0.929145	0.57086	-0.0712163	-0.450968	-0.141027
			0	0	0	0	0	0	0	0	0	0	0	0	0				1.3169	-0.601723	-2.23284	0.000200385	0.0760583	0.198684	0.000186187	0.0706691	0.929145	0.57086	-0.0712163	-0.450968	-0.141027
			0	0	0	0	0	0	0	0	0	0	0	0	0				1.3169	-0.601723	-2.23284	0.000200385	0.0760583	0.198684	0.000186187	0.0706691	0.929145	0.57086	-0.0712163	-0.450968	-0.141027
			0	0	0	0	0	0	0	0	0	0	0	0	0				1.3169	-0.601723	-2.23284	0.000200385	0.0760583	0.198684	0.000186187	0.0706691	0.929145	0.57086	-0.0712163	-0.450968	-0.141027
			0	0	0	0	0	0	0	0	0	0	0	0	0				1.3169	-0.601723	-2.23284	0.000200385	0.0760583	0.198684	0.000186187	0.0706691	0.929145	0.57086	-0.0712163	-0.450968	-0.141027
			0	0	0	0	0	0	0	0	0	0	0	0	0				1.3169	-0.601723	-2.23284	0.000200385	0.0760583	0.198684	0.000186187	0.0706691	0.929145	0.57086	-0.0712163	-0.450968	-0.141027
			0	0	0	0	0	0	0	0	0	0	0	0	0				1.3169	-0.601723	-2.23284	0.000200385	0.0760583	0.198684	0.000186187	0.0706691	0.929145	0.57086	-0.0712163	-0.450968	-0.141027
			0	0	0	0	0	0	0	0	0	0	0	0	0				1.3169	-0.601723	-2.23284	0.000200385	0.0760583	0.198684	0.000186187	0.0706691	0.929145	0.57086	-0.0712163	-0.450968	-0.141027
			0	0	0	0	0	0	0	0	0	0	0	0	0				1.3169	-0.601723	-2.23284	0.000200385	0.0760583	0.198684	0.000186187	0.0706691	0.929145	0.57086	-0.0712163	-0.450968	-0.141027
			0	0	0	0	0	0	0	0	0	0	0	0	0				1.3169	-0.601723	-2.23284	0.000200385	0.0760583	0.198684	0.000186187	0.0706691	0.929145	0.57086	-0.0712163	-0.450968	-0.141027
			0	0	0	0	0	0	0	0	0	0	0	0	0				1.3169	-0.601723	-2.23284	0.000200385	0.0760583	0.198684	0.000186187	0.0706691	0.929145	0.57086	-0.0712163	-0.450968	-0.141027
			0	0	0	0	0	0	0	0	0	0	0	0	0				1.3169	-0.601723	-2.23284	0.000200385	0.0760583	0.198684	0.000186187	0.0706691	0.929145	0.57086	-0.0712163	-0.450968	-0.141027
			0	0	0	0	0	0	0	0	0	0	0	0	0				1.3169	-0.601723	-2.23284	0.000200385	0.0760583	0.198684	0.000186187	0.0706691	0.929145	0.57086	-0.0712163	-0.450968	-0.141027
			0	0	0	0	0	0	0	0	0	0	0	0	0				1.3169	-0.601723	-2.23284	0.000200385	0.0760583	0.198684	0.000186187	0.0706691	0.929145	0.57086	-0.0712163	-0.450968	-0.141027
			0	0	0	0	0	0	0	0	0	0	0	0	0				1.3169	-0.601723	-2.23284	0.000200385	0.0760583	0.198684	0.000186187	0.0706691	0.929145	0.57086	-0.0712163	-0.450968	-0.141027
			0	0	0	0	0	0	0	0	0	0	0	0	0				1.3169	-0.601723	-2.23284	0.000200385	0.0760583	0.198684	0.000186187	0.0706691	0.929145	0.57086	-0.0712163	-0.450968	-0.141027
			0	0	0	0	0	0	0	0	0	0	0	0	0				1.3169	-0.601723	-2.23284	0.000200385	0.0760583	0.198684	0.000186187	0.0706691	0.929145	0.57086	-0.0712163	-0.450968	-0.141027
			0	0	0	0	0	0	0	0	0	0	0	0	0				1.3169	-0.601723	-2.23284	0.000200385	0.0760583	0.198684	0.000186187	0.0706691	0.929145	0.57086	-0.0712163	-0.450968	-0.141027
			0	0	0	0	0	0	0	0	0	0	0	0	0				1.3169	-0.601723	-2.23284	0.000200385	0.0760583	0.198684	0.000186187	0.0706691	0.929145	0.57086	-0.0712163	-0.450968	-0.141027
			0	0	0	0	0	0	0	0	0	0	0	0	0				1.3169	-0.601723	-2.23284	0.000200385	0.0760583	0.198684	0.000186187	0.0706691	0.929145	0.57086	-0.0712163	-0.450968	-0.141027
			0	0	0	0	0	0	0	0	0	0	0	0	0				1.3169	-0.601723	-2.23284	0.000200385	0.0760583	0.198684	0.000186187	0.0706691	0.929145	0.57086	-0.0712163	-0.450968	-0.141027
			0	0	0	0	0	0	0	0	0	0	0	0	0				1.3169	-0.601723	-2.23284	0.000200385	0.0760583	0.198684	0.000186187	0.0706691	0.929145	0.57086	-0.0712163	-0.450968	-0.141027
			0	0	0	0	0	0	0	0	0	0	0	0	0				1.3169	-0.601723	-2.23284	0.000200385	0.0760583	0.198684	0.000186187	0.0706691	0.929145	0.57086	-0.0712163	-0.450968	-0.141027
			0	0	0	0	0	0	0	0	0	0	0	0	0				1.3169	-0.601723	-2.23284	0.000200385	0.0760583	0.198684	0.000186187	0.0706691	0.929145	0.57086	-0.0712163	-0.450968	-0.141027
			0	0	0	0	0	0	0	0	0	0	0	0	0				1.3169	-0.601723	-2.23284	0.000200385	0.0760583	0.198684	0.000186187	0.0706691	0.929145	0.57086	-0.0712163	-0.450968	-0.141027
			0	0	0	0	0	0	0	0	0	0	0	0	0				1.3169	-0.601723	-2.23284	0.000200385	0.0760583	0.198684	0.000186187	0.0706691	0.929145	0.57086	-0.0712163	-0.450968	-0.141027
			0	0	0	0	0	0	0	0	0	0	0	0	0				1.3169	-0.601723	-2.23284	0.000200385	0.0760583	0.198684	0.000186187	0.0706691	0.929145	0.57086	-0.0712163	-0.450968	-0.141027
			0	0	0	0	0	0	0	0	0	0	0	0	0				1.3169	-0.601723	-2.23284	0.000200385	0.0760583	0.198684	0.000186187	0.0706691	0.929145	0.57086	-0.0712163	-0.450968	-0.141027
			0	0	0	0	0	0	0	0	0	0	0	0	0				1.3169	-0.601723	-2.23284	0.000200385	0.0760583	0.198684	0.000186187	0.0706691	0.929145	0.57086	-0.0712163	-0.450968	-0.141027
			0	0	0	0	0	0	0	0	0	0	0	0	0				1.3169	-0.601723	-2.23284	0.000200385	0.0760583	0.198684	0.000186187	0.0706691	0.929145	0.57086	-0.0712163	-0.450968	-0.141027
			0	0	0	0	0	0	0	0	0	0	0	0	0				1.3169	-0.601723	-2.23284	0.000200385	0.0760583	0.198684	0.000186187	0.0706691	0.929145	0.57086	-0.0712163	-0.450968	-0.141027
			0	0	0	0	0	0	0	0	0	0	0	0	0				1.3169	-0.601723	-2.23284	0.000200385	0.0760583	0.198684	0.000186187	0.0706691	0.929145	0.57086	-0.0712163	-0.450968	-0.141027
			0	0	0	0	0	0	0	0	0	0	0	0	0				1.3169	-0.601723	-2.23284	0.000200385	0.0760583	0.198684	0.000186187	0.0706691	0.929145	0.57086	-0.0712163	-0.450968	-0.141027
			0	0	0	0	0	0	0	0	0	0	0	0	0				1.3169	-0.601723	-2.23284	0.000200385	0.0760583	0.198684	0.000186187	0.0706691	0.929145	0.57086	-0.0712163	-0.450968	-0.141027
			0	0	0	0	0	0	0	0	0	0	0	0	0				1.3169	-0.601723	-2.23284	0.000200385	0.0760583	0.198684	0.000186187	0.0706691	0.929145	0.57086	-0.0712163	-0.450968	-0.141027
			0	0	0	0	0	0	0	0	0	0	0	0	0				1.3169	-0.601723	-2.23284	0.000200385	0.0760583	0.198684	0.000186187	0.0706691	0.929145	0.57086	-0.0712163	-0.450968	-0.141027
			0	0	0	0	0	0	0	0	0	0	0	0	0				1.3169	-0.601723	-2.23284	0.000200385	0.0760583	0.198684	0.000186187	0.0706691	0.929145	0.57086	-0.0712163	-0.450968	-0.141027
			0	0	0	0	0	0	0	0	0	0	0	0	0				1.3169	-0.601723	-2.23284	0.000200385	0.0760583	0.198684	0.000186187	0.0706691	0.929145	0.57086	-0.0712163	-0.450968	-0.141027
			0	0	0	0	0	0	0	0	0	0	0	0	0				1.3169	-0.601723	-2.23284	0.000200385	0.0760583	0.198684	0.000186187	0.0706691	0.929145	0.57086	-0.0712163	-0.450968	-0.141027
			0	0	0	0	0	0	0	0	0	0	0	0	0				1.3169	-0.601723	-2.23284	0.000200385	0.0760583	0.198684	0.000186187	0.0706691	0.929145	0.57086	-0.0712163	-0.450968	-0.141027
			0	0	0	0	0	0	0	0	0	0	0	0	0				1.3169	-0.601723	-2.23284	0.000200385	0.0760583	0.198684	0.000186187	0.0706691	0.929145	0.57086	-0.0712163	-0.450968	-0.141027
			0	0	0	0	0	0	0	0	0	0	0	0	0				1.3169	-0.601723	-2.23284	0.000200385	0.0760583	0.198684	0.000186187	0.0706691	0.929145	0.57086	-0.0712163	-0.450968	-0.141027
			0	0	0	0	0	0	0	0	0	0	0	0	0				1.3169	-0.601723	-2.23284	0.000200385	0.0760583	0.198684	0.000186187	0.0706691	0.929145	0.57086	-0.0712163	-0.450968	-0.141027
			0	0	0	0	0	0	0	0	0	0	0	0	0				1.3169	-0.601723	-2.23284	0.000200385	0.0760583	0.198684	0.000186187	0.0706691	0.929145	0.57086	-0.0712163	-0.450968	-0.141027
			0	0	0	0	0	0	0	0	0	0	0	0	0				1.3169	-0.601723	-2.23284	0.000200385	0.0760583	0.198684	0.000186187	0.0706691	0.929145	0.57086	-0.0712163	-0.450968	-0.141027
			0	0	0	0	0	0	0	0	0	0	0	0	0				1.3169	-0.601723	-2.23284	0.000200385	0.0760583	0.198684	0.000186187	0.0706691	0.929145	0.57086	-0.0712163	-0.450968	-0.141027
			0	0	0	0	0	0	0	0	0	0	0	0	0				1.3169	-0.601723	-2.23284	0.000200385	0.0760583	0.198684	0.000186187	0.0706691	0.929145	0.57086	-0.0712163	-0.450968	-0.141027
			0	0	0	0	0	0	0	0	0	0	0	0	0				1.3169	-0.601723	-2.23284	0.000200385	0.0760583	0.198684	0.000186187	0.0706691	0.929145	0.57086	-0.0712163	-0.450968	-0.141027
			0	0	0	0	0	0	0	0	0	0	0	0	0				1.3169	-0.601723	-2.23284	0.000200385	0.0760583	0.198684	0.000186187	0.0706691	0.929145	0.57086	-0.0712163	-0.450968	-0.141027
			0	0	0	0	0	0	0	0	0	0	0	0	0				1.3169	-0.601723	-2.23284	0.000200385	0.0760583	0.198684	0.000186187	0.0706691	0.929145	0.57086	-0.0712163	-0.450968	-0.141027
			0	0	0	0	0	0	0	0	0	0	0	0	0				1.3169	-0.601723	-2.23284	0.000200385	0.0760583	0.198684	0.000186187	0.0706691	0.929145	0.57086	-0.0712163	-0.450968	-0.141027
			0	0	0	0	0	0	0	0	0	0	0	0	0				1.3169	-0.601723	-2.23284	0.000200385	0.0760583	0.198684	0.000186187	0.0706691	0.929145	0.57086	-0.0712163	-0.450968	-0.141027
			0	0	0	0	0	0	0	0	0	0	0	0	0				1.3169	-0.601723	-2.23284	0.000200385	0.0760583	0.198684	0.000186187	0.0706691	0.929145	0.57086	-0.0712163	-0.450968	-0.141027
			0	0	0	0	0	0	0	0	0	0	0	0	0				1.3169	-0.601723	-2.23284	0.000200385	0.0760583	0.198684	0.000186187	0.0706691	0.929145	0.57086	-0.0712163	-0.450968	-0.141027
			0	0	0	0	0	0	0	0	0	0	0	0	0				1.3169	-0.601723	-2.23284	0.000200385	0.0760583	0.198684	0.000186187	0.0706691	0.929145	0.57086	-0.0712163	-0.450968	-0.141027
			0	0	0	0	0	0	0	0	0	0	0	0	0				1.3169	-0.601723	-2.23284	0.000200385	0.0760583	0.198684	0.000186187	0.0706691	0.929145	0.57086	-0.0712163	-0.450968	-0.141027
			0	0	0	0	0	0	0	0	0	0	0	0	0				1.3169	-0.601723	-2.23284	0.000200385	0.0760583	0.198684	0.000186187	0.0706691	0.929145	0.57086	-0.0712163	-0.450968	-0.141027
			0	0	0	0	0	0	0	0	0	0	0	0	0				1.3169	-0.601723	-2.23284	0.000200385	0.0760583	0.198684	0.000186187	0.0706691	0.929145	0.57086	-0.0712163	-0.450968	-0.141027
			0	0	0	0	0	0	0	0	0	0	0	0	0				1.3169	-0.601723	-2.23284	0.000200385	0.0760583	0.198684	0.000186187	0.0706691	0.929145	0.57086	-0.0712163	-0.450968	-0.141027
			0	0	0	0	0	0	0	0	0	0	0	0	0				1.3169	-0.601723	-2.23284	0.000200385	0.0760583	0.198684	0.000186187	0.0706691	0.929145	0.57086	-0.0712163	-0.450968	-0.141027
			0	0	0	0	0	0	0	0	0	0	0	0	0				1.3169	-0.601723	-2.23284	0.000200385	0.0760583	0.198684	0.000186187	0.0706691	0.929145	0.57086	-0.0712163	-0.450968	-0.141027
			0	0	0	0	0	0	0	0	0	0	0	0	0				1.3169	-0.601723	-2.23284	0.000200385	0.0760583	0.198684	0.000186187	0.0706691	0.929145	0.57086	-0.0712163	-0.450968	-0.141027
			0	0	0	0	0	0	0	0	0	0	0	0	0				1.3169	-0.601723	-2.23284	0.000200385	0.0760583	0.198684	0.000186187	0.0706691	0.929145	0.57086	-0.0712163	-0.450968	-0.141027
			0	0	0	0	0	0	0	0	0	0	0	0	0				1.3169	-0.601723	-2.23284	0.000200385	0.0760583	0.198684	0.000186187	0.0706691	0.929145	0.57086	-0.0712163	-0.450968	-0.141027
			0	0	0	0	0	0	0	0	0	0	0	0	0				1.3169	-0.601723	-2.23284	0.000200385	0.0760583	0.198684	0.000186187	0.0706691	0.929145	0.57086	-0.0712163	-0.450968	-0.141027
			0	0	0	0	0	0	0	0	0	0	0	0	0				1.3169	-0.601723	-2.23284	0.000200385	0.0760583	0.198684	0.000186187	0.0706691	0.929145	0.57086	-0.0712163	-0.450968	-0.141027
			0	0	0	0	0	0	0	0	0	0	0	0	0				1.3169	-0.601723	-2.23284	0.000200385	0.0760583	0.198684	0.000186187	0.0706691	0.929145	0.57086	-0.0712163	-0.450968	-0.141027
			0	0	0	0	0	0	0	0	0	0	0	0	0				1.3169	-0.601723	-2.23284	0.000200385	0.0760583	0.198684	0.000186187	0.0706691	0.929145	0.57086	-0.0712163	-0.450968	-0.141027
			0	0	0	0	0	0	0	0	0	0	0	0	0				1.3169	-0.601723	-2.23284	0.000200385	0.0760583	0.198684	0.000186187	0.0706691	0.929145	0.57086	-0.0712163	-0.450968	-0.141027
			0	0	0	0	0	0	0	0	0	0	0	0	0				1.3169	-0.601723	-2.23284	0.000200385	0.0760583	0.198684	0.000186187	0.0706691	0.929145	0.57086	-0.0712163	-0.450968	-0.141027
			0	0	0	0	0	0	0	0	0	0	0	0	0				1.3169	-0.601723	-2.23284	0.000200385	0.0760583	0.198684	0.000186187	0.0706691	0.929145	0.57086	-0.0712163	-0.450968	-0.141027
			0	0	0	0	0	0	0	0	0	0	0	0	0				1.3169	-0.601723	-2.23284	0.000200385	0.0760583	0.198684	0.000186187	0.0706691	0.929145	0.57086	-0.0712163	-0.450968	-0.141027
			0	0	0	0	0	0	0	0	0	0	0	0	0				1.3169	-0.601723	-2.23284	0.000200385	0.0760583	0.198684	0.000186187	0.0706691	0.929145	0.57086	-0.0712163	-0.450968	-0.141027
			0	0	0	0	0	0	0	0	0	0	0	0	0				1.3169	-0.601723	-2.23284	0.000200385	0.0760583	0.198684	0.000186187	0.0706691	0.929145	0.57086	-0.0712163	-0.450968	-0.141027
			0	0	0	0	0	0	0	0	0	0	0	0	0				1.3169	-0.601723	-2.23284	0.000200385	0.0760583	0.198684	0.000186187	0.0706691	0.929145	0.57086	-0.0712163	-0.450968	-0.141027
			0	0	0	0	0	0	0	0	0	0	0	0	0				1.3169	-0.601723	-2.23284	0.000200385	0.0760583	0.198684	0.000186187	0.0706691	0.929145	0.57086	-0.0712163	-0.450968	-0.141027
			0	0	0	0	0	0	0	0	0	0	0	0	0				1.3169	-0.601723	-2.23284	0.000200385	0.0760583	0.198684	0.000186187	0.0706691	0.929145	0.57086	-0.0712163	-0.450968	-0.141027
			0	0	0	0	0	0	0	0	0	0	0	0	0				1.3169	-0.601723	-2.23284	0.000200385	0.0760583	0.198684	0.000186187	0.0706691	0.929145	0.57086	-0.0712163	-0.450968	-0.141027
			0	0	0	0	0	0	0	0	0	0	0	0	0				1.3169	-0.601723	-2.23284	0.000200385	0.0760583	0.198684	0.000186187	0.0706691	0.929145	0.57086	-0.0712163	-0.450968	-0.141027
			0	0	0	0	0	0	0	0	0	0	0	0	0				1.3169	-0.601723	-2.23284	0.000200385	0.0760583	0.198684	0.000186187	0.0706691	0.929145	0.57086	-0.0712163	-0.450968	-0.141027
			0	0	0	0	0	0	0	0	0	0	0	0	0				1.3169	-0.601723	-2.23284	0.000200385	0.0760583	0.198684	0.000186187	0.0706691	0.929145	0.57086	-0.0712163	-0.450968	-0.141027
			0	0	0	0	0	0	0	0	0	0	0	0	0				1.3169	-0.601723	-2.23284	0.000200385	0.0760583	0.198684	0.000186187	0.0706691	0.929145	0.57086	-0.0712163	-0.450968	-0.141027
			0	0	0	0	0	0	0	0	0	0	0	0	0				1.3169	-0.601723	-2.23284	0.000200385	0.0760583	0.198684	0.000186187	0.0706691	0.929145	0.57086	-0.0712163	-0.450968	-0.141027
			0	0	0	0	0	0	0	0	0	0	0	0	0				1.3169	-0.601723	-2.23284	0.000200385	0.0760583	0.198684	0.000186187	0.0706691	0.929145	0.57086	-0.0712163	-0.450968	-0.141027
			0	0	0	0	0	0	0	0	0	0	0	0	0				1.3169	-0.601723	-2.23284	0.000200385	0.0760583	0.198684	0.000186187	0.0706691	0.929145	0.57086	-0.0712163	-0.450968	-0.141027
			0	0	0	0	0	0	0	0	0	0	0	0	0				1.3169	-0.601723	-2.23284	0.000200385	0.0760583	0.198684	0.000186187	0.0706691	0.929145	0.57086	-0.0712163	-0.450968	-0.141027
			0	0	0	0	0	0	0	0	0	0	0	0	0				1.3169	-0.601723	-2.23284	0.000200385	0.0760583	0.198684	0.000186187	0.0706691	0.929145	0.57086	-0.0712163	-0.450968	-0.141027
			0	0	0	0	0	0	0	0	0	0	0	0	0				1.3169	-0.601723	-2.23284	0.000200385	0.0760583	0.198684	0.000186187	0.0706691	0.929145	0.57086	-0.0712163	-0.450968	-0.141027
			0	0	0	0	0	0	0	0	0	0	0	0	0				1.3169	-0.601723	-2.23284	0.000200385	0.0760583	0.198684	0.000186187	0.0706691	0.929145	0.57086	-0.0712163	-0.450968	-0.141027
			0	0	0	0	0	0	0	0	0	0	0	0	0				1.3169	-0.601723	-2.23284	0.000200385	0.0760583	0.198684	0.000186187	0.0706691	0.929145	0.57086	-0.0712163	-0.450968	-0.141027
			0	0	0	0	0	0	0	0	0	0	0	0	0				1.3169	-0.601723	-2.23284	0.000200385	0.0760583	0.198684	0.000186187	0.0706691	0.929145	0.57086	-0.0712163	-0.450968	-0.141027
			0	0	0	0	0	0	0	0	0	0	0	0	0				1.3169	-0.601723	-2.23284	0.000200385	0.0760583	0.198684	0.000186187	0.0706691	0.929145	0.57086	-0.0712163	-0.450968	-0.141027
			0	0	0	0	0	0	0	0	0	0	0	0	0				1.3169	-0.601723	-2.23284	0.000200385	0.0760583	0.198684	0.000186187	0.0706691	0.929145	0.57086	-0.0712163	-0.450968	-0.141027
			0	0	0	0	0	0	0	0	0	0	0	0	0				1.3169	-0.601723	-2.23284	0.000200385	0.0760583	0.198684	0.000186187	0.0706691	0.929145	0.57086	-0.0712163	-0.450968	-0.141027
			0	0	0	0	0	0	0	0	0	0	0	0	0				1.3169	-0.601723	-2.23284	0.000200385	0.0760583	0.198684	0.000186187	0.0706691	0.929145	0.57086	-0.0712163	-0.450968	-0.141027
			0	0	0	0	0	0	0	0	0	0	0	0	0				1.3169	-0.601723	-2.23284	0.000200385	0.0760583	0.198684	0.000186187	0.0706691	0.929145	0.57086	-0.0712163	-0.450968	-0.141027
			0	0	0	0	0	0	0	0	0	0	0	0	0				1.3169	-0.601723	-2.23284	0.000200385	0.0760583	0.198684	0.000186187	0.0706691	0.929145	0.57086	-0.0712163	-0.450968	-0.141027
			0	0	0	0	0	0	0	0	0	0	0	0	0				1.3169	-0.601723	-2.23284	0.000200385	0.0760583	0.198684	0.000186187	0.0706691	0.929145	0.57086	-0.0712163	-0.450968	-0.141027
			0	0	0	0	0	0	0	0	0	0	0	0	0				1.3169	-0.601723	-2.23284	0.000200385	0.0760583	0.198684	0.000186187	0.0706691	0.929145	0.57086	-0.0712163	-0.450968	-0.141027
			0	0	0	0	0	0	0	0	0	0	0	0	0				1.3169	-0.601723	-2.23284	0.000200385	0.0760583	0.198684	0.000186187	0.0706691	0.929145	0.57086	-0.0712163	-0.450968	-0.141027
			0	0	0	0	0	0	0	0	0	0	0	0	0				1.3169	-0.601723	-2.23284	0.000200385	0.0760583	0.198684	0.000186187	0.0706691	0.929145	0.57086	-0.0712163	-0.450968	-0.141027
			0	0	0	0	0	0	0	0	0	0	0	0	0				1.3169	-0.601723	-2.23284	0.000200385	0.0760583	0.198684	0.000186187	0.0706691	0.929145	0.57086	-0.0712163	-0.450968	-0.141027
			0	0	0	0	0	0	0	0	0	0	0	0	0				1.3169	-0.601723	-2.23284	0.000200385	0.0760583	0.198684	0.000186187	0.0706691	0.929145	0.57086	-0.0712163	-0.450968	-0.141027
			0	0	0	0	0	0	0	0	0	0	0	0	0				1.3169	-0.601723	-2.23284	0.000200385	0.0760583	0.198684	0.000186187	0.0706691	0.929145	0.57086	-0.0712163	-0.450968	-0.141027
			0	0	0	0	0	0	0	0	0	0	0	0	0				1.3169	-0.601723	-2.23284	0.000200385	0.0760583	0.198684	0.000186187	0.0706691	0.929145	0.57086	-0.0712163	-0.450968	-0.141027
			0	0	0	0	0	0	0	0	0	0	0	0	0				1.3169	-0.601723	-2.23284	0.000200385	0.0760583	0.198684	0.000186187	0.0706691	0.929145	0.57086	-0.0712163	-0.450968	-0.141027
			0	0	0	0	0	0	0	0	0	0	0	0	0				1.3169	-0.601723	-2.23284	0.000200385	0.0760583	0.198684	0.000186187	0.0706691	0.929145	0.57086	-0.0712163	-0.450968	-0.141027
			0	0	0	0	0	0	0	0	0	0	0	0	0				1.3169	-0.601723	-2.23284	0.000200385	0.0760583	0.198684	0.000186187	0.0706691	0.929145	0.57086	-0.0712163	-0.450968	-0.141027
			0	0	0	0	0	0	0	0	0	0	0	0	0				1.3169	-0.601723	-2.23284	0.000200385	0.0760583	0.198684	0.000186187	0.0706691	0.929145	0.57086	-0.0712163	-0.450968	-0.141027
			0	0	0	0	0	0	0	0	0	0	0	0	0				1.3169	-0.601723	-2.23284	0.000200385	0.0760583	0.198684	0.000186187	0.0706691	0.929145	0.57086	-0.0712163	-0.450968	-0.141027
			0	0	0	0	0	0	0	0	0	0	0	0	0				1.3169	-0.601723	-2.23284	0.000200385	0.0760583	0.198684	0.000186187	0.0706691	0.929145	0.57086	-0.0712163	-0.450968	-0.141027
			0	0	0	0	0	0	0	0	0	0	0	0	0				1.3169	-0.601723	-2.23284	0.000200385	0.0760583	0.198684	0.000186187	0.0706691	0.929145	0.57086	-0.0712163	-0.450968	-0.141027
			0	0	0	0	0	0	0	0	0	0	0	0	0				1.3169	-0.601723	-2.23284	0.000200385	0.0760583	0.198684	0.000186187	0.0706691	0.929145	0.57086	-0.0712163	-0.450968	-0.141027
			0	0	0	0	0	0	0	0	0	0	0	0	0				1.3169	-0.601723	-2.23284	0.000200385	0.0760583	0.198684	0.000186187	0.0706691	0.929145	0.57086	-0.0712163	-0.450968	-0.141027
			0	0	0	0	0	0	0	0	0	0	0	0	0				1.3169	-0.601723	-2.23284	0.000200385	0.0760583	0.198684	0.000186187	0.0706691	0.929145	0.57086	-0.0712163	-0.450968	-0.141027
			0	0	0	0	0	0	0	0	0	0	0	0	0				1.3169	-0.601723	-2.23284	0.000200385	0.0760583	0.198684	0.000186187	0.0706691	0.929145	0.57086	-0.0712163	-0.450968	-0.141027
			0	0	0	0	0	0	0	0	0	0	0	0	0				1.3169	-0.601723	-2.23284	0.000200385	0.0760583	0.198684	0.000186187	0.0706691	0.929145	0.57086	-0.0712163	-0.450968	-0.141027
			0	0	0	0	0	0	0	0	0	0	0	0	0				1.3169	-0.601723	-2.23284	0.000200385	0.0760583	0.198684	0.000186187	0.0706691	0.929145	0.57086	-0.0712163	-0.450968	-0.141027
			0	0	0	0	0	0	0	0	0	0	0	0	0				1.3169	-0.601723	-2.23284	0.000200385	0.0760583	0.198684	0.000186187	0.0706691	0.929145	0.57086	-0.0712163	-0.450968	-0.141027
			0	0	0	0	0	0	0	0	0	0	0	0	0				1.3169	-0.601723	-2.23284	0.000200385	0.0760583	0.198684	0.000186187	0.0706691	0.929145	0.57086	-0.0712163	-0.450968	-0.141027
			0	0	0	0	0	0	0	0	0	0	0	0	0				1.3169	-0.601723	-2.23284	0.000200385	0.0760583	0.198684	0.000186187	0.0706691	0.929145	0.57086	-0.0712163	-0.450968	-0.141027
			0	0	0	0	0	0	0	0	0	0	0	0	0				1.3169	-0.601723	-2.23284	0.000200385	0.0760583	0.198684	0.000186187	0.0706691	0.929145	0.57086	-0.0712163	-0.450968	-0.141027
			0	0	0	0	0	0	0	0	0	0	0	0	0				1.3169	-0.601723	-2.23284	0.000200385	0.0760583	0.198684	0.000186187	0.0706691	0.929145	0.57086	-0.0712163	-0.450968	-0.141027
			0	0	0	0	0	0	0	0	0	0	0	0	0				1.3169	-0.601723	-2.23284	0.000200385	0.0760583	0.198684	0.000186187	0.0706691	0.929145	0.57086	-0.0712163	-0.450968	-0.141027
			0	0	0	0	0	0	0	0	0	0	0	0	0				1.3169	-0.601723	-2.23284	0.000200385	0.0760583	0.198684	0.000186187	0.0706691	0.929145	0.57086	-0.0712163	-0.450968	-0.141027
			0	0	0	0	0	0	0	0	0	0	0	0	0				1.3169	-0.601723	-2.23284	0.000200385	0.0760583	0.198684	0.000186187	0.0706691	0.929145	0.57086	-0.0712163	-0.450968	-0.141027
			0	0	0	0	0	0	0	0	0	0	0	0	0				1.3169	-0.601723	-2.23284	0.000200385	0.0760583	0.198684	0.000186187	0.0706691	0.929145	0.57086	-0.0712163	-0.450968	-0.141027
			0	0	0	0	0	0	0	0	0	0	0	0	0				1.3169	-0.601723	-2.23284	0.000200385	0.0760583	0.198684	0.000186187	0.0706691	0.929145	0.57086	-0.0712163	-0.450968	-0.141027
			0	0	0	0	0	0	0	0	0	0	0	0	0				1.3169	-0.601723	-2.23284	0.000200385	0.0760583	0.198684	0.000186187	0.0706691	0.929145	0.57086	-0.0712163	-0.450968	-0.141027
			0	0	0	0	0	0	0	0	0	0	0	0	0				1.3169	-0.601723	-2.23284	0.000200385	0.0760583	0.198684	0.000186187	0.0706691	0.929145	0.57086	-0.0712163	-0.450968	-0.141027
			0	0	0	0	0	0	0	0	0	0	0	0	0				1.3169	-0.601723	-2.23284	0.000200385	0.0760583	0.198684	0.000186187	0.0706691	0.929145	0.57086	-0.0712163	-0.450968	-0.141027
			0	0	0	0	0	0	0	0	0	0	0	0	0				1.3169	-0.601723	-2.23284	0.000200385	0.0760583	0.198684	0.000186187	0.0706691	0.929145	0.57086	-0.0712163	-0.450968	-0.141027
			0	0	0	0	0	0	0	0	0	0	0	0	0				1.3169	-0.601723	-2.23284	0.000200385	0.0760583	0.198684	0.000186187	0.0706691	0.929145	0.57086	-0.0712163	-0.450968	-0.141027
			0	0	0	0	0	0	0	0	0	0	0	0	0				1.3169	-0.601723	-2.23284	0.000200385	0.0760583	0.198684	0.000186187	0.0706691	0.929145	0.57086	-0.0712163	-0.450968	-0.141027
			0	0	0	0	0	0	0	0	0	0	0	0	0				1.3169	-0.601723	-2.23284	0.000200385	0.0760583	0.198684	0.000186187	0.0706691	0.929145	0.57086	-0.0712163	-0.450968	-0.141027
			0	0	0	0	0	0	0	0	0	0	0	0	0				1.3169	-0.601723	-2.23284	0.000200385	0.0760583	0.198684	0.000186187	0.0706691	0.929145	0.57086	-0.0712163	-0.450968	-0.141027
			0	0	0	0	0	0	0	0	0	0	0	0	0				1.3169	-0.601723	-2.23284	0.000200385	0.0760583	0.198684	0.000186187	0.0706691	0.929145	0.57086	-0.0712163	-0.450968	-0.141027
			0	0	0	0	0	0	0	0	0	0	0	0	0				1.3169	-0.601723	-2.23284	0.000200385	0.0760583	0.198684	0.000186187	0.0706691	0.929145	0.57086	-0.0712163	-0.450968	-0.141027
			0	0	0	0	0	0	0	0	0	0	0	0	0				1.3169	-0.601723	-2.23284	0.000200385	0.0760583	0.198684	0.000186187	0.0706691	0.929145	0.57086	-0.0712163	-0.450968	-0.141027
			0	0	0	0	0	0	0	0	0	0	0	0	0				1.3169	-0.601723	-2.23284	0.000200385	0.0760583	0.198684	0.000186187	0.0706691	0.929145	0.57086	-0.0712163	-0.450968	-0.141027
			0	0	0	0	0	0	0	0	0	0	0	0	0				1.3169	-0.601723	-2.23284	0.000200385	0.0760583	0.198684	0.000186187	0.0706691	0.929145	0.57086	-0.0712163	-0.450968	-0.141027
			0	0	0	0	0	0	0	0	0	0	0	0	0				1.3169	-0.601723	-2.23284	0.000200385	0.0760583	0.198684	0.000186187	0.0706691	0.929145	0.57086	-0.0712163	-0.450968	-0.141027
			0	0	0	0	0	0	0	0	0	0	0	0	0				1.3169	-0.601723	-2.23284	0.000200385	0.0760583	0.198684	0.000186187	0.0706691	0.929145	0.57086	-0.0712163	-0.450968	-0.141027
			0	0	0	0	0	0	0	0	0	0	0	0	0				1.3169	-0.601723	-2.23284	0.000200385	0.0760583	0.198684	0.000186187	0.0706691	0.929145	0.57086	-0.0712163	-0.450968	-0.141027
			0	0	0	0	0	0	0	0	0	0	0	0	0				1.3169	-0.601723	-2.23284	0.000200385	0.0760583	0.198684	0.000186187	0.0706691	0.929145	0.57086	-0.0712163	-0.450968	-0.141027
			0	0	0	0	0	0	0	0	0	0	0	0	0				1.3169	-0.601723	-2.23284	0.000200385	0.0760583	0.198684	0.000186187	0.0706691	0.929145	0.57086	-0.0712163	-0.450968	-0.141027
			0	0	0	0	0	0	0	0	0	0	0	0	0				1.3169	-0.601723	-2.23284	0.000200385	0.0760583	0.198684	0.000186187	0.0706691	0.929145	0.57086	-0.0712163	-0.450968	-0.141027
			0	0	0	0	0	0	0	0	0	0	0	0	0				1.3169	-0.601723	-2.23284	0.000200385	0.0760583	0.198684	0.000186187	0.0706691	0.929145	0.57086	-0.0712163	-0.450968	-0.141027
			0	0	0	0	0	0	0	0	0	0	0	0	0				1.3169	-0.601723	-2.23284	0.000200385	0.0760583	0.198684	0.000186187	0.0706691	0.929145	0.57086	-0.0712163	-0.450968	-0.141027
			0	0	0	0	0	0	0	0	0	0	0	0	0				1.3169	-0.601723	-2.23284	0.000200385	0.0760583	0.198684	0.000186187	0.0706691	0.929145	0.57086	-0.0712163	-0.450968	-0.141027
			0	0	0	0	0	0	0	0	0	0	0	0	0				1.3169	-0.601723	-2.23284	0.000200385	0.0760583	0.198684	0.000186187	0.0706691	0.929145	0.57086	-0.0712163	-0.450968	-0.141027
			0	0	0	0	0	0	0	0	0	0	0	0	0				1.3169	-0.601723	-2.23284	0.000200385	0.0760583	0.198684	0.000186187	0.0706691	0.929145	0.57086	-0.0712163	-0.450968	-0.141027
			0	0	0	0	0	0	0	0	0	0	0	0	0				1.3169	-0.601723	-2.23284	0.000200385	0.0760583	0.198684	0.000186187	0.0706691	0.929145	0.57086	-0.0712163	-0.450968	-0.141027
			0	0	0	0	0	0	0	0	0	0	0	0	0				1.3169	-0.601723	-2.23284	0.000200385	0.0760583	0.198684	0.000186187	0.0706691	0.929145	0.57086	-0.0712163	-0.450968	-0.141027
			0	0	0	0	0	0	0	0	0	0	0	0	0				1.3169	-0.601723	-2.23284	0.000200385	0.0760583	0.198684	0.000186187	0.0706691	0.929145	0.57086	-0.0712163	-0.450968	-0.141027
			0	0	0	0	0	0	0	0	0	0	0	0	0				1.3169	-0.601723	-2.23284	0.000200385	0.0760583	0.198684	0.000186187	0.0706691	0.929145	0.57086	-0.0712163	-0.450968	-0.141027
			0	0	0	0	0	0	0	0	0	0	0	0	0				1.3169	-0.601723	-2.23284	0.000200385	0.0760583	0.198684	0.000186187	0.0706691	0.929145	0.57086	-0.0712163	-0.450968	-0.141027
			0	0	0	0	0	0	0	0	0	0	0	0	0				1.3169	-0.601723	-2.23284	0.000200385	0.0760583	0.198684	0.000186187	0.0706691	0.929145	0.57086	-0.0712163	-0.450968	-0.141027
			0	0	0	0	0	0	0	0	0	0	0	0	0				1.3169	-0.601723	-2.23284	0.000200385	0.0760583	0.198684	0.000186187	0.0706691	0.929145	0.57086	-0.0712163	-0.450968	-0.141027
			0	0	0	0	0	0	0	0	0	0	0	0	0				1.3169	-0.601723	-2.23284	0.000200385	0.0760583	0.198684	0.000186187	0.0706691	0.929145	0.57086	-0.0712163	-0.450968	-0.141027
			0	0	0	0	0	0	0	0	0	0	0	0	0				1.3169	-0.601723	-2.23284	0.000200385	0.0760583	0.198684	0.000186187	0.0706691	0.929145	0.57086	-0.0712163	-0.450968	-0.141027
			0	0	0	0	0	0	0	0	0	0	0	0	0				1.3169	-0.601723	-2.23284	0.000200385	0.0760583	0.198684	0.000186187	0.0706691	0.929145	0.57086	-0.0712163	-0.450968	-0.141027
			0	0	0	0	0	0	0	0	0	0	0	0	0				1.3169	-0.601723	-2.23284	0.000200385	0.0760583	0.198684	0.000186187	0.0706691	0.929145	0.57086	-0.0712163	-0.450968	-0.141027
			0	0	0	0	0	0	0	0	0	0	0	0	0				1.3169	-0.601723	-2.23284	0.000200385	0.0760583	0.198684	0.000186187	0.0706691	0.929145	0.57086	-0.0712163	-0.450968	-0.141027
			0	0	0	0	0	0	0	0	0	0	0	0	0				1.3169	-0.601723	-2.23284	0.000200385	0.0760583	0.198684	0.000186187	0.0706691	0.929145	0.57086	-0.0712163	-0.450968	-0.141027
			0	0	0	0	0	0	0	0	0	0	0	0	0				1.3169	-0.601723	-2.23284	0.000200385	0.0760583	0.198684	0.000186187	0.0706691	0.929145	0.57086	-0.0712163	-0.450968	-0.141027
			0	0	0	0	0	0	0	0	0	0	0	0	0				1.3169	-0.601723	-2.23284	0.000200385	0.0760583	0.198684	0.000186187	0.0706691	0.929145	0.57086	-0.0712163	-0.450968	-0.141027
			0	0	0	0	0	0	0	0	0	0	0	0	0				1.3169	-0.601723	-2.23284	0.000200385	0.0760583	0.198684	0.000186187	0.0706691	0.929145	0.57086	-0.0712163	-0.450968	-0.141027
			0	0	0	0	0	0	0	0	0	0	0	0	0				1.3169	-0.601723	-2.23284	0.000200385	0.0760583	0.198684	0.000186187	0.0706691	0.929145	0.57086	-0.0712163	-0.450968	-0.141027
			0	0	0	0	0	0	0	0	0	0	0	0	0				1.3169	-0.601723	-2.23284	0.000200385	0.0760583	0.198684	0.000186187	0.0706691	0.929145	0.57086	-0.0712163	-0.450968	-0.141027
			0	0	0	0	0	0	0	0	0	0	0	0	0				1.3169	-0.601723	-2.23284	0.000200385	0.0760583	0.198684	0.000186187	0.0706691	0.929145	0.57086	-0.0712163	-0.450968	-0.141027
			0	0	0	0	0	0	0	0	0	0	0	0	0				1.3169	-0.601723	-2.23284	0.000200385	0.0760583	0.198684	0.000186187	0.0706691	0.929145	0.57086	-0.0712163	-0.450968	-0.141027
			0	0	0	0	0	0	0	0	0	0	0	0	0				1.3169	-0.601723	-2.23284	0.000200385	0.0760583	0.198684	0.000186187	0.0706691	0.929145	0.57086	-0.0712163	-0.450968	-0.141027
			0	0	0	0	0	0	0	0	0	0	0	0	0				1.3169	-0.601723	-2.23284	0.000200385	0.0760583	0.198684	0.000186187	0.0706691	0.929145	0.57086	-0.0712163	-0.450968	-0.141027
			0	0	0	0	0	0	0	0	0	0	0	0	0				1.3169	-0.601723	-2.23284	0.000200385	0.0760583	0.198684	0.000186187	0.0706691	0.929145	0.57086	-0.0712163	-0.450968	-0.141027
			0	0	0	0	0	0	0	0	0	0	0	0	0				1.3169	-0.601723	-2.23284	0.000200385	0.0760583	0.198684	0.000186187	0.0706691	0.929145	0.57086	-0.0712163	-0.450968	-0.141027
			0	0	0	0	0	0	0	0	0	0	0	0	0				1.3169	-0.601723	-2.23284	0.000200385	0.0760583	0.198684	0.000186187	0.0706691	0.929145	0.57086	-0.0712163	-0.450968	-0.141027
			0	0	0	0	0	0	0	0	0	0	0	0	0				1.3169	-0.601723	-2.23284	0.000200385	0.0760583	0.198684	0.000186187	0.0706691	0.929145	0.57086	-0.0712163	-0.450968	-0.141027
			0	0	0	0	0	0	0	0	0	0	0	0	0				1.3169	-0.601723	-2.23284	0.000200385	0.0760583	0.198684	0.000186187	0.0706691	0.929145	0.57086	-0.0712163	-0.450968	-0.141027
			0	0	0	0	0	0	0	0	0	0	0	0	0				1.3169	-0.601723	-2.23284	0.000200385	0.0760583	0.198684	0.000186187	0.0706691	0.929145	0.57086	-0.0712163	-0.450968	-0.141027
			0	0	0	0	0	0	0	0	0	0	0	0	0				1.3169	-0.601723	-2.23284	0.000200385	0.0760583	0.198684	0.000186187	0.0706691	0.929145	0.57086	-0.0712163	-0.450968	-0.141027
			0	0	0	0	0	0	0	0	0	0	0	0	0				1.3169	-0.601723	-2.23284	0.000200385	0.0760583	0.198684	0.000186187	0.0706691	0.929145	0.57086	-0.0712163	-0.450968	-0.141027
			0	0	0	0	0	0	0	0	0	0	0	0	0				1.3169	-0.601723	-2.23284	0.000200385	0.0760583	0.198684	0.000186187	0.0706691	0.929145	0.57086	-0.0712163	-0.450968	-0.141027
			0	0	0	0	0	0	0	0	0	0	0	0	0				1.3169	-0.601723	-2.23284	0.000200385	0.0760583	0.198684	0.000186187	0.0706691	0.929145	0.57086	-0.0712163	-0.450968	-0.141027
			0	0	0	0	0	0	0	0	0	0	0	0	0				1.3169	-0.601723	-2.23284	0.000200385	0.0760583	0.198684	0.000186187	0.0706691	0.929145	0.57086	-0.0712163	-0.450968	-0.141027
			0	0	0	0	0	0	0	0	0	0	0	0	0				1.3169	-0.601723	-2.23284	0.000200385	0.0760583	0.198684	0.000186187	0.0706691	0.929145	0.57086	-0.0712163	-0.450968	-0.141027
			0	0	0	0	0	0	0	0	0	0	0	0	0				1.3169	-0.601723	-2.23284	0.000200385	0.0760583	0.198684	0.000186187	0.0706691	0.929145	0.57086	-0.0712163	-0.450968	-0.141027
			0	0	0	0	0	0	0	0	0	0	0	0	0				1.3169	-0.601723	-2.23284	0.000200385	0.0760583	0.198684	0.000186187	0.0706691	0.929145	0.57086	-0.0712163	-0.450968	-0.141027
			0	0	0	0	0	0	0	0	0	0	0	0	0				1.3169	-0.601723	-2.23284	0.000200385	0.0760583	0.198684	0.000186187	0.0706691	0.929145	0.57086	-0.0712163	-0.450968	-0.141027
			0	0	0	0	0	0	0	0	0	0	0	0	0				1.3169	-0.601723	-2.23284	0.000200385	0.0760583	0.198684	0.000186187	0.0706691	0.929145	0.57086	-0.0712163	-0.450968	-0.141027
			0	0	0	0	0	0	0	0	0	0	0	0	0				1.3169	-0.601723	-2.23284	0.000200385	0.0760583	0.198684	0.000186187	0.0706691	0.929145	0.57086	-0.0712163	-0.450968	-0.141027
			0	0	0	0	0	0	0	0	0	0	0	0	0				1.3169	-0.601723	-2.23284	0.000200385	0.0760583	0.198684	0.000186187	0.0706691	0.929145	0.57086	-0.0712163	-0.450968	-0.141027
			0	0	0	0	0	0	0	0	0	0	0	0	0				1.3169	-0.601723	-2.23284	0.000200385	0.0760583	0.198684	0.000186187	0.0706691	0.929145	0.57086	-0.0712163	-0.450968	-0.141027
			0	0	0	0	0	0	0	0	0	0	0	0	0				1.3169	-0.601723	-2.23284	0.000200385	0.0760583	0.198684	0.000186187	0.0706691	0.929145	0.57086	-0.0712163	-0.450968	-0.141027
			0	0	0	0	0	0	0	0	0	0	0	0	0				1.3169	-0.601723	-2.23284	0.000200385	0.0760583	0.198684	0.000186187	0.0706691	0.929145	0.57086	-0.0712163	-0.450968	-0.141027
			0	0	0	0	0	0	0	0	0	0	0	0	0				1.3169	-0.601723	-2.23284	0.000200385	0.0760583	0.198684	0.000186187	0.0706691	0.929145	0.57086	-0.0712163	-0.450968	-0.141027
			0	0	0	0	0	0	0	0	0	0	0	0	0				1.3169	-0.601723	-2.23284	0.000200385	0.0760583	0.198684	0.000186187	0.0706691	0.929145	0.57086	-0.0712163	-0.450968	-0.141027
			0	0	0	0	0	0	0	0	0	0	0	0	0				1.3169	-0.601723	-2.23284	0.000200385	0.0760583	0.198684	0.000186187	0.0706691	0.929145	0.57086	-0.0712163	-0.450968	-0.141027
			0	0	0	0	0	0	0	0	0	0	0	0	0				1.3169	-0.601723	-2.23284	0.000200385	0.0760583	0.198684	0.000186187	0.0706691	0.929145	0.57086	-0.0712163	-0.450968	-0.141027
			0	0	0	0	0	0	0	0	0	0	0	0	0				1.3169	-0.601723	-2.23284	0.000200385	0.0760583	0.198684	0.000186187	0.0706691	0.929145	0.57086	-0.0712163	-0.450968	-0.141027
			0	0	0	0	0	0	0	0	0	0	0	0	0				1.3169	-0.601723	-2.23284	0.000200385	0.0760583	0.198684	0.000186187	0.0706691	0.929145	0.57086	-0.0712163	-0.450968	-0.141027
			0	0	0	0	0	0	0	0	0	0	0	0	0				1.3169	-0.601723	-2.23284	0.000200385	0.0760583	0.198684	0.000186187	0.0706691	0.929145	0.57086	-0.0712163	-0.450968	-0.141027
			0	0	0	0	0	0	0	0	0	0	0	0	0				1.3169	-0.601723	-2.23284	0.000200385	0.0760583	0.198684	0.000186187	0.0706691	0.929145	0.57086	-0.0712163	-0.450968	-0.141027
			0	0	0	0	0	0	0	0	0	0	0	0	0				1.3169	-0.601723	-2.23284	0.000200385	0.0760583	0.198684	0.000186187	0.0706691	0.929145	0.57086	-0.0712163	-0.450968	-0.141027
			0	0	0	0	0	0	0	0	0	0	0	0	0				1.3169	-0.601723	-2.23284	0.000200385	0.0760583	0.198684	0.000186187	0.0706691	0.929145	0.57086	-0.0712163	-0.450968	-0.141027
			0	0	0	0	0	0	0	0	0	0	0	0	0				1.3169	-0.601723	-2.23284	0.000200385	0.0760583	0.198684	0.000186187	0.0706691	0.929145	0.57086	-0.0712163	-0.450968	-0.141027
			0	0	0	0	0	0	0	0	0	0	0	0	0				1.3169	-0.601723	-2.23284	0.000200385	0.0760583	0.198684	0.000186187	0.0706691	0.929145	0.57086	-0.0712163	-0.450968	-0.141027
			0	0	0	0	0	0	0	0	0	0	0	0	0				1.3169	-0.601723	-2.23284	0.000200385	0.0760583	0.198684	0.000186187	0.0706691	0.929145	0.57086	-0.0712163	-0.450968	-0.141027
			0	0	0	0	0	0	0	0	0	0	0	0	0				1.3169	-0.601723	-2.23284	0.000200385	0.0760583	0.198684	0.000186187	0.0706691	0.929145	0.57086	-0.0712163	-0.450968	-0.141027
			0	0	0	0	0	0	0	0	0	0	0	0	0				1.3169	-0.601723	-2.23284	0.000200385	0.0760583	0.198684	0.000186187	0.0706691	0.929145	0.57086	-0.0712163	-0.450968	-0.141027
			0	0	0	0	0	0	0	0	0	0	0	0	0				1.3169	-0.601723	-2.23284	0.000200385	0.0760583	0.198684	0.000186187	0.0706691	0.929145	0.57086	-0.0712163	-0.450968	-0.141027
			0	0	0	0	0	0	0	0	0	0	0	0	0				1.3169	-0.601723	-2.23284	0.000200385	0.0760583	0.198684	0.000186187	0.0706691	0.929145	0.57086	-0.0712163	-0.450968	-0.141027
			0	0	0	0	0	0	0	0	0	0	0	0	0				1.3169	-0.601723	-2.23284	0.000200385	0.0760583	0.198684	0.000186187	0.0706691	0.929145	0.57086	-0.0712163	-0.450968	-0.141027
			0	0	0	0	0	0	0	0	0	0	0	0	0				1.3169	-0.601723	-2.23284	0.000200385	0.0760583	0.198684	0.000186187	0.0706691	0.929145	0.57086	-0.0712163	-0.450968	-0.141027
			0	0	0	0	0	0	0	0	0	0	0	0	0				1.3169	-0.601723	-2.23284	0.000200385	0.0760583	0.198684	0.000186187	0.0706691	0.929145	0.57086	-0.0712163	-0.450968	-0.141027
			0	0	0	0	0	0	0	0	0	0	0	0	0				1.3169	-0.601723	-2.23284	0.000200385	0.0760583	0.198684	0.000186187	0.0706691	0.929145	0.57086	-0.0712163	-0.450968	-0.141027
			0	0	0	0	0	0	0	0	0	0	0	0	0				1.3169	-0.601723	-2.23284	0.000200385	0.0760583	0.198684	0.000186187	0.0706691	0.929145	0.57086	-0.0712163	-0.450968	-0.141027
			0	0	0	0	0	0	0	0	0	0	0	0	0				1.3169	-0.601723	-2.23284	0.000200385	0.0760583	0.198684	0.000186187	0.0706691	0.929145	0.57086	-0.0712163	-0.450968	-0.141027
			0	0	0	0	0	0	0	0	0	0	0	0	0				1.3169	-0.601723	-2.23284	0.000200385	0.0760583	0.198684	0.000186187	0.0706691	0.929145	0.57086	-0.0712163	-0.450968	-0.141027
			0	0	0	0	0	0	0	0	0	0	0	0	0				1.3169	-0.601723	-2.23284	0.000200385	0.0760583	0.198684	0.000186187	0.0706691	0.929145	0.57086	-0.0712163	-0.450968	-0.141027
			0	0	0	0	0	0	0	0	0	0	0	0	0				1.3169	-0.601723	-2.23284	0.000200385	0.0760583	0.198684	0.000186187	0.0706691	0.929145	0.57086	-0.0712163	-0.450968	-0.141027
			0	0	0	0	0	0	0	0	0	0	0	0	0				1.3169	-0.601723	-2.23284	0.000200385	0.0760583	0.198684	0.000186187	0.0706691	0.929145	0.57086	-0.0712163	-0.450968	-0.141027
			0	0	0	0	0	0	0	0	0	0	0	0	0				1.3169	-0.601723	-2.23284	0.000200385	0.0760583	0.198684	0.000186187	0.0706691	0.929145	0.57086	-0.0712163	-0.450968	-0.141027
			0	0	0	0	0	0	0	0	0	0	0	0	0				1.3169	-0.601723	-2.23284	0.000200385	0.0760583	0.198684	0.000186187	0.0706691	0.929145	0.57086	-0.0712163	-0.450968	-0.141027
			0	0	0	0	0	0	0	0	0	0	0	0	0				1.3169	-0.601723	-2.23284	0.000200385	0.0760583	0.198684	0.000186187	0.0706691	0.929145	0.57086	-0.0712163	-0.450968	-0.141027
			0	0	0	0	0	0	0	0	0	0	0	0	0				1.3169	-0.601723	-2.23284	0.000200385	0.0760583	0.198684	0.000186187	0.0706691	0.929145	0.57086	-0.0712163	-0.450968	-0.141027
			0	0	0	0	0	0	0	0	0	0	0	0	0				1.3169	-0.601723	-2.23284	0.000200385	0.0760583	0.198684	0.000186187	0.0706691	0.929145	0.57086	-0.0712163	-0.450968	-0.141027
			0	0	0	0	0	0	0	0	0	0	0	0	0				1.3169	-0.601723	-2.23284	0.000200385	0.0760583	0.198684	0.000186187	0.0706691	0.929145	0.57086	-0.0712163	-0.450968	-0.141027
			0	0	0	0	0	0	0	0	0	0	0	0	0				1.3169	-0.601723	-2.23284	0.000200385	0.0760583	0.198684	0.000186187	0.0706691	0.929145	0.57086	-0.0712163	-0.450968	-0.141027
			0	0	0	0	0	0	0	0	0	0	0	0	0				1.3169	-0.601723	-2.23284	0.000200385	0.0760583	0.198684	0.000186187	0.0706691	0.929145	0.57086	-0.0712163	-0.450968	-0.141027
			0	0	0	0	0	0	0	0	0	0	0	0	0				1.3169	-0.601723	-2.23284	0.000200385	0.0760583	0.198684	0.000186187	0.0706691	0.929145	0.57086	-0.0712163	-0.450968	-0.141027
			0	0	0	0	0	0	0	0	0	0	0	0	0				1.3169	-0.601723	-2.23284	0.000200385	0.0760583	0.198684	0.000186187	0.0706691	0.929145	0.57086	-0.0712163	-0.450968	-0.141027
			0	0	0	0	0	0	0	0	0	0	0	0	0				1.3169	-0.601723	-2.23284	0.000200385	0.0760583	0.198684	0.000186187	0.0706691	0.929145	0.57086	-0.0712163	-0.450968	-0.141027
			0	0	0	0	0	0	0	0	0	0	0	0	0				1.3169	-0.601723	-2.23284	0.000200385	0.0760583	0.198684	0.000186187	0.0706691	0.929145	0.57086	-0.0712163	-0.450968	-0.141027
			0	0	0	0	0	0	0	0	0	0	0	0	0				1.3169	-0.601723	-2.23284	0.000200385	0.0760583	0.198684	0.000186187	0.0706691	0.929145	0.57086	-0.0712163	-0.450968	-0.141027
			0	0	0	0	0	0	0	0	0	0	0	0	0				1.3169	-0.601723	-2.23284	0.000200385	0.0760583	0.198684	0.000186187	0.0706691	0.929145	0.57086	-0.0712163	-0.450968	-0.141027
			0	0	0	0	0	0	0	0	0	0	0	0	0				1.3169	-0.601723	-2.23284	0.000200385	0.0760583	0.198684	0.000186187	0.0706691	0.929145	0.57086	-0.0712163	-0.450968	-0.141027
			0	0	0	0	0	0	0	0	0	0	0	0	0				1.3169	-0.601723	-2.23284	0.000200385	0.0760583	0.198684	0.000186187	0.0706691	0.929145	0.57086	-0.0712163	-0.450968	-0.141027
			0	0	0	0	0	0	0	0	0	0	0	0	0				1.3169	-0.601723	-2.23284	0.000200385	0.0760583	0.198684	0.000186187	0.0706691	0.929145	0.57086	-0.0712163	-0.450968	-0.141027
			0	0	0	0	0	0	0	0	0	0	0	0	0				1.3169	-0.601723	-2.23284	0.000200385	0.0760583	0.198684	0.000186187	0.0706691	0.929145	0.57086	-0.0712163	-0.450968	-0.141027
			0	0	0	0	0	0	0	0	0	0	0	0	0				1.3169	-0.601723	-2.23284	0.000200385	0.0760583	0.198684	0.000186187	0.0706691	0.929145	0.57086	-0.0712163	-0.450968	-0.141027
			0	0	0	0	0	0	0	0	0	0	0	0	0				1.3169	-0.601723	-2.23284	0.000200385	0.0760583	0.198684	0.000186187	0.0706691	0.929145	0.57086	-0.0712163	-0.450968	-0.141027
			0	0	0	0	0	0	0	0	0	0	0	0	0				1.3169	-0.601723	-2.23284	0.000200385	0.0760583	0.198684	0.000186187	0.0706691	0.929145	0.57086	-0.0712163	-0.450968	-0.141027
			0	0	0	0	0	0	0	0	0	0	0	0	0				1.3169	-0.601723	-2.23284	0.000200385	0.0760583	0.198684	0.000186187	0.0706691	0.929145	0.57086	-0.0712163	-0.450968	-0.141027
			0	0	0	0	0	0	0	0	0	0	0	0	0				1.3169	-0.601723	-2.23284	0.000200385	0.0760583	0.198684	0.000186187	0.0706691	0.929145	0.57086	-0.0712163	-0.450968	-0.141027
			0	0	0	0	0	0	0	0	0	0	0	0	0				1.3169	-0.601723	-2.23284	0.000200385	0.0760583	0.198684	0.000186187	0.0706691	0.929145	0.57086	-0.0712163	-0.450968	-0.141027
			0	0	0	0	0	0	0	0	0	0	0	0	0				1.3169	-0.601723	-2.23284	0.000200385	0.0760583	0.198684	0.000186187	0.0706691	0.929145	0.57086	-0.0712163	-0.450968	-0.141027
			0	0	0	0	0	0	0	0	0	0	0	0	0				1.3169	-0.601723	-2.23284	0.000200385	0.0760583	0.198684	0.000186187	0.0706691	0.929145	0.57086	-0.0712163	-0.450968	-0.141027
			0	0	0	0	0	0	0	0	0	0	0	0	0				1.3169	-0.601723	-2.23284	0.000200385	0.0760583	0.198684	0.000186187	0.0706691	0.929145	0.57086	-0.0712163	-0.450968	-0.141027
			0	0	0	0	0	0	0	0	0	0	0	0	0				1.3169	-0.601723	-2.23284	0.000200385	0.0760583	0.198684	0.000186187	0.0706691	0.929145	0.57086	-0.0712163	-0.450968	-0.141027
			0	0	0	0	0	0	0	0	0	0	0	0	0				1.3169	-0.601723	-2.23284	0.000200385	0.0760583	0.198684	0.000186187	0.0706691	0.929145	0.57086	-0.0712163	-0.450968	-0.141027
			0	0	0	0	0	0	0	0	0	0	0	0	0				1.3169	-0.601723	-2.23284	0.000200385	0.0760583	0.198684	0.000186187	0.0706691	0.929145	0.57086	-0.0712163	-0.450968	-0.141027
			0	0	0	0	0	0	0	0	0	0	0	0	0				1.3169	-0.601723	-2.23284	0.000200385	0.0760583	0.198684	0.000186187	0.0706691	0.929145	0.57086	-0.0712163	-0.450968	-0.141027
			0	0	0	0	0	0	0	0	0	0	0	0	0				1.3169	-0.601723	-2.23284	0.000200385	0.0760583	0.198684	0.000186187	0.0706691	0.929145	0.57086	-0.0712163	-0.450968	-0.141027
			0	0	0	0	0	0	0	0	0	0	0	0	0				1.3169	-0.601723	-2.23284	0.000200385	0.0760583	0.198684	0.000186187	0.0706691	0.929145	0.57086	-0.0712163	-0.450968	-0.141027
			0	0	0	0	0	0	0	0	0	0	0	0	0				1.3169	-0.601723	-2.23284	0.000200385	0.0760583	0.198684	0.000186187	0.0706691	0.929145	0.57086	-0.0712163	-0.450968	-0.141027
			0	0	0	0	0	0	0	0	0	0	0	0	0				1.3169	-0.601723	-2.23284	0.000200385	0.0760583	0.198684	0.000186187	0.0706691	0.929145	0.57086	-0.0712163	-0.450968	-0.141027
			0	0	0	0	0	0	0	0	0	0	0	0	0				1.3169	-0.601723	-2.23284	0.000200385	0.0760583	0.198684	0.000186187	0.0706691	0.929145	0.57086	-0.0712163	-0.450968	-0.141027
			0	0	0	0	0	0	0	0	0	0	0	0	0				1.3169	-0.601723	-2.23284	0.000200385	0.0760583	0.198684	0.000186187	0.0706691	0.929145	0.57086	-0.0712163	-0.450968	-0.141027
			0	0	0	0	0	0	0	0	0	0	0	0	0				1.3169	-0.601723	-2.23284	0.000200385	0.0760583	0.198684	0.000186187	0.0706691	0.929145	0.57086	-0.0712163	-0.450968	-0.141027
			0	0	0	0	0	0	0	0	0	0	0	0	0				1.3169	-0.601723	-2.23284	0.000200385	0.0760583	0.198684	0.000186187	0.0706691	0.929145	0.57086	-0.0712163	-0.450968	-0.141027
			0	0	0	0	0	0	0	0	0	0	0	0	0				1.3169	-0.601723	-2.23284	0.000200385	0.0760583	0.198684	0.000186187	0.0706691	0.929145	0.57086	-0.0712163	-0.450968	-0.141027
			0	0	0	0	0	0	0	0	0	0	0	0	0				1.3169	-0.601723	-2.23284	0.000200385	0.0760583	0.198684	0.000186187	0.0706691	0.929145	0.57086	-0.0712163	-0.450968	-0.141027
			0	0	0	0	0	0	0	0	0	0	0	0	0				1.3169	-0.601723	-2.23284	0.000200385	0.0760583	0.198684	0.000186187	0.0706691	0.929145	0.57086	-0.0712163	-0.450968	-0.141027
			0	0	0	0	0	0	0	0	0	0	0	0	0				1.3169	-0.601723	-2.23284	0.000200385	0.0760583	0.198684	0.000186187	0.0706691	0.929145	0.57086	-0.0712163	-0.450968	-0.141027
			0	0	0	0	0	0	0	0	0	0	0	0	0				1.3169	-0.601723	-2.23284	0.000200385	0.0760583	0.198684	0.000186187	0.0706691	0.929145	0.57086	-0.0712163	-0.450968	-0.141027
			0	0	0	0	0	0	0	0	0	0	0	0	0				1.3169	-0.601723	-2.23284	0.000200385	0.0760583	0.198684	0.000186187	0.0706691	0.929145	0.57086	-0.0712163	-0.450968	-0.141027
			0	0	0	0	0	0	0	0	0	0	0	0	0				1.3169	-0.601723	-2.23284	0.000200385	0.0760583	0.198684	0.000186187	0.0706691	0.929145	0.57086	-0.0712163	-0.450968	-0.141027
			0	0	0	0	0	0	0	0	0	0	0	0	0				1.3169	-0.601723	-2.23284	0.000200385	0.0760583	0.198684	0.000186187	0.0706691	0.929145	0.57086	-0.0712163	-0.450968	-0.141027
			0	0	0	0	0	0	0	0	0	0	0	0	0				1.3169	-0.601723	-2.23284	0.000200385	0.0760583	0.198684	0.000186187	0.0706691	0.929145	0.57086	-0.0712163	-0.450968	-0.141027
			0	0	0	0	0	0	0	0	0	0	0	0	0				1.3169	-0.601723	-2.23284	0.000200385	0.0760583	0.198684	0.000186187	0.0706691	0.929145	0.57086	-0.0712163	-0.450968	-0.141027
			0	0	0	0	0	0	0	0	0	0	0	0	0				1.3169	-0.601723	-2.23284	0.000200385	0.0760583	0.198684	0.000186187	0.0706691	0.929145	0.57086	-0.0712163	-0.450968	-0.141027
			0	0	0	0	0	0	0	0	0	0	0	0	0				1.3169	-0.601723	-2.23284	0.000200385	0.0760583	0.198684	0.000186187	0.0706691	0.929145	0.57086	-0.0712163	-0.450968	-0.141027
			0	0	0	0	0	0	0	0	0	0	0	0	0				1.3169	-0.601723	-2.23284	0.000200385	0.0760583	0.198684	0.000186187	0.0706691	0.929145	0.57086	-0.0712163	-0.450968	-0.141027
			0	0	0	0	0	0	0	0	0	0	0	0	0				1.3169	-0.601723	-2.23284	0.000200385	0.0760583	0.198684	0.000186187	0.0706691	0.929145	0.57086	-0.0712163	-0.450968	-0.141027
			0	0	0	0	0	0	0	0	0	0	0	0	0				1.3169	-0.601723	-2.23284	0.000200385	0.0760583	0.198684	0.000186187	0.0706691	0.929145	0.57086	-0.0712163	-0.450968	-0.141027
			0	0	0	0	0	0	0	0	0	0	0	0	0				1.3169	-0.601723	-2.23284	0.000200385	0.0760583	0.198684	0.000186187	0.0706691	0.929145	0.57086	-0.0712163	-0.450968	-0.141027
			0	0	0	0	0	0	0	0	0	0	0	0	0				1.3169	-0.601723	-2.23284	0.000200385	0.0760583	0.198684	0.000186187	0.0706691	0.929145	0.57086	-0.0712163	-0.450968	-0.141027
			0	0	0	0	0	0	0	0	0	0	0	0	0				1.3169	-0.601723	-2.23284	0.000200385	0.0760583	0.198684	0.000186187	0.0706691	0.929145	0.57086	-0.0712163	-0.450968	-0.141027
			0	0	0	0	0	0	0	0	0	0	0	0	0				1.3169	-0.601723	-2.23284	0.000200385	0.0760583	0.198684	0.000186187	0.0706691	0.929145	0.57086	-0.0712163	-0.450968	-0.141027
			0	0	0	0	0	0	0	0	0	0	0	0	0				1.3169	-0.601723	-2.23284	0.000200385	0.0760583	0.198684	0.000186187	0.0706691	0.929145	0.57086	-0.0712163	-0.450968	-0.141027
			0	0	0	0	0	0	0	0	0	0	0	0	0				1.3169	-0.601723	-2.23284	0.000200385	0.0760583	0.198684	0.000186187	0.0706691	0.929145	0.57086	-0.0712163	-0.450968	-0.141027
			0	0	0	0	0	0	0	0	0	0	0	0	0				1.3169	-0.601723	-2.23284	0.000200385	0.0760583	0.198684	0.000186187	0.0706691	0.929145	0.57086	-0.0712163	-0.450968	-0.141027
			0	0	0	0	0	0	0	0	0	0	0	0	0				1.3169	-0.601723	-2.23284	0.000200385	0.0760583	0.198684	0.000186187	0.0706691	0.929145	0.57086	-0.0712163	-0.450968	-0.141027
			0	0	0	0	0	0	0	0	0	0	0	0	0				1.3169	-0.601723	-2.23284	0.000200385	0.0760583	0.198684	0.000186187	0.0706691	0.929145	0.57086	-0.0712163	-0.450968	-0.141027
			0	0	0	0	0	0	0	0	0	0	0	0	0				1.3169	-0.601723	-2.23284	0.000200385	0.0760583	0.198684	0.000186187	0.0706691	0.929145	0.57086	-0.0712163	-0.450968	-0.141027
			0	0	0	0	0	0	0	0	0	0	0	0	0				1.3169	-0.601723	-2.23284	0.000200385	0.0760583	0.198684	0.000186187	0.0706691	0.929145	0.57086	-0.0712163	-0.450968	-0.141027
			0	0	0	0	0	0	0	0	0	0	0	0	0				1.3169	-0.601723	-2.23284	0.000200385	0.0760583	0.198684	0.000186187	0.0706691	0.929145	0.57086	-0.0712163	-0.450968	-0.141027
			0	0	0	0	0	0	0	0	0	0	0	0	0				1.3169	-0.601723	-2.23284	0.000200385	0.0760583	0.198684	0.000186187	0.0706691	0.929145	0.57086	-0.0712163	-0.450968	-0.141027
			0	0	0	0	0	0	0	0	0	0	0	0	0				1.3169	-0.601723	-2.23284	0.000200385	0.0760583	0.198684	0.000186187	0.0706691	0.929145	0.57086	-0.0712163	-0.450968	-0.141027
			0	0	0	0	0	0	0	0	0	0	0	0	0				1.3169	-0.601723	-2.23284	0.000200385	0.0760583	0.198684	0.000186187	0.0706691	0.929145	0.57086	-0.0712163	-0.450968	-0.141027
			0	0	0	0	0	0	0	0	0	0	0	0	0				1.3169	-0.601723	-2.23284	0.000200385	0.0760583	0.198684	0.000186187	0.0706691	0.929145	0.57086	-0.0712163	-0.450968	-0.141027
			0	0	0	0	0	0	0	0	0	0	0	0	0				1.3169	-0.601723	-2.23284	0.000200385	0.0760583	0.198684	0.000186187	0.0706691	0.929145	0.57086	-0.0712163	-0.450968	-0.141027
			0	0	0	0	0	0	0	0	0	0	0	0	0				1.3169	-0.601723	-2.23284	0.000200385	0.0760583	0.198684	0.000186187	0.0706691	0.929145	0.57086	-0.0712163	-0.450968	-0.141027
			0	0	0	0	0	0	0	0	0	0	0	0	0				1.3169	-0.601723	-2.23284	0.000200385	0.0760583	0.198684	0.000186187	0.0706691	0.929145	0.57086	-0.0712163	-0.450968	-0.141027
			0	0	0	0	0	0	0	0	0	0	0	0	0				1.3169	-0.601723	-2.23284	0.000200385	0.0760583	0.198684	0.000186187	0.0706691	0.929145	0.57086	-0.0712163	-0.450968	-0.141027
			0	0	0	0	0	0	0	0	0	0	0	0	0				1.3169	-0.601723	-2.23284	0.000200385	0.0760583	0.198684	0.000186187	0.0706691	0.929145	0.57086	-0.0712163	-0.450968	-0.141027
			0	0	0	0	0	0	0	0	0	0	0	0	0				1.3169	-0.601723	-2.23284	0.000200385	0.0760583	0.198684	0.000186187	0.0706691	0.929145	0.57086	-0.0712163	-0.450968	-0.141027
			0	0	0	0	0	0	0	0	0	0	0	0	0				1.3169	-0.601723	-2.23284	0.000200385	0.0760583	0.198684	0.000186187	0.0706691	0.929145	0.57086	-0.0712163	-0.450968	-0.141027
			0	0	0	0	0	0	0	0	0	0	0	0	0				1.3169	-0.601723	-2.23284	0.000200385	0.0760583	0.198684	0.000186187	0.0706691	0.929145	0.57086	-0.0712163	-0.450968	-0.141027
			0	0	0	0	0	0	0	0	0	0	0	0	0				1.3169	-0.601723	-2.23284	0.000200385	0.0760583	0.198684	0.000186187	0.0706691	0.929145	0.57086	-0.0712163	-0.450968	-0.141027
			0	0	0	0	0	0	0	0	0	0	0	0	0				1.3169	-0.601723	-2.23284	0.000200385	0.0760583	0.198684	0.000186187	0.0706691	0.929145	0.57086	-0.0712163	-0.450968	-0.141027
			0	0	0	0	0	0	0	0	0	0	0	0	0				1.3169	-0.601723	-2.23284	0.000200385	0.0760583	0.198684	0.000186187	0.0706691	0.929145	0.57086	-0.0712163	-0.450968	-0.141027
			0	0	0	0	0	0	0	0	0	0	0	0	0				1.3169	-0.601723	-2.23284	0.000200385	0.0760583	0.198684	0.000186187	0.0706691	0.929145	0.57086	-0.0712163	-0.450968	-0.141027
			0	0	0	0	0	0	0	0	0	0	0	0	0				1.3169	-0.601723	-2.23284	0.000200385	0.0760583	0.198684	0.000186187	0.0706691	0.929145	0.57086	-0.0712163	-0.450968	-0.141027
			0	0	0	0	0	0	0	0	0	0	0	0	0				1.3169	-0.601723	-2.23284	0.000200385	0.0760583	0.198684	0.000186187	0.0706691	0.929145	0.57086	-0.0712163	-0.450968	-0.141027
			0	0	0	0	0	0	0	0	0	0	0	0	0				1.3169	-0.601723	-2.23284	0.000200385	0.0760583	0.198684	0.000186187	0.0706691	0.929145	0.57086	-0.0712163	-0.450968	-0.141027
			0	0	0	0	0	0	0	0	0	0	0	0	0				1.3169	-0.601723	-2.23284	0.000200385	0.0760583	0.198684	0.000186187	0.0706691	0.929145	0.57086	-0.0712163	-0.450968	-0.141027
			0	0	0	0	0	0	0	0	0	0	0	0	0				1.3169	-0.601723	-2.23284	0.000200385	0.0760583	0.198684	0.000186187	0.0706691	0.929145	0.57086	-0.0712163	-0.450968	-0.141027
			0	0	0	0	0	0	0	0	0	0	0	0	0				1.3169	-0.601723	-2.23284	0.000200385	0.0760583	0.198684	0.000186187	0.0706691	0.929145	0.57086	-0.0712163	-0.450968	-0.141027
			0	0	0	0	0	0	0	0	0	0	0	0	0				1.3169	-0.601723	-2.23284	0.000200385	0.0760583	0.198684	0.000186187	0.0706691	0.929145	0.57086	-0.0712163	-0.450968	-0.141027
			0	0	0	0	0	0	0	0	0	0	0	0	0				1.3169	-0.601723	-2.23284	0.000200385	0.0760583	0.198684	0.000186187	0.0706691	0.929145	0.57086	-0.0712163	-0.450968	-0.141027
			0	0	0	0	0	0	0	0	0	0	0	0	0				1.3169	-0.601723	-2.23284	0.000200385	0.0760583	0.198684	0.000186187	0.0706691	0.929145	0.57086	-0.0712163	-0.450968	-0.141027
			0	0	0	0	0	0	0	0	0	0	0	0	0				1.3169	-0.601723	-2.23284	0.000200385	0.0760583	0.198684	0.000186187	0.0706691	0.929145	0.57086	-0.0712163	-0.450968	-0.141027
			0	0	0	0	0	0	0	0	0	0	0	0	0				1.3169	-0.601723	-2.23284	0.000200385	0.0760583	0.198684	0.000186187	0.0706691	0.929145	0.57086	-0.0712163	-0.450968	-0.141027
			0	0	0	0	0	0	0	0	0	0	0	0	0				1.3169	-0.601723	-2.23284	0.000200385	0.0760583	0.198684	0.000186187	0.0706691	0.929145	0.57086	-0.0712163	-0.450968	-0.141027
			0	0	0	0	0	0	0	0	0	0	0	0	0				1.3169	-0.601723	-2.23284	0.000200385	0.0760583	0.198684	0.000186187	0.0706691	0.929145	0.57086	-0.0712163	-0.450968	-0.141027
			0	0	0	0	0	0	0	0	0	0	0	0	0				1.3169	-0.601723	-2.23284	0.000200385	0.0760583	0.198684	0.000186187	0.0706691	0.929145	0.57086	-0.0712163	-0.450968	-0.141027
			0	0	0	0	0	0	0	0	0	0	0	0	0				1.3169	-0.601723	-2.23284	0.000200385	0.0760583	0.198684	0.000186187	0.0706691	0.929145	0.57086	-0.0712163	-0.450968	-0.141027
			0	0	0	0	0	0	0	0	0	0	0	0	0				1.3169	-0.601723	-2.23284	0.000200385	0.0760583	0.198684	0.000186187	0.0706691	0.929145	0.57086	-0.0712163	-0.450968	-0.141027
			0	0	0	0	0	0	0	0	0	0	0	0	0				1.3169	-0.601723	-2.23284	0.000200385	0.0760583	0.198684	0.000186187	0.0706691	0.929145	0.57086	-0.0712163	-0.450968	-0.141027
			0	0	0	0	0	0	0	0	0	0	0	0	0				1.3169	-0.601723	-2.23284	0.000200385	0.0760583	0.198684	0.000186187	0.0706691	0.929145	0.57086	-0.0712163	-0.450968	-0.141027
			0	0	0	0	0	0	0	0	0	0	0	0	0				1.3169	-0.601723	-2.23284	0.000200385	0.0760583	0.198684	0.000186187	0.0706691	0.929145	0.57086	-0.0712163	-0.450968	-0.141027
			0	0	0	0	0	0	0	0	0	0	0	0	0				1.3169	-0.601723	-2.23284	0.000200385	0.0760583	0.198684	0.000186187	0.0706691	0.929145	0.57086	-0.0712163	-0.450968	-0.141027
			0	0	0	0	0	0	0	0	0	0	0	0	0				1.3169	-0.601723	-2.23284	0.000200385	0.0760583	0.198684	0.000186187	0.0706691	0.929145	0.57086	-0.0712163	-0.450968	-0.141027
			0	0	0	0	0	0	0	0	0	0	0	0	0				1.3169	-0.601723	-2.23284	0.000200385	0.0760583	0.198684	0.000186187	0.0706691	0.929145	0.57086	-0.0712163	-0.450968	-0.141027
			0	0	0	0	0	0	0	0	0	0	0	0	0				1.3169	-0.601723	-2.23284	0.000200385	0.0760583	0.198684	0.000186187	0.0706691	0.929145	0.57086	-0.0712163	-0.450968	-0.141027
			0	0	0	0	0	0	0	0	0	0	0	0	0				1.3169	-0.601723	-2.23284	0.000200385	0.0760583	0.198684	0.000186187	0.0706691	0.929145	0.57086	-0.0712163	-0.450968	-0.141027
			0	0	0	0	0	0	0	0	0	0	0	0	0				1.3169	-0.601723	-2.23284	0.000200385	0.0760583	0.198684	0.000186187	0.0706691	0.929145	0.57086	-0.0712163	-0.450968	-0.141027
			0	0	0	0	0	0	0	0	0	0	0	0	0				1.3169	-0.601723	-2.23284	0.000200385	0.0760583	0.198684	0.000186187	0.0706691	0.929145	0.57086	-0.0712163	-0.450968	-0.141027
			0	0	0	0	0	0	0	0	0	0	0	0	0				1.3169	-0.601723	-2.23284	0.000200385	0.0760583	0.198684	0.000186187	0.0706691	0.929145	0.57086	-0.0712163	-0.450968	-0.141027
			0	0	0	0	0	0	0	0	0	0	0	0	0				1.3169	-0.601723	-2.23284	0.000200385	0.0760583	0.198684	0.000186187	0.0706691	0.929145	0.57086	-0.0712163	-0.450968	-0.141027
			0	0	0	0	0	0	0	0	0	0	0	0	0				1.3169	-0.601723	-2.23284	0.000200385	0.0760583	0.198684	0.000186187	0.0706691	0.929145	0.57086	-0.0712163	-0.450968	-0.141027
			0	0	0	0	0	0	0	0	0	0	0	0	0				1.3169	-0.601723	-2.23284	0.000200385	0.0760583	0.198684	0.000186187	0.0706691	0.929145	0.57086	-0.0712163	-0.450968	-0.141027
			0	0	0	0	0	0	0	0	0	0	0	0	0				1.3169	-0.601723	-2.23284	0.000200385	0.0760583	0.198684	0.000186187	0.0706691	0.929145	0.57086	-0.0712163	-0.450968	-0.141027
			0	0	0	0	0	0	0	0	0	0	0	0	0				1.3169	-0.601723	-2.23284	0.000200385	0.0760583	0.198684	0.000186187	0.0706691	0.929145	0.57086	-0.0712163	-0.450968	-0.141027
			0	0	0	0	0	0	0	0	0	0	0	0	0				1.3169	-0.601723	-2.23284	0.000200385	0.0760583	0.198684	0.000186187	0.0706691	0.929145	0.57086	-0.0712163	-0.450968	-0.141027
			0	0	0	0	0	0	0	0	0	0	0	0	0				1.3169	-0.601723	-2.23284	0.000200385	0.0760583	0.198684	0.000186187	0.0706691	0.929145	0.57086	-0.0712163	-0.450968	-0.141027
			0	0	0	0	0	0	0	0	0	0	0	0	0				1.3169	-0.601723	-2.23284	0.000200385	0.0760583	0.198684	0.000186187	0.0706691	0.929145	0.57086	-0.0712163	-0.450968	-0.141027
			0	0	0	0	0	0	0	0	0	0	0	0	0				1.3169	-0.601723	-2.23284	0.000200385	0.0760583	0.198684	0.000186187	0.0706691	0.929145	0.57086	-0.0712163	-0.450968	-0.141027
			0	0	0	0	0	0	0	0	0	0	0	0	0				1.3169	-0.601723	-2.23284	0.000200385	0.0760583	0.198684	0.000186187	0.0706691	0.929145	0.57086	-0.0712163	-0.450968	-0.141027
			0	0	0	0	0	0	0	0	0	0	0	0	0				1.3169	-0.601723	-2.23284	0.000200385	0.0760583	0.198684	0.000186187	0.0706691	0.929145	0.57086	-0.0712163	-0.450968	-0.141027
			0	0	0	0	0	0	0	0	0	0	0	0	0				1.3169	-0.601723	-2.23284	0.000200385	0.0760583	0.198684	0.000186187	0.0706691	0.929145	0.57086	-0.0712163	-0.450968	-0.141027
			0	0	0	0	0	0	0	0	0	0	0	0	0				1.3169	-0.601723	-2.23284	0.000200385	0.0760583	0.198684	0.000186187	0.0706691	0.929145	0.57086	-0.0712163	-0.450968	-0.141027
			0	0	0	0	0	0	0	0	0	0	0	0	0				1.3169	-0.601723	-2.23284	0.000200385	0.0760583	0.198684	0.000186187	0.0706691	0.929145	0.57086	-0.0712163	-0.450968	-0.141027
			0	0	0	0	0	0	0	0	0	0	0	0	0				1.3169	-0.601723	-2.23284	0.000200385	0.0760583	0.198684	0.000186187	0.0706691	0.929145	0.57086	-0.0712163	-0.450968	-0.141027
			0	0	0	0	0	0	0	0	0	0	0	0	0				1.3169	-0.601723	-2.23284	0.000200385	0.0760583	0.198684	0.000186187	0.0706691	0.929145	0.57086	-0.0712163	-0.450968	-0.141027
			0	0	0	0	0	0	0	0	0	0	0	0	0				1.3169	-0.601723	-2.23284	0.000200385	0.0760583	0.198684	0.000186187	0.0706691	0.929145	0.57086	-0.0712163	-0.450968	-0.141027
			0	0	0	0	0	0	0	0	0	0	0	0	0				1.3169	-0.601723	-2.23284	0.000200385	0.0760583	0.198684	0.000186187	0.0706691	0.929145	0.57086	-0.0712163	-0.450968	-0.141027
			0	0	0	0	0	0	0	0	0	0	0	0	0				1.3169	-0.601723	-2.23284	0.000200385	0.0760583	0.198684	0.000186187	0.0706691	0.929145	0.57086	-0.0712163	-0.450968	-0.141027
			0	0	0	0	0	0	0	0	0	0	0	0	0				1.3169	-0.601723	-2.23284	0.000200385	0.0760583	0.198684	0.000186187	0.0706691	0.929145	0.57086	-0.0712163	-0.450968	-0.141027
			0	0	0	0	0	0	0	0	0	0	0	0	0				1.3169	-0.601723	-2.23284	0.000200385	0.0760583	0.198684	0.000186187	0.0706691	0.929145	0.57086	-0.0712163	-0.450968	-0.141027
			0	0	0	0	0	0	0	0	0	0	0	0	0				1.3169	-0.601723	-2.23284	0.000200385	0.0760583	0.198684	0.000186187	0.0706691	0.929145	0.57086	-0.0712163	-0.450968	-0.141027
			0	0	0	0	0	0	0	0	0	0	0	0	0				1.3169	-0.601723	-2.23284	0.000200385	0.0760583	0.198684	0.000186187	0.0706691	0.929145	0.57086	-0.0712163	-0.450968	-0.141027
			0	0	0	0	0	0	0	0	0	0	0	0	0				1.3169	-0.601723	-2.23284	0.000200385	0.0760583	0.198684	0.000186187	0.0706691	0.929145	0.57086	-0.0712163	-0.450968	-0.141027
			0	0	0	0	0	0	0	0	0	0	0	0	0				1.3169	-0.601723	-2.23284	0.000200385	0.0760583	0.198684	0.000186187	0.0706691	0.929145	0.57086	-0.0712163	-0.450968	-0.141027
			0	0	0	0	0	0	0	0	0	0	0	0	0				1.3169	-0.601723	-2.23284	0.000200385	0.0760583	0.198684	0.000186187	0.0706691	0.929145	0.57086	-0.0712163	-0.450968	-0.141027
			0	0	0	0	0	0	0	0	0	0	0	0	0				1.3169	-0.601723	-2.23284	0.000200385	0.0760583	0.198684	0.000186187	0.0706691	0.929145	0.57086	-0.0712163	-0.450968	-0.141027
			0	0	0	0	0	0	0	0	0	0	0	0	0				1.3169	-0.601723	-2.23284	0.000200385	0.0760583	0.198684	0.000186187	0.0706691	0.929145	0.57086	-0.0712163	-0.450968	-0.141027
			0	0	0	0	0	0	0	0	0	0	0	0	0				1.3169	-0.601723	-2.23284	0.000200385	0.0760583	0.198684	0.000186187	0.0706691	0.929145	0.57086	-0.0712163	-0.450968	-0.141027
			0	0	0	0	0	0	0	0	0	0	0	0	0				1.3169	-0.601723	-2.23284	0.000200385	0.0760583	0.198684	0.000186187	0.0706691	0.929145	0.57086	-0.0712163	-0.450968	-0.141027
			0	0	0	0	0	0	0	0	0	0	0	0	0				1.3169	-0.601723	-2.23284	0.000200385	0.0760583	0.198684	0.000186187	0.0706691	0.929145	0.57086	-0.0712163	-0.450968	-0.141027
			0	0	0	0	0	0	0	0	0	0	0	0	0				1.3169	-0.601723	-2.23284	0.000200385	0.0760583	0.198684	0.000186187	0.0706691	0.929145	0.57086	-0.0712163	-0.450968	-0.141027
			0	0	0	0	0	0	0	0	0	0	0	0	0				1.3169	-0.601723	-2.23284	0.000200385	0.0760583	0.198684	0.000186187	0.0706691	0.929145	0.57086	-0.0712163	-0.450968	-0.141027
			0	0	0	0	0	0	0	0	0	0	0	0	0				1.3169	-0.601723	-2.23284	0.000200385	0.0760583	0.198684	0.000186187	0.0706691	0.929145	0.57086	-0.0712163	-0.450968	-0.141027
			0	0	0	0	0	0	0	0	0	0	0	0	0				1.3169	-0.601723	-2.23284	0.000200385	0.0760583	0.198684	0.000186187	0.0706691	0.929145	0.57086	-0.0712163	-0.450968	-0.141027
			0	0	0	0	0	0	0	0	0	0	0	0	0				1.3169	-0.601723	-2.23284	0.000200385	0.0760583	0.198684	0.000186187	0.0706691	0.929145	0.57086	-0.0712163	-0.450968	-0.141027
			0	0	0	0	0	0	0	0	0	0	0	0	0				1.3169	-0.601723	-2.23284	0.000200385	0.0760583	0.198684	0.000186187	0.0706691	0.929145	0.57086	-0.0712163	-0.450968	-0.141027
			0	0	0	0	0	0	0	0	0	0	0	0	0				1.3169	-0.601723	-2.23284	0.000200385	0.0760583	0.198684	0.000186187	0.0706691	0.929145	0.57086	-0.0712163	-0.450968	-0.141027
			0	0	0	0	0	0	0	0	0	0	0	0	0				1.3169	-0.601723	-2.23284	0.000200385	0.0760583	0.198684	0.000186187	0.0706691	0.929145	0.57086	-0.0712163	-0.450968	-0.141027
			0	0	0	0	0	0	0	0	0	0	0	0	0				1.3169	-0.601723	-2.23284	0.000200385	0.0760583	0.198684	0.000186187	0.0706691	0.929145	0.57086	-0.0712163	-0.450968	-0.141027
			0	0	0	0	0	0	0	0	0	0	0	0	0				1.3169	-0.601723	-2.23284	0.000200385	0.0760583	0.198684	0.000186187	0.0706691	0.929145	0.57086	-0.0712163	-0.450968	-0.141027
			0	0	0	0	0	0	0	0	0	0	0	0	0				1.3169	-0.601723	-2.23284	0.000200385	0.0760583	0.198684	0.000186187	0.0706691	0.929145	0.57086	-0.0712163	-0.450968	-0.141027
			0	0	0	0	0	0	0	0	0	0	0	0	0				1.3169	-0.601723	-2.23284	0.000200385	0.0760583	0.198684	0.000186187	0.0706691	0.929145	0.57086	-0.0712163	-0.450968	-0.141027
			0	0	0	0	0	0	0	0	0	0	0	0	0				1.3169	-0.601723	-2.23284	0.000200385	0.0760583	0.198684	0.000186187	0.0706691	0.929145	0.57086	-0.0712163	-0.450968	-0.141027
			0	0	0	0	0	0	0	0	0	0	0	0	0				1.3169	-0.601723	-2.23284	0.000200385	0.0760583	0.198684	0.000186187	0.0706691	0.929145	0.57086	-0.0712163	-0.450968	-0.141027
			0	0	0	0	0	0	0	0	0	0	0	0	0				1.3169	-0.601723	-2.23284	0.000200385	0.0760583	0.198684	0.000186187	0.0706691	0.929145	0.57086	-0.0712163	-0.450968	-0.141027
			0	0	0	0	0	0	0	0	0	0	0	0	0				1.3169	-0.601723	-2.23284	0.000200385	0.0760583	0.198684	0.000186187	0.0706691	0.929145	0.57086	-0.0712163	-0.450968	-0.141027
			0	0	0	0	0	0	0	0	0	0	0	0	0				1.3169	-0.601723	-2.23284	0.000200385	0.0760583	0.198684	0.000186187	0.0706691	0.929145	0.57086	-0.0712163	-0.450968	-0.141027
			0	0	0	0	0	0	0	0	0	0	0	0	0				1.3169	-0.601723	-2.23284	0.000200385	0.0760583	0.198684	0.000186187	0.0706691	0.929145	0.57086	-0.0712163	-0.450968	-0.141027
			0	0	0	0	0	0	0	0	0	0	0	0	0				1.3169	-0.601723	-2.23284	0.000200385	0.0760583	0.198684	0.000186187	0.0706691	0.929145	0.57086	-0.0712163	-0.450968	-0.141027
			0	0	0	0	0	0	0	0	0	0	0	0	0				1.3169	-0.601723	-2.23284	0.000200385	0.0760583	0.198684	0.000186187	0.0706691	0.929145	0.57086	-0.0712163	-0.450968	-0.141027
			0	0	0	0	0	0	0	0	0	0	0	0	0				1.3169	-0.601723	-2.23284	0.000200385	0.0760583	0.198684	0.000186187	0.0706691	0.929145	0.57086	-0.0712163	-0.450968	-0.141027
			0	0	0	0	0	0	0	0	0	0	0	0	0				1.3169	-0.601723	-2.23284	0.000200385	0.0760583	0.198684	0.000186187	0.0706691	0.929145	0.57086	-0.0712163	-0.450968	-0.141027
			0	0	0	0	0	0	0	0	0	0	0	0	0				1.3169	-0.601723	-2.23284	0.000200385	0.0760583	0.198684	0.000186187	0.0706691	0.929145	0.57086	-0.0712163	-0.450968	-0.141027
			0	0	0	0	0	0	0	0	0	0	0	0	0				1.3169	-0.601723	-2.23284	0.000200385	0.0760583	0.198684	0.000186187	0.0706691	0.929145	0.57086	-0.0712163	-0.450968	-0.141027
			0	0	0	0	0	0	0	0	0	0	0	0	0				1.3169	-0.601723	-2.23284	0.000200385	0.0760583	0.198684	0.000186187	0.0706691	0.929145	0.57086	-0.0712163	-0.450968	-0.141027
			0	0	0	0	0	0	0	0	0	0	0	0	0				1.3169	-0.601723	-2.23284	0.000200385	0.0760583	0.198684	0.000186187	0.0706691	0.929145	0.57086	-0.0712163	-0.450968	-0.141027
			0	0	0	0	0	0	0	0	0	0	0	0	0				1.3169	-0.601723	-2.23284	0.000200385	0.0760583	0.198684	0.000186187	0.0706691	0.929145	0.57086	-0.0712163	-0.450968	-0.141027
			0	0	0	0	0	0	0	0	0	0	0	0	0				1.3169	-0.601723	-2.23284	0.000200385	0.0760583	0.198684	0.000186187	0.0706691	0.929145	0.57086	-0.0712163	-0.450968	-0.141027
			0	0	0	0	0	0	0	0	0	0	0	0	0				1.3169	-0.601723	-2.23284	0.000200385	0.0760583	0.198684	0.000186187	0.0706691	0.929145	0.57086	-0.0712163	-0.450968	-0.141027
			0	0	0	0	0	0	0	0	0	0	0	0	0				1.3169	-0.601723	-2.23284	0.000200385	0.0760583	0.198684	0.000186187	0.0706691	0.929145	0.57086	-0.0712163	-0.450968	-0.141027
			0	0	0	0	0	0	0	0	0	0	0	0	0				1.3169	-0.601723	-2.23284	0.000200385	0.0760583	0.198684	0.000186187	0.0706691	0.929145	0.57086	-0.0712163	-0.450968	-0.141027
			0	0	0	0	0	0	0	0	0	0	0	0	0				1.3169	-0.601723	-2.23284	0.000200385	0.0760583	0.198684	0.000186187	0.0706691	0.929145	0.57086	-0.0712163	-0.450968	-0.141027
			0	0	0	0	0	0	0	0	0	0	0	0	0				1.3169	-0.601723	-2.23284	0.000200385	0.0760583	0.198684	0.000186187	0.0706691	0.929145	0.57086	-0.0712163	-0.450968	-0.141027
			0	0	0	0	0	0	0	0	0	0	0	0	0				1.3169	-0.601723	-2.23284	0.000200385	0.0760583	0.198684	0.000186187	0.0706691	0.929145	0.57086	-0.0712163	-0.450968	-0.141027
			0	0	0	0	0	0	0	0	0	0	0	0	0				1.3169	-0.601723	-2.23284	0.000200385	0.0760583	0.198684	0.000186187	0.0706691	0.929145	0.57086	-0.0712163	-0.450968	-0.141027
			0	0	0	0	0	0	0	0	0	0	0	0	0				1.3169	-0.601723	-2.23284	0.000200385	0.0760583	0.198684	0.000186187	0.0706691	0.929145	0.57086	-0.0712163	-0.450968	-0.141027
			0	0	0	0	0	0	0	0	0	0	0	0	0				1.3169	-0.601723	-2.23284	0.000200385	0.0760583	0.198684	0.000186187	0.0706691	0.929145	0.57086	-0.0712163	-0.450968	-0.141027
			0	0	0	0	0	0	0	0	0	0	0	0	0				1.3169	-0.601723	-2.23284	0.000200385	0.0760583	0.198684	0.000186187	0.0706691	0.929145	0.57086	-0.0712163	-0.450968	-0.141027
			0	0	0	0	0	0	0	0	0	0	0	0	0				1.3169	-0.601723	-2.23284	0.000200385	0.0760583	0.198684	0.000186187	0.0706691	0.929145	0.57086	-0.0712163	-0.450968	-0.141027
			0	0	0	0	0	0	0	0	0	0	0	0	0				1.3169	-0.601723	-2.23284	0.000200385	0.0760583	0.198684	0.000186187	0.0706691	0.929145	0.57086	-0.0712163	-0.450968	-0.141027
			0	0	0	0	0	0	0	0	0	0	0	0	0				1.3169	-0.601723	-2.23284	0.000200385	0.0760583	0.198684	0.000186187	0.0706691	0.929145	0.57086	-0.0712163	-0.450968	-0.141027
			0	0	0	0	0	0	0	0	0	0	0	0	0				1.3169	-0.601723	-2.23284	0.000200385	0.0760583	0.198684	0.000186187	0.0706691	0.929145	0.57086	-0.0712163	-0.450968	-0.141027
			0	0	0	0	0	0	0	0	0	0	0	0	0				1.3169	-0.601723	-2.23284	0.000200385	0.0760583	0.198684	0.000186187	0.0706691	0.929145	0.57086	-0.0712163	-0.450968	-0.141027
			0	0	0	0	0	0	0	0	0	0	0	0	0				1.3169	-0.601723	-2.23284	0.000200385	0.0760583	0.198684	0.000186187	0.0706691	0.929145	0.57086	-0.0712163	-0.450968	-0.141027
			0	0	0	0	0	0	0	0	0	0	0	0	0				1.3169	-0.601723	-2.23284	0.000200385	0.0760583	0.198684	0.000186187	0.0706691	0.929145	0.57086	-0.0712163	-0.450968	-0.141027
			0	0	0	0	0	0	0	0	0	0	0	0	0				1.3169	-0.601723	-2.23284	0.000200385	0.0760583	0.198684	0.000186187	0.0706691	0.929145	0.57086	-0.0712163	-0.450968	-0.141027
			0	0	0	0	0	0	0	0	0	0	0	0	0				1.3169	-0.601723	-2.23284	0.000200385	0.0760583	0.198684	0.000186187	0.0706691	0.929145	0.57086	-0.0712163	-0.450968	-0.141027
			0	0	0	0	0	0	0	0	0	0	0	0	0				1.3169	-0.601723	-2.23284	0.000200385	0.0760583	0.198684	0.000186187	0.0706691	0.929145	0.57086	-0.0712163	-0.450968	-0.141027
			0	0	0	0	0	0	0	0	0	0	0	0	0				1.3169	-0.601723	-2.23284	0.000200385	0.0760583	0.198684	0.000186187	0.0706691	0.929145	0.57086	-0.0712163	-0.450968	-0.141027
			0	0	0	0	0	0	0	0	0	0	0	0	0				1.3169	-0.601723	-2.23284	0.000200385	0.0760583	0.198684	0.000186187	0.0706691	0.929145	0.57086	-0.0712163	-0.450968	-0.141027
			0	0	0	0	0	0	0	0	0	0	0	0	0				1.3169	-0.601723	-2.23284	0.000200385	0.0760583	0.198684	0.000186187	0.0706691	0.929145	0.57086	-0.0712163	-0.450968	-0.141027
			0	0	0	0	0	0	0	0	0	0	0	0	0				1.3169	-0.601723	-2.23284	0.000200385	0.0760583	0.198684	0.000186187	0.0706691	0.929145	0.57086	-0.0712163	-0.450968	-0.141027
			0	0	0	0	0	0	0	0	0	0	0	0	0				1.3169	-0.601723	-2.23284	0.000200385	0.0760583	0.198684	0.000186187	0.0706691	0.929145	0.57086	-0.0712163	-0.450968	-0.141027
			0	0	0	0	0	0	0	0	0	0	0	0	0				1.3169	-0.601723	-2.23284	0.000200385	0.0760583	0.198684	0.000186187	0.0706691	0.929145	0.57086	-0.0712163	-0.450968	-0.141027
			0	0	0	0	0	0	0	0	0	0	0	0	0				1.3169	-0.601723	-2.23284	0.000200385	0.0760583	0.198684	0.000186187	0.0706691	0.929145	0.57086	-0.0712163	-0.450968	-0.141027
			0	0	0	0	0	0	0	0	0	0	0	0	0				1.3169	-0.601723	-2.23284	0.000200385	0.0760583	0.198684	0.000186187	0.0706691	0.929145	0.57086	-0.0712163	-0.450968	-0.141027
			0	0	0	0	0	0	0	0	0	0	0	0	0				1.3169	-0.601723	-2.23284	0.000200385	0.0760583	0.198684	0.000186187	0.0706691	0.929145	0.57086	-0.0712163	-0.450968	-0.141027
			0	0	0	0	0	0	0	0	0	0	0	0	0				1.3169	-0.601723	-2.23284	0.000200385	0.0760583	0.198684	0.000186187	0.0706691	0.929145	0.57086	-0.0712163	-0.450968	-0.141027
			0	0	0	0	0	0	0	0	0	0	0	0	0				1.3169	-0.601723	-2.23284	0.000200385	0.0760583	0.198684	0.000186187	0.0706691	0.929145	0.57086	-0.0712163	-0.450968	-0.141027
			0	0	0	0	0	0	0	0	0	0	0	0	0				1.3169	-0.601723	-2.23284	0.000200385	0.0760583	0.198684	0.000186187	0.0706691	0.929145	0.57086	-0.0712163	-0.450968	-0.141027
			0	0	0	0	0	0	0	0	0	0	0	0	0				1.3169	-0.601723	-2.23284	0.000200385	0.0760583	0.198684	0.000186187	0.0706691	0.929145	0.57086	-0.0712163	-0.450968	-0.141027
			0	0	0	0	0	0	0	0	0	0	0	0	0				1.3169	-0.601723	-2.23284	0.000200385	0.0760583	0.198684	0.000186187	0.0706691	0.929145	0.57086	-0.0712163	-0.450968	-0.141027
			0	0	0	0	0	0	0	0	0	0	0	0	0				1.3169	-0.601723	-2.23284	0.000200385	0.0760583	0.198684	0.000186187	0.0706691	0.929145	0.57086	-0.0712163	-0.450968	-0.141027
			0	0	0	0	0	0	0	0	0	0	0	0	0				1.3169	-0.601723	-2.23284	0.000200385	0.0760583	0.198684	0.000186187	0.0706691	0.929145	0.57086	-0.0712163	-0.450968	-0.141027
			0	0	0	0	0	0	0	0	0	0	0	0	0				1.3169	-0.601723	-2.23284	0.000200385	0.0760583	0.198684	0.000186187	0.0706691	0.929145	0.57086	-0.0712163	-0.450968	-0.141027
			0	0	0	0	0	0	0	0	0	0	0	0	0				1.3169	-0.601723	-2.23284	0.000200385	0.0760583	0.198684	0.000186187	0.0706691	0.929145	0.57086	-0.0712163	-0.450968	-0.141027
			0	0	0	0	0	0	0	0	0	0	0	0	0				1.3169	-0.601723	-2.23284	0.000200385	0.0760583	0.198684	0.000186187	0.0706691	0.929145	0.57086	-0.0712163	-0.450968	-0.141027
			0	0	0	0	0	0	0	0	0	0	0	0	0				1.3169	-0.601723	-2.23284	0.000200385	0.0760583	0.198684	0.000186187	0.0706691	0.929145	0.57086	-0.0712163	-0.450968	-0.141027
			0	0	0	0	0	0	0	0	0	0	0	0	0				1.3169	-0.601723	-2.23284	0.000200385	0.0760583	0.198684	0.000186187	0.0706691	0.929145	0.57086	-0.0712163	-0.450968	-0.141027
			0	0	0	0	0	0	0	0	0	0	0	0	0				1.3169	-0.601723	-2.23284	0.000200385	0.0760583	0.198684	0.000186187	0.0706691	0.929145	0.57086	-0.0712163	-0.450968	-0.141027
			0	0	0	0	0	0	0	0	0	0	0	0	0				1.3169	-0.601723	-2.23284	0.000200385	0.0760583	0.198684	0.000186187	0.0706691	0.929145	0.57086	-0.0712163	-0.450968	-0.141027
			0	0	0	0	0	0	0	0	0	0	0	0	0				1.3169	-0.601723	-2.23284	0.000200385	0.0760583	0.198684	0.000186187	0.0706691	0.929145	0.57086	-0.0712163	-0.450968	-0.141027
			0	0	0	0	0	0	0	0	0	0	0	0	0				1.3169	-0.601723	-2.23284	0.000200385	0.0760583	0.198684	0.000186187	0.0706691	0.929145	0.57086	-0.0712163	-0.450968	-0.141027
			0	0	0	0	0	0	0	0	0	0	0	0	0				1.3169	-0.601723	-2.23284	0.000200385	0.0760583	0.198684	0.000186187	0.0706691	0.929145	0.57086	-0.0712163	-0.450968	-0.141027
			0	0	0	0	0	0	0	0	0	0	0	0	0				1.3169	-0.601723	-2.23284	0.000200385	0.0760583	0.198684	0.000186187	0.0706691	0.929145	0.57086	-0.0712163	-0.450968	-0.141027
			0	0	0	0	0	0	0	0	0	0	0	0	0				1.3169	-0.601723	-2.23284	0.000200385	0.0760583	0.198684	0.000186187	0.0706691	0.929145	0.57086	-0.0712163	-0.450968	-0.141027
			0	0	0	0	0	0	0	0	0	0	0	0	0				1.3169	-0.601723	-2.23284	0.000200385	0.0760583	0.198684	0.000186187	0.0706691	0.929145	0.57086	-0.0712163	-0.450968	-0.141027
			0	0	0	0	0	0	0	0	0	0	0	0	0				1.3169	-0.601723	-2.23284	0.000200385	0.0760583	0.198684	0.000186187	0.0706691	0.929145	0.57086	-0.0712163	-0.450968	-0.141027
			0	0	0	0	0	0	0	0	0	0	0	0	0				1.3169	-0.601723	-2.23284	0.000200385	0.0760583	0.198684	0.000186187	0.0706691	0.929145	0.57086	-0.0712163	-0.450968	-0.141027
			0	0	0	0	0	0	0	0	0	0	0	0	0				1.3169	-0.601723	-2.23284	0.000200385	0.0760583	0.198684	0.000186187	0.0706691	0.929145	0.57086	-0.0712163	-0.450968	-0.141027
			0	0	0	0	0	0	0	0	0	0	0	0	0				1.3169	-0.601723	-2.23284	0.000200385	0.0760583	0.198684	0.000186187	0.0706691	0.929145	0.57086	-0.0712163	-0.450968	-0.141027
			0	0	0	0	0	0	0	0	0	0	0	0	0				1.3169	-0.601723	-2.23284	0.000200385	0.0760583	0.198684	0.000186187	0.0706691	0.929145	0.57086	-0.0712163	-0.450968	-0.141027
			0	0	0	0	0	0	0	0	0	0	0	0	0				1.3169	-0.601723	-2.23284	0.000200385	0.0760583	0.198684	0.000186187	0.0706691	0.929145	0.57086	-0.0712163	-0.450968	-0.141027
			0	0	0	0	0	0	0	0	0	0	0	0	0				1.3169	-0.601723	-2.23284	0.000200385	0.0760583	0.198684	0.000186187	0.0706691	0.929145	0.57086	-0.0712163	-0.450968	-0.141027
			0	0	0	0	0	0	0	0	0	0	0	0	0				1.3169	-0.601723	-2.23284	0.000200385	0.0760583	0.198684	0.000186187	0.0706691	0.929145	0.57086	-0.0712163	-0.450968	-0.141027
			0	0	0	0	0	0	0	0	0	0	0	0	0				1.3169	-0.601723	-2.23284	0.000200385	0.0760583	0.198684	0.000186187	0.0706691	0.929145	0.57086	-0.0712163	-0.450968	-0.141027
			0	0	0	0	0	0	0	0	0	0	0	0	0				1.3169	-0.601723	-2.23284	0.000200385	0.0760583	0.198684	0.000186187	0.0706691	0.929145	0.57086	-0.0712163	-0.450968	-0.141027
			0	0	0	0	0	0	0	0	0	0	0	0	0				1.3169	-0.601723	-2.23284	0.000200385	0.0760583	0.198684	0.000186187	0.0706691	0.929145	0.57086	-0.0712163	-0.450968	-0.141027
			0	0	0	0	0	0	0	0	0	0	0	0	0				1.3169	-0.601723	-2.23284	0.000200385	0.0760583	0.198684	0.000186187	0.0706691	0.929145	0.57086	-0.0712163	-0.450968	-0.141027
			0	0	0	0	0	0	0	0	0	0	0	0	0				1.3169	-0.601723	-2.23284	0.000200385	0.0760583	0.198684	0.000186187	0.0706691	0.929145	0.57086	-0.0712163	-0.450968	-0.141027
			0	0	0	0	0	0	0	0	0	0	0	0	0				1.3169	-0.601723	-2.23284	0.000200385	0.0760583	0.198684	0.000186187	0.0706691	0.929145	0.57086	-0.0712163	-0.450968	-0.141027
			0	0	0	0	0	0	0	0	0	0	0	0	0				1.3169	-0.601723	-2.23284	0.000200385	0.0760583	0.198684	0.000186187	0.0706691	0.929145	0.57086	-0.0712163	-0.450968	-0.141027
			0	0	0	0	0	0	0	0	0	0	0	0	0				1.3169	-0.601723	-2.23284	0.000200385	0.0760583	0.198684	0.000186187	0.0706691	0.929145	0.57086	-0.0712163	-0.450968	-0.141027
			0	0	0	0	0	0	0	0	0	0	0	0	0				1.3169	-0.601723	-2.23284	0.000200385	0.0760583	0.198684	0.000186187	0.0706691	0.929145	0.57086	-0.0712163	-0.450968	-0.141027
			0	0	0	0	0	0	0	0	0	0	0	0	0				1.3169	-0.601723	-2.23284	0.000200385	0.0760583	0.198684	0.000186187	0.0706691	0.929145	0.57086	-0.0712163	-0.450968	-0.141027
			0	0	0	0	0	0	0	0	0	0	0	0	0				1.3169	-0.601723	-2.23284	0.000200385	0.0760583	0.198684	0.000186187	0.0706691	0.929145	0.57086	-0.0712163	-0.450968	-0.141027
			0	0	0	0	0	0	0	0	0	0	0	0	0				1.3169	-0.601723	-2.23284	0.000200385	0.0760583	0.198684	0.000186187	0.0706691	0.929145	0.57086	-0.0712163	-0.450968	-0.141027
			0	0	0	0	0	0	0	0	0	0	0	0	0				1.3169	-0.601723	-2.23284	0.000200385	0.0760583	0.198684	0.000186187	0.0706691	0.929145	0.57086	-0.0712163	-0.450968	-0.141027
			0	0	0	0	0	0	0	0	0	0	0	0	0				1.3169	-0.601723	-2.23284	0.000200385	0.0760583	0.198684	0.000186187	0.0706691	0.929145	0.57086	-0.0712163	-0.450968	-0.141027
			0	0	0	0	0	0	0	0	0	0	0	0	0				1.3169	-0.601723	-2.23284	0.000200385	0.0760583	0.198684	0.000186187	0.0706691	0.929145	0.57086	-0.0712163	-0.450968	-0.141027
			0	0	0	0	0	0	0	0	0	0	0	0	0				1.3169	-0.601723	-2.23284	0.000200385	0.0760583	0.198684	0.000186187	0.0706691	0.929145	0.57086	-0.0712163	-0.450968	-0.141027
			0	0	0	0	0	0	0	0	0	0	0	0	0				1.3169	-0.601723	-2.23284	0.000200385	0.0760583	0.198684	0.000186187	0.0706691	0.929145	0.57086	-0.0712163	-0.450968	-0.141027
			0	0	0	0	0	0	0	0	0	0	0	0	0				1.3169	-0.601723	-2.23284	0.000200385	0.0760583	0.198684	0.000186187	0.0706691	0.929145	0.57086	-0.0712163	-0.450968	-0.141027
			0	0	0	0	0	0	0	0	0	0	0	0	0				1.3169	-0.601723	-2.23284	0.000200385	0.0760583	0.198684	0.000186187	0.0706691	0.929145	0.57086	-0.0712163	-0.450968	-0.141027
			0	0	0	0	0	0	0	0	0	0	0	0	0				1.3169	-0.601723	-2.23284	0.000200385	0.0760583	0.198684	0.000186187	0.0706691	0.929145	0.57086	-0.0712163	-0.450968	-0.141027
			0	0	0	0	0	0	0	0	0	0	0	0	0				1.3169	-0.601723	-2.23284	0.000200385	0.0760583	0.198684	0.000186187	0.0706691	0.929145	0.57086	-0.0712163	-0.450968	-0.141027
			0	0	0	0	0	0	0	0	0	0	0	0	0				1.3169	-0.601723	-2.23284	0.000200385	0.0760583	0.198684	0.000186187	0.0706691	0.929145	0.57086	-0.0712163	-0.450968	-0.141027
			0	0	0	0	0	0	0	0	0	0	0	0	0				1.3169	-0.601723	-2.23284	0.000200385	0.0760583	0.198684	0.000186187	0.0706691	0.929145	0.57086	-0.0712163	-0.450968	-0.141027
			0	0	0	0	0	0	0	0	0	0	0	0	0				1.3169	-0.601723	-2.23284	0.000200385	0.0760583	0.198684	0.000186187	0.0706691	0.929145	0.57086	-0.0712163	-0.450968	-0.141027
			0	0	0	0	0	0	0	0	0	0	0	0	0				1.3169	-0.601723	-2.23284	0.000200385	0.0760583	0.198684	0.000186187	0.0706691	0.929145	0.57086	-0.0712163	-0.450968	-0.141027
			0	0	0	0	0	0	0	0	0	0	0	0	0				1.3169	-0.601723	-2.23284	0.000200385	0.0760583	0.198684	0.000186187	0.0706691	0.929145	0.57086	-0.0712163	-0.450968	-0.141027
			0	0	0	0	0	0	0	0	0	0	0	0	0				1.3169	-0.601723	-2.23284	0.000200385	0.0760583	0.198684	0.000186187	0.0706691	0.929145	0.57086	-0.0712163	-0.450968	-0.141027
			0	0	0	0	0	0	0	0	0	0	0	0	0				1.3169	-0.601723	-2.23284	0.000200385	0.0760583	0.198684	0.000186187	0.0706691	0.929145	0.57086	-0.0712163	-0.450968	-0.141027
			0	0	0	0	0	0	0	0	0	0	0	0	0				1.3169	-0.601723	-2.23284	0.000200385	0.0760583	0.198684	0.000186187	0.0706691	0.929145	0.57086	-0.0712163	-0.450968	-0.141027
			0	0	0	0	0	0	0	0	0	0	0	0	0				1.3169	-0.601723	-2.23284	0.000200385	0.0760583	0.198684	0.000186187	0.0706691	0.929145	0.57086	-0.0712163	-0.450968	-0.141027
			0	0	0	0	0	0	0	0	0	0	0	0	0				1.3169	-0.601723	-2.23284	0.000200385	0.0760583	0.198684	0.000186187	0.0706691	0.929145	0.57086	-0.0712163	-0.450968	-0.141027
			0	0	0	0	0	0	0	0	0	0	0	0	0				1.3169	-0.601723	-2.23284	0.000200385	0.0760583	0.198684	0.000186187	0.0706691	0.929145	0.57086	-0.0712163	-0.450968	-0.141027
			0	0	0	0	0	0	0	0	0	0	0	0	0				1.3169	-0.601723	-2.23284	0.000200385	0.0760583	0.198684	0.000186187	0.0706691	0.929145	0.57086	-0.0712163	-0.450968	-0.141027
			0	0	0	0	0	0	0	0	0	0	0	0	0				1.3169	-0.601723	-2.23284	0.000200385	0.0760583	0.198684	0.000186187	0.0706691	0.929145	0.57086	-0.0712163	-0.450968	-0.141027
			0	0	0	0	0	0	0	0	0	0	0	0	0				1.3169	-0.601723	-2.23284	0.000200385	0.0760583	0.198684	0.000186187	0.0706691	0.929145	0.57086	-0.0712163	-0.450968	-0.141027
			0	0	0	0	0	0	0	0	0	0	0	0	0				1.3169	-0.601723	-2.23284	0.000200385	0.0760583	0.198684	0.000186187	0.0706691	0.929145	0.57086	-0.0712163	-0.450968	-0.141027
			0	0	0	0	0	0	0	0	0	0	0	0	0				1.3169	-0.601723	-2.23284	0.000200385	0.0760583	0.198684	0.000186187	0.0706691	0.929145	0.57086	-0.0712163	-0.450968	-0.141027
			0	0	0	0	0	0	0	0	0	0	0	0	0				1.3169	-0.601723	-2.23284	0.000200385	0.0760583	0.198684	0.000186187	0.0706691	0.929145	0.57086	-0.0712163	-0.450968	-0.141027
			0	0	0	0	0	0	0	0	0	0	0	0	0				1.3169	-0.601723	-2.23284	0.000200385	0.0760583	0.198684	0.000186187	0.0706691	0.929145	0.57086	-0.0712163	-0.450968	-0.141027
			0	0	0	0	0	0	0	0	0	0	0	0	0				1.3169	-0.601723	-2.23284	0.000200385	0.0760583	0.198684	0.000186187	0.0706691	0.929145	0.57086	-0.0712163	-0.450968	-0.141027
			0	0	0	0	0	0	0	0	0	0	0	0	0				1.3169	-0.601723	-2.23284	0.000200385	0.0760583	0.198684	0.000186187	0.0706691	0.929145	0.57086	-0.0712163	-0.450968	-0.141027
			0	0	0	0	0	0	0	0	0	0	0	0	0				1.3169	-0.601723	-2.23284	0.000200385	0.0760583	0.198684	0.000186187	0.0706691	0.929145	0.57086	-0.0712163	-0.450968	-0.141027
			0	0	0	0	0	0	0	0	0	0	0	0	0				1.3169	-0.601723	-2.23284	0.000200385	0.0760583	0.198684	0.000186187	0.0706691	0.929145	0.57086	-0.0712163	-0.450968	-0.141027
			0	0	0	0	0	0	0	0	0	0	0	0	0				1.3169	-0.601723	-2.23284	0.000200385	0.0760583	0.198684	0.000186187	0.0706691	0.929145	0.57086	-0.0712163	-0.450968	-0.141027
			0	0	0	0	0	0	0	0	0	0	0	0	0				1.3169	-0.601723	-2.23284	0.000200385	0.0760583	0.198684	0.000186187	0.0706691	0.929145	0.57086	-0.0712163	-0.450968	-0.141027
			0	0	0	0	0	0	0	0	0	0	0	0	0				1.3169	-0.601723	-2.23284	0.000200385	0.0760583	0.198684	0.000186187	0.0706691	0.929145	0.57086	-0.0712163	-0.450968	-0.141027
			0	0	0	0	0	0	0	0	0	0	0	0	0				1.3169	-0.601723	-2.23284	0.000200385	0.0760583	0.198684	0.000186187	0.0706691	0.929145	0.57086	-0.0712163	-0.450968	-0.141027
			0	0	0	0	0	0	0	0	0	0	0	0	0				1.3169	-0.601723	-2.23284	0.000200385	0.0760583	0.198684	0.000186187	0.0706691	0.929145	0.57086	-0.0712163	-0.450968	-0.141027
			0	0	0	0	0	0	0	0	0	0	0	0	0				1.3169	-0.601723	-2.23284	0.000200385	0.0760583	0.198684	0.000186187	0.0706691	0.929145	0.57086	-0.0712163	-0.450968	-0.141027
			0	0	0	0	0	0	0	0	0	0	0	0	0				1.3169	-0.601723	-2.23284	0.000200385	0.0760583	0.198684	0.000186187	0.0706691	0.929145	0.57086	-0.0712163	-0.450968	-0.141027
			0	0	0	0	0	0	0	0	0	0	0	0	0				1.3169	-0.601723	-2.23284	0.000200385	0.0760583	0.198684	0.000186187	0.0706691	0.929145	0.57086	-0.0712163	-0.450968	-0.141027
			0	0	0	0	0	0	0	0	0	0	0	0	0				1.3169	-0.601723	-2.23284	0.000200385	0.0760583	0.198684	0.000186187	0.0706691	0.929145	0.57086	-0.0712163	-0.450968	-0.141027
			0	0	0	0	0	0	0	0	0	0	0	0	0				1.3169	-0.601723	-2.23284	0.000200385	0.0760583	0.198684	0.000186187	0.0706691	0.929145	0.57086	-0.0712163	-0.450968	-0.141027
			0	0	0	0	0	0	0	0	0	0	0	0	0				1.3169	-0.601723	-2.23284	0.000200385	0.0760583	0.198684	0.000186187	0.0706691	0.929145	0.57086	-0.0712163	-0.450968	-0.141027
			0	0	0	0	0	0	0	0	0	0	0	0	0				1.3169	-0.601723	-2.23284	0.000200385	0.0760583	0.198684	0.000186187	0.0706691	0.929145	0.57086	-0.0712163	-0.450968	-0.141027
			0	0	0	0	0	0	0	0	0	0	0	0	0				1.3169	-0.601723	-2.23284	0.000200385	0.0760583	0.198684	0.000186187	0.0706691	0.929145	0.57086	-0.0712163	-0.450968	-0.141027
			0	0	0	0	0	0	0	0	0	0	0	0	0				1.3169	-0.601723	-2.23284	0.000200385	0.0760583	0.198684	0.000186187	0.0706691	0.929145	0.57086	-0.0712163	-0.450968	-0.141027
			0	0	0	0	0	0	0	0	0	0	0	0	0				1.3169	-0.601723	-2.23284	0.000200385	0.0760583	0.198684	0.000186187	0.0706691	0.929145	0.57086	-0.0712163	-0.450968	-0.141027
			0	0	0	0	0	0	0	0	0	0	0	0	0				1.3169	-0.601723	-2.23284	0.000200385	0.0760583	0.198684	0.000186187	0.0706691	0.929145	0.57086	-0.0712163	-0.450968	-0.141027
			0	0	0	0	0	0	0	0	0	0	0	0	0				1.3169	-0.601723	-2.23284	0.000200385	0.0760583	0.198684	0.000186187	0.0706691	0.929145	0.57086	-0.0712163	-0.450968	-0.141027
			0	0	0	0	0	0	0	0	0	0	0	0	0				1.3169	-0.601723	-2.23284	0.000200385	0.0760583	0.198684	0.000186187	0.0706691	0.929145	0.57086	-0.0712163	-0.450968	-0.141027
			0	0	0	0	0	0	0	0	0	0	0	0	0				1.3169	-0.601723	-2.23284	0.000200385	0.0760583	0.198684	0.000186187	0.0706691	0.929145	0.57086	-0.0712163	-0.450968	-0.141027
			0	0	0	0	0	0	0	0	0	0	0	0	0				1.3169	-0.601723	-2.23284	0.000200385	0.0760583	0.198684	0.000186187	0.0706691	0.929145	0.57086	-0.0712163	-0.450968	-0.141027
			0	0	0	0	0	0	0	0	0	0	0	0	0				1.3169	-0.601723	-2.23284	0.000200385	0.0760583	0.198684	0.000186187	0.0706691	0.929145	0.57086	-0.0712163	-0.450968	-0.141027
			0	0	0	0	0	0	0	0	0	0	0	0	0				1.3169	-0.601723	-2.23284	0.000200385	0.0760583	0.198684	0.000186187	0.0706691	0.929145	0.57086	-0.0712163	-0.450968	-0.141027
			0	0	0	0	0	0	0	0	0	0	0	0	0				1.3169	-0.601723	-2.23284	0.000200385	0.0760583	0.198684	0.000186187	0.0706691	0.929145	0.57086	-0.0712163	-0.450968	-0.141027
			0	0	0	0	0	0	0	0	0	0	0	0	0				1.3169	-0.601723	-2.23284	0.000200385	0.0760583	0.198684	0.000186187	0.0706691	0.929145	0.57086	-0.0712163	-0.450968	-0.141027
			0	0	0	0	0	0	0	0	0	0	0	0	0				1.3169	-0.601723	-2.23284	0.000200385	0.0760583	0.198684	0.000186187	0.0706691	0.929145	0.57086	-0.0712163	-0.450968	-0.141027
			0	0	0	0	0	0	0	0	0	0	0	0	0				1.3169	-0.601723	-2.23284	0.000200385	0.0760583	0.198684	0.000186187	0.0706691	0.929145	0.57086	-0.0712163	-0.450968	-0.141027
			0	0	0	0	0	0	0	0	0	0	0	0	0				1.3169	-0.601723	-2.23284	0.000200385	0.0760583	0.198684	0.000186187	0.0706691	0.929145	0.57086	-0.0712163	-0.450968	-0.141027
			0	0	0	0	0	0	0	0	0	0	0	0	0				1.3169	-0.601723	-2.23284	0.000200385	0.0760583	0.198684	0.000186187	0.0706691	0.929145	0.57086	-0.0712163	-0.450968	-0.141027
			0	0	0	0	0	0	0	0	0	0	0	0	0				1.3169	-0.601723	-2.23284	0.000200385	0.0760583	0.198684	0.000186187	0.0706691	0.929145	0.57086	-0.0712163	-0.450968	-0.141027
			0	0	0	0	0	0	0	0	0	0	0	0	0				1.3169	-0.601723	-2.23284	0.000200385	0.0760583	0.198684	0.000186187	0.0706691	0.929145	0.57086	-0.0712163	-0.450968	-0.141027
			0	0	0	0	0	0	0	0	0	0	0	0	0				1.3169	-0.601723	-2.23284	0.000200385	0.0760583	0.198684	0.000186187	0.0706691	0.929145	0.57086	-0.0712163	-0.450968	-0.141027
			0	0	0	0	0	0	0	0	0	0	0	0	0				1.3169	-0.601723	-2.23284	0.000200385	0.0760583	0.198684	0.000186187	0.0706691	0.929145	0.57086	-0.0712163	-0.450968	-0.141027
			0	0	0	0	0	0	0	0	0	0	0	0	0				1.3169	-0.601723	-2.23284	0.000200385	0.0760583	0.198684	0.000186187	0.0706691	0.929145	0.57086	-0.0712163	-0.450968	-0.141027
			0	0	0	0	0	0	0	0	0	0	0	0	0				1.3169	-0.601723	-2.23284	0.000200385	0.0760583	0.198684	0.000186187	0.0706691	0.929145	0.57086	-0.0712163	-0.450968	-0.141027
			0	0	0	0	0	0	0	0	0	0	0	0	0				1.3169	-0.601723	-2.23284	0.000200385	0.0760583	0.198684	0.000186187	0.0706691	0.929145	0.57086	-0.0712163	-0.450968	-0.141027
			0	0	0	0	0	0	0	0	0	0	0	0	0				1.3169	-0.601723	-2.23284	0.000200385	0.0760583	0.198684	0.000186187	0.0706691	0.929145	0.57086	-0.0712163	-0.450968	-0.141027
			0	0	0	0	0	0	0	0	0	0	0	0	0				1.3169	-0.601723	-2.23284	0.000200385	0.0760583	0.198684	0.000186187	0.0706691	0.929145	0.57086	-0.0712163	-0.450968	-0.141027
			0	0	0	0	0	0	0	0	0	0	0	0	0				1.3169	-0.601723	-2.23284	0.000200385	0.0760583	0.198684	0.000186187	0.0706691	0.929145	0.57086	-0.0712163	-0.450968	-0.141027
			0	0	0	0	0	0	0	0	0	0	0	0	0				1.3169	-0.601723	-2.23284	0.000200385	0.0760583	0.198684	0.000186187	0.0706691	0.929145	0.57086	-0.0712163	-0.450968	-0.141027
			0	0	0	0	0	0	0	0	0	0	0	0	0				1.3169	-0.601723	-2.23284	0.000200385	0.0760583	0.198684	0.000186187	0.0706691	0.929145	0.57086	-0.0712163	-0.450968	-0.141027
			0	0	0	0	0	0	0	0	0	0	0	0	0				1.3169	-0.601723	-2.23284	0.000200385	0.0760583	0.198684	0.000186187	0.0706691	0.929145	0.57086	-0.0712163	-0.450968	-0.141027
			0	0	0	0	0	0	0	0	0	0	0	0	0				1.3169	-0.601723	-2.23284	0.000200385	0.0760583	0.198684	0.000186187	0.0706691	0.929145	0.57086	-0.0712163	-0.450968	-0.141027
			0	0	0	0	0	0	0	0	0	0	0	0	0				1.3169	-0.601723	-2.23284	0.000200385	0.0760583	0.198684	0.000186187	0.0706691	0.929145	0.57086	-0.0712163	-0.450968	-0.141027
			0	0	0	0	0	0	0	0	0	0	0	0	0				1.3169	-0.601723	-2.23284	0.000200385	0.0760583	0.198684	0.000186187	0.0706691	0.929145	0.57086	-0.0712163	-0.450968	-0.141027
			0	0	0	0	0	0	0	0	0	0	0	0	0				1.3169	-0.601723	-2.23284	0.000200385	0.0760583	0.198684	0.000186187	0.0706691	0.929145	0.57086	-0.0712163	-0.450968	-0.141027
			0	0	0	0	0	0	0	0	0	0	0	0	0				1.3169	-0.601723	-2.23284	0.000200385	0.0760583	0.198684	0.000186187	0.0706691	0.929145	0.57086	-0.0712163	-0.450968	-0.141027
			0	0	0	0	0	0	0	0	0	0	0	0	0				1.3169	-0.601723	-2.23284	0.000200385	0.0760583	0.198684	0.000186187	0.0706691	0.929145	0.57086	-0.0712163	-0.450968	-0.141027
			0	0	0	0	0	0	0	0	0	0	0	0	0				1.3169	-0.601723	-2.23284	0.000200385	0.0760583	0.198684	0.000186187	0.0706691	0.929145	0.57086	-0.0712163	-0.450968	-0.141027
			0	0	0	0	0	0	0	0	0	0	0	0	0				1.3169	-0.601723	-2.23284	0.000200385	0.0760583	0.198684	0.000186187	0.0706691	0.929145	0.57086	-0.0712163	-0.450968	-0.141027
			0	0	0	0	0	0	0	0	0	0	0	0	0				1.3169	-0.601723	-2.23284	0.000200385	0.0760583	0.198684	0.000186187	0.0706691	0.929145	0.57086	-0.0712163	-0.450968	-0.141027
			0	0	0	0	0	0	0	0	0	0	0	0	0				1.3169	-0.601723	-2.23284	0.000200385	0.0760583	0.198684	0.000186187	0.0706691	0.929145	0.57086	-0.0712163	-0.450968	-0.141027
			0	0	0	0	0	0	0	0	0	0	0	0	0				1.3169	-0.601723	-2.23284	0.000200385	0.0760583	0.198684	0.000186187	0.0706691	0.929145	0.57086	-0.0712163	-0.450968	-0.141027
			0	0	0	0	0	0	0	0	0	0	0	0	0				1.3169	-0.601723	-2.23284	0.000200385	0.0760583	0.198684	0.000186187	0.0706691	0.929145	0.57086	-0.0712163	-0.450968	-0.141027
			0	0	0	0	0	0	0	0	0	0	0	0	0				1.3169	-0.601723	-2.23284	0.000200385	0.0760583	0.198684	0.000186187	0.0706691	0.929145	0.57086	-0.0712163	-0.450968	-0.141027
			0	0	0	0	0	0	0	0	0	0	0	0	0				1.3169	-0.601723	-2.23284	0.000200385	0.0760583	0.198684	0.000186187	0.0706691	0.929145	0.57086	-0.0712163	-0.450968	-0.141027
			0	0	0	0	0	0	0	0	0	0	0	0	0				1.3169	-0.601723	-2.23284	0.000200385	0.0760583	0.198684	0.000186187	0.0706691	0.929145	0.57086	-0.0712163	-0.450968	-0.141027
			0	0	0	0	0	0	0	0	0	0	0	0	0				1.3169	-0.601723	-2.23284	0.000200385	0.0760583	0.198684	0.000186187	0.0706691	0.929145	0.57086	-0.0712163	-0.450968	-0.141027
			0	0	0	0	0	0	0	0	0	0	0	0	0				1.3169	-0.601723	-2.23284	0.000200385	0.0760583	0.198684	0.000186187	0.0706691	0.929145	0.57086	-0.0712163	-0.450968	-0.141027
			0	0	0	0	0	0	0	0	0	0	0	0	0				1.3169	-0.601723	-2.23284	0.000200385	0.0760583	0.198684	0.000186187	0.0706691	0.929145	0.57086	-0.0712163	-0.450968	-0.141027
			0	0	0	0	0	0	0	0	0	0	0	0	0				1.3169	-0.601723	-2.23284	0.000200385	0.0760583	0.198684	0.000186187	0.0706691	0.929145	0.57086	-0.0712163	-0.450968	-0.141027
			0	0	0	0	0	0	0	0	0	0	0	0	0				1.3169	-0.601723	-2.23284	0.000200385	0.0760583	0.198684	0.000186187	0.0706691	0.929145	0.57086	-0.0712163	-0.450968	-0.141027
			0	0	0	0	0	0	0	0	0	0	0	0	0				1.3169	-0.601723	-2.23284	0.000200385	0.0760583	0.198684	0.000186187	0.0706691	0.929145	0.57086	-0.0712163	-0.450968	-0.141027
			0	0	0	0	0	0	0	0	0	0	0	0	0				1.3169	-0.601723	-2.23284	0.000200385	0.0760583	0.198684	0.000186187	0.0706691	0.929145	0.57086	-0.0712163	-0.450968	-0.141027
			0	0	0	0	0	0	0	0	0	0	0	0	0				1.3169	-0.601723	-2.23284	0.000200385	0.0760583	0.198684	0.000186187	0.0706691	0.929145	0.57086	-0.0712163	-0.450968	-0.141027
			0	0	0	0	0	0	0	0	0	0	0	0	0				1.3169	-0.601723	-2.23284	0.000200385	0.0760583	0.198684	0.000186187	0.0706691	0.929145	0.57086	-0.0712163	-0.450968	-0.141027
			0	0	0	0	0	0	0	0	0	0	0	0	0				1.3169	-0.601723	-2.23284	0.000200385	0.0760583	0.198684	0.000186187	0.0706691	0.929145	0.57086	-0.0712163	-0.450968	-0.141027
			0	0	0	0	0	0	0	0	0	0	0	0	0				1.3169	-0.601723	-2.23284	0.000200385	0.0760583	0.198684	0.000186187	0.0706691	0.929145	0.57086	-0.0712163	-0.450968	-0.141027
			0	0	0	0	0	0	0	0	0	0	0	0	0				1.3169	-0.601723	-2.23284	0.000200385	0.0760583	0.198684	0.000186187	0.0706691	0.929145	0.57086	-0.0712163	-0.450968	-0.141027
			0	0	0	0	0	0	0	0	0	0	0	0	0				1.3169	-0.601723	-2.23284	0.000200385	0.0760583	0.198684	0.000186187	0.0706691	0.929145	0.57086	-0.0712163	-0.450968	-0.141027
			0	0	0	0	0	0	0	0	0	0	0	0	0				1.3169	-0.601723	-2.23284	0.000200385	0.0760583	0.198684	0.000186187	0.0706691	0.929145	0.57086	-0.0712163	-0.450968	-0.141027
			0	0	0	0	0	0	0	0	0	0	0	0	0				1.3169	-0.601723	-2.23284	0.000200385	0.0760583	0.198684	0.000186187	0.0706691	0.929145	0.57086	-0.0712163	-0.450968	-0.141027
			0	0	0	0	0	0	0	0	0	0	0	0	0				1.3169	-0.601723	-2.23284	0.000200385	0.0760583	0.198684	0.000186187	0.0706691	0.929145	0.57086	-0.0712163	-0.450968	-0.141027
			0	0	0	0	0	0	0	0	0	0	0	0	0				1.3169	-0.601723	-2.23284	0.000200385	0.0760583	0.198684	0.000186187	0.0706691	0.929145	0.57086	-0.0712163	-0.450968	-0.141027
			0	0	0	0	0	0	0	0	0	0	0	0	0				1.3169	-0.601723	-2.23284	0.000200385	0.0760583	0.198684	0.000186187	0.0706691	0.929145	0.57086	-0.0712163	-0.450968	-0.141027
			0	0	0	0	0	0	0	0	0	0	0	0	0				1.3169	-0.601723	-2.23284	0.000200385	0.0760583	0.198684	0.000186187	0.0706691	0.929145	0.57086	-0.0712163	-0.450968	-0.141027
			0	0	0	0	0	0	0	0	0	0	0	0	0				1.3169	-0.601723	-2.23284	0.000200385	0.0760583	0.198684	0.000186187	0.0706691	0.929145	0.57086	-0.0712163	-0.450968	-0.141027
			0	0	0	0	0	0	0	0	0	0	0	0	0				1.3169	-0.601723	-2.23284	0.000200385	0.0760583	0.198684	0.000186187	0.0706691	0.929145	0.57086	-0.0712163	-0.450968	-0.141027
			0	0	0	0	0	0	0	0	0	0	0	0	0				1.3169	-0.601723	-2.23284	0.000200385	0.0760583	0.198684	0.000186187	0.0706691	0.929145	0.57086	-0.0712163	-0.450968	-0.141027
			0	0	0	0	0	0	0	0	0	0	0	0	0				1.3169	-0.601723	-2.23284	0.000200385	0.0760583	0.198684	0.000186187	0.0706691	0.929145	0.57086	-0.0712163	-0.450968	-0.141027
			0	0	0	0	0	0	0	0	0	0	0	0	0				1.3169	-0.601723	-2.23284	0.000200385	0.0760583	0.198684	0.000186187	0.0706691	0.929145	0.57086	-0.0712163	-0.450968	-0.141027
			0	0	0	0	0	0	0	0	0	0	0	0	0				1.3169	-0.601723	-2.23284	0.000200385	0.0760583	0.198684	0.000186187	0.0706691	0.929145	0.57086	-0.0712163	-0.450968	-0.141027
			0	0	0	0	0	0	0	0	0	0	0	0	0				1.3169	-0.601723	-2.23284	0.000200385	0.0760583	0.198684	0.000186187	0.0706691	0.929145	0.57086	-0.0712163	-0.450968	-0.141027
			0	0	0	0	0	0	0	0	0	0	0	0	0				1.3169	-0.601723	-2.23284	0.000200385	0.0760583	0.198684	0.000186187	0.0706691	0.929145	0.57086	-0.0712163	-0.450968	-0.141027
			0	0	0	0	0	0	0	0	0	0	0	0	0				1.3169	-0.601723	-2.23284	0.000200385	0.0760583	0.198684	0.000186187	0.0706691	0.929145	0.57086	-0.0712163	-0.450968	-0.141027
			0	0	0	0	0	0	0	0	0	0	0	0	0				1.3169	-0.601723	-2.23284	0.000200385	0.0760583	0.198684	0.000186187	0.0706691	0.929145	0.57086	-0.0712163	-0.450968	-0.141027
			0	0	0	0	0	0	0	0	0	0	0	0	0				1.3169	-0.601723	-2.23284	0.000200385	0.0760583	0.198684	0.000186187	0.0706691	0.929145	0.57086	-0.0712163	-0.450968	-0.141027
			0	0	0	0	0	0	0	0	0	0	0	0	0				1.3169	-0.601723	-2.23284	0.000200385	0.0760583	0.198684	0.000186187	0.0706691	0.929145	0.57086	-0.0712163	-0.450968	-0.141027
			0	0	0	0	0	0	0	0	0	0	0	0	0				1.3169	-0.601723	-2.23284	0.000200385	0.0760583	0.198684	0.000186187	0.0706691	0.929145	0.57086	-0.0712163	-0.450968	-0.141027
			0	0	0	0	0	0	0	0	0	0	0	0	0				1.3169	-0.601723	-2.23284	0.000200385	0.0760583	0.198684	0.000186187	0.0706691	0.929145	0.57086	-0.0712163	-0.450968	-0.141027
			0	0	0	0	0	0	0	0	0	0	0	0	0				1.3169	-0.601723	-2.23284	0.000200385	0.0760583	0.198684	0.000186187	0.0706691	0.929145	0.57086	-0.0712163	-0.450968	-0.141027
			0	0	0	0	0	0	0	0	0	0	0	0	0				1.3169	-0.601723	-2.23284	0.000200385	0.0760583	0.198684	0.000186187	0.0706691	0.929145	0.57086	-0.0712163	-0.450968	-0.141027
			0	0	0	0	0	0	0	0	0	0	0	0	0				1.3169	-0.601723	-2.23284	0.000200385	0.0760583	0.198684	0.000186187	0.0706691	0.929145	0.57086	-0.0712163	-0.450968	-0.141027
			0	0	0	0	0	0	0	0	0	0	0	0	0				1.3169	-0.601723	-2.23284	0.000200385	0.0760583	0.198684	0.000186187	0.0706691	0.929145	0.57086	-0.0712163	-0.450968	-0.141027
			0	0	0	0	0	0	0	0	0	0	0	0	0				1.3169	-0.601723	-2.23284	0.000200385	0.0760583	0.198684	0.000186187	0.0706691	0.929145	0.57086	-0.0712163	-0.450968	-0.141027
			0	0	0	0	0	0	0	0	0	0	0	0	0				1.3169	-0.601723	-2.23284	0.000200385	0.0760583	0.198684	0.000186187	0.0706691	0.929145	0.57086	-0.0712163	-0.450968	-0.141027
			0	0	0	0	0	0	0	0	0	0	0	0	0				1.3169	-0.601723	-2.23284	0.000200385	0.0760583	0.198684	0.000186187	0.0706691	0.929145	0.57086	-0.0712163	-0.450968	-0.141027
			0	0	0	0	0	0	0	0	0	0	0	0	0				1.3169	-0.601723	-2.23284	0.000200385	0.0760583	0.198684	0.000186187	0.0706691	0.929145	0.57086	-0.0712163	-0.450968	-0.141027
			0	0	0	0	0	0	0	0	0	0	0	0	0				1.3169	-0.601723	-2.23284	0.000200385	0.0760583	0.198684	0.000186187	0.0706691	0.929145	0.57086	-0.0712163	-0.450968	-0.141027
			0	0	0	0	0	0	0	0	0	0	0	0	0				1.3169	-0.601723	-2.23284	0.000200385	0.0760583	0.198684	0.000186187	0.0706691	0.929145	0.57086	-0.0712163	-0.450968	-0.141027
			0	0	0	0	0	0	0	0	0	0	0	0	0				1.3169	-0.601723	-2.23284	0.000200385	0.0760583	0.198684	0.000186187	0.0706691	0.929145	0.57086	-0.0712163	-0.450968	-0.141027
			0	0	0	0	0	0	0	0	0	0	0	0	0				1.3169	-0.601723	-2.23284	0.000200385	0.0760583	0.198684	0.000186187	0.0706691	0.929145	0.57086	-0.0712163	-0.450968	-0.141027
			0	0	0	0	0	0	0	0	0	0	0	0	0				1.3169	-0.601723	-2.23284	0.000200385	0.0760583	0.198684	0.000186187	0.0706691	0.929145	0.57086	-0.0712163	-0.450968	-0.141027
			0	0	0	0	0	0	0	0	0	0	0	0	0				1.3169	-0.601723	-2.23284	0.000200385	0.0760583	0.198684	0.000186187	0.0706691	0.929145	0.57086	-0.0712163	-0.450968	-0.141027
			0	0	0	0	0	0	0	0	0	0	0	0	0				1.3169	-0.601723	-2.23284	0.000200385	0.0760583	0.198684	0.000186187	0.0706691	0.929145	0.57086	-0.0712163	-0.450968	-0.141027
			0	0	0	0	0	0	0	0	0	0	0	0	0				1.3169	-0.601723	-2.23284	0.000200385	0.0760583	0.198684	0.000186187	0.0706691	0.929145	0.57086	-0.0712163	-0.450968	-0.141027
			0	0	0	0	0	0	0	0	0	0	0	0	0				1.3169	-0.601723	-2.23284	0.000200385	0.0760583	0.198684	0.000186187	0.0706691	0.929145	0.57086	-0.0712163	-0.450968	-0.141027
			0	0	0	0	0	0	0	0	0	0	0	0	0				1.3169	-0.601723	-2.23284	0.000200385	0.0760583	0.198684	0.000186187	0.0706691	0.929145	0.57086	-0.0712163	-0.450968	-0.141027
			0	0	0	0	0	0	0	0	0	0	0	0	0				1.3169	-0.601723	-2.23284	0.000200385	0.0760583	0.198684	0.000186187	0.0706691	0.929145	0.57086	-0.0712163	-0.450968	-0.141027
			0	0	0	0	0	0	0	0	0	0	0	0	0				1.3169	-0.601723	-2.23284	0.000200385	0.0760583	0.198684	0.000186187	0.0706691	0.929145	0.57086	-0.0712163	-0.450968	-0.141027
			0	0	0	0	0	0	0	0	0	0	0	0	0				1.3169	-0.601723	-2.23284	0.000200385	0.0760583	0.198684	0.000186187	0.0706691	0.929145	0.57086	-0.0712163	-0.450968	-0.141027
			0	0	0	0	0	0	0	0	0	0	0	0	0				1.3169	-0.601723	-2.23284	0.000200385	0.0760583	0.198684	0.000186187	0.0706691	0.929145	0.57086	-0.0712163	-0.450968	-0.141027
			0	0	0	0	0	0	0	0	0	0	0	0	0				1.3169	-0.601723	-2.23284	0.000200385	0.0760583	0.198684	0.000186187	0.0706691	0.929145	0.57086	-0.0712163	-0.450968	-0.141027
			0	0	0	0	0	0	0	0	0	0	0	0	0				1.3169	-0.601723	-2.23284	0.000200385	0.0760583	0.198684	0.000186187	0.0706691	0.929145	0.57086	-0.0712163	-0.450968	-0.141027
			0	0	0	0	0	0	0	0	0	0	0	0	0				1.3169	-0.601723	-2.23284	0.000200385	0.0760583	0.198684	0.000186187	0.0706691	0.929145	0.57086	-0.0712163	-0.450968	-0.141027
			0	0	0	0	0	0	0	0	0	0	0	0	0				1.3169	-0.601723	-2.23284	0.000200385	0.0760583	0.198684	0.000186187	0.0706691	0.929145	0.57086	-0.0712163	-0.450968	-0.141027
			0	0	0	0	0	0	0	0	0	0	0	0	0				1.3169	-0.601723	-2.23284	0.000200385	0.0760583	0.198684	0.000186187	0.0706691	0.929145	0.57086	-0.0712163	-0.450968	-0.141027
			0	0	0	0	0	0	0	0	0	0	0	0	0				1.3169	-0.601723	-2.23284	0.000200385	0.0760583	0.198684	0.000186187	0.0706691	0.929145	0.57086	-0.0712163	-0.450968	-0.141027
			0	0	0	0	0	0	0	0	0	0	0	0	0				1.3169	-0.601723	-2.23284	0.000200385	0.0760583	0.198684	0.000186187	0.0706691	0.929145	0.57086	-0.0712163	-0.450968	-0.141027
			0	0	0	0	0	0	0	0	0	0	0	0	0				1.3169	-0.601723	-2.23284	0.000200385	0.0760583	0.198684	0.000186187	0.0706691	0.929145	0.57086	-0.0712163	-0.450968	-0.141027
			0	0	0	0	0	0	0	0	0	0	0	0	0				1.3169	-0.601723	-2.23284	0.000200385	0.0760583	0.198684	0.000186187	0.0706691	0.929145	0.57086	-0.0712163	-0.450968	-0.141027
			0	0	0	0	0	0	0	0	0	0	0	0	0				1.3169	-0.601723	-2.23284	0.000200385	0.0760583	0.198684	0.000186187	0.0706691	0.929145	0.57086	-0.0712163	-0.450968	-0.141027
			0	0	0	0	0	0	0	0	0	0	0	0	0				1.3169	-0.601723	-2.23284	0.000200385	0.0760583	0.198684	0.000186187	0.0706691	0.929145	0.57086	-0.0712163	-0.450968	-0.141027
			0	0	0	0	0	0	0	0	0	0	0	0	0				1.3169	-0.601723	-2.23284	0.000200385	0.0760583	0.198684	0.000186187	0.0706691	0.929145	0.57086	-0.0712163	-0.450968	-0.141027
			0	0	0	0	0	0	0	0	0	0	0	0	0				1.3169	-0.601723	-2.23284	0.000200385	0.0760583	0.198684	0.000186187	0.0706691	0.929145	0.57086	-0.0712163	-0.450968	-0.141027
			0	0	0	0	0	0	0	0	0	0	0	0	0				1.3169	-0.601723	-2.23284	0.000200385	0.0760583	0.198684	0.000186187	0.0706691	0.929145	0.57086	-0.0712163	-0.450968	-0.141027
			0	0	0	0	0	0	0	0	0	0	0	0	0				1.3169	-0.601723	-2.23284	0.000200385	0.0760583	0.198684	0.000186187	0.0706691	0.929145	0.57086	-0.0712163	-0.450968	-0.141027
			0	0	0	0	0	0	0	0	0	0	0	0	0				1.3169	-0.601723	-2.23284	0.000200385	0.0760583	0.198684	0.000186187	0.0706691	0.929145	0.57086	-0.0712163	-0.450968	-0.141027
			0	0	0	0	0	0	0	0	0	0	0	0	0				1.3169	-0.601723	-2.23284	0.000200385	0.0760583	0.198684	0.000186187	0.0706691	0.929145	0.57086	-0.0712163	-0.450968	-0.141027
			0	0	0	0	0	0	0	0	0	0	0	0	0				1.3169	-0.601723	-2.23284	0.000200385	0.0760583	0.198684	0.000186187	0.0706691	0.929145	0.57086	-0.0712163	-0.450968	-0.141027
			0	0	0	0	0	0	0	0	0	0	0	0	0				1.3169	-0.601723	-2.23284	0.000200385	0.0760583	0.198684	0.000186187	0.0706691	0.929145	0.57086	-0.0712163	-0.450968	-0.141027
			0	0	0	0	0	0	0	0	0	0	0	0	0				1.3169	-0.601723	-2.23284	0.000200385	0.0760583	0.198684	0.000186187	0.0706691	0.929145	0.57086	-0.0712163	-0.450968	-0.141027
			0	0	0	0	0	0	0	0	0	0	0	0	0				1.3169	-0.601723	-2.23284	0.000200385	0.0760583	0.198684	0.000186187	0.0706691	0.929145	0.57086	-0.0712163	-0.450968	-0.141027
			0	0	0	0	0	0	0	0	0	0	0	0	0				1.3169	-0.601723	-2.23284	0.000200385	0.0760583	0.198684	0.000186187	0.0706691	0.929145	0.57086	-0.0712163	-0.450968	-0.141027
			0	0	0	0	0	0	0	0	0	0	0	0	0				1.3169	-0.601723	-2.23284	0.000200385	0.0760583	0.198684	0.000186187	0.0706691	0.929145	0.57086	-0.0712163	-0.450968	-0.141027
			0	0	0	0	0	0	0	0	0	0	0	0	0				1.3169	-0.601723	-2.23284	0.000200385	0.0760583	0.198684	0.000186187	0.0706691	0.929145	0.57086	-0.0712163	-0.450968	-0.141027
			0	0	0	0	0	0	0	0	0	0	0	0	0				1.3169	-0.601723	-2.23284	0.000200385	0.0760583	0.198684	0.000186187	0.0706691	0.929145	0.57086	-0.0712163	-0.450968	-0.141027
			0	0	0	0	0	0	0	0	0	0	0	0	0				1.3169	-0.601723	-2.23284	0.000200385	0.0760583	0.198684	0.000186187	0.0706691	0.929145	0.57086	-0.0712163	-0.450968	-0.141027
			0	0	0	0	0	0	0	0	0	0	0	0	0				1.3169	-0.601723	-2.23284	0.000200385	0.0760583	0.198684	0.000186187	0.0706691	0.929145	0.57086	-0.0712163	-0.450968	-0.141027
			0	0	0	0	0	0	0	0	0	0	0	0	0				1.3169	-0.601723	-2.23284	0.000200385	0.0760583	0.198684	0.000186187	0.0706691	0.929145	0.57086	-0.0712163	-0.450968	-0.141027
			0	0	0	0	0	0	0	0	0	0	0	0	0				1.3169	-0.601723	-2.23284	0.000200385	0.0760583	0.198684	0.000186187	0.0706691	0.929145	0.57086	-0.0712163	-0.450968	-0.141027
			0	0	0	0	0	0	0	0	0	0	0	0	0				1.3169	-0.601723	-2.23284	0.000200385	0.0760583	0.198684	0.000186187	0.0706691	0.929145	0.57086	-0.0712163	-0.450968	-0.141027
			0	0	0	0	0	0	0	0	0	0	0	0	0				1.3169	-0.601723	-2.23284	0.000200385	0.0760583	0.198684	0.000186187	0.0706691	0.929145	0.57086	-0.0712163	-0.450968	-0.141027
			0	0	0	0	0	0	0	0	0	0	0	0	0				1.3169	-0.601723	-2.23284	0.000200385	0.0760583	0.198684	0.000186187	0.0706691	0.929145	0.57086	-0.0712163	-0.450968	-0.141027
			0	0	0	0	0	0	0	0	0	0	0	0	0				1.3169	-0.601723	-2.23284	0.000200385	0.0760583	0.198684	0.000186187	0.0706691	0.929145	0.57086	-0.0712163	-0.450968	-0.141027
			0	0	0	0	0	0	0	0	0	0	0	0	0				1.3169	-0.601723	-2.23284	0.000200385	0.0760583	0.198684	0.000186187	0.0706691	0.929145	0.57086	-0.0712163	-0.450968	-0.141027
			0	0	0	0	0	0	0	0	0	0	0	0	0				1.3169	-0.601723	-2.23284	0.000200385	0.0760583	0.198684	0.000186187	0.0706691	0.929145	0.57086	-0.0712163	-0.450968	-0.141027
			0	0	0	0	0	0	0	0	0	0	0	0	0				1.3169	-0.601723	-2.23284	0.000200385	0.0760583	0.198684	0.000186187	0.0706691	0.929145	0.57086	-0.0712163	-0.450968	-0.141027
			0	0	0	0	0	0	0	0	0	0	0	0	0				1.3169	-0.601723	-2.23284	0.000200385	0.0760583	0.198684	0.000186187	0.0706691	0.929145	0.57086	-0.0712163	-0.450968	-0.141027
			0	0	0	0	0	0	0	0	0	0	0	0	0				1.3169	-0.601723	-2.23284	0.000200385	0.0760583	0.198684	0.000186187	0.0706691	0.929145	0.57086	-0.0712163	-0.450968	-0.141027
			0	0	0	0	0	0	0	0	0	0	0	0	0				1.3169	-0.601723	-2.23284	0.000200385	0.0760583	0.198684	0.000186187	0.0706691	0.929145	0.57086	-0.0712163	-0.450968	-0.141027
			0	0	0	0	0	0	0	0	0	0	0	0	0				1.3169	-0.601723	-2.23284	0.000200385	0.0760583	0.198684	0.000186187	0.0706691	0.929145	0.57086	-0.0712163	-0.450968	-0.141027
			0	0	0	0	0	0	0	0	0	0	0	0	0				1.3169	-0.601723	-2.23284	0.000200385	0.0760583	0.198684	0.000186187	0.0706691	0.929145	0.57086	-0.0712163	-0.450968	-0.141027
			0	0	0	0	0	0	0	0	0	0	0	0	0				1.3169	-0.601723	-2.23284	0.000200385	0.0760583	0.198684	0.000186187	0.0706691	0.929145	0.57086	-0.0712163	-0.450968	-0.141027
			0	0	0	0	0	0	0	0	0	0	0	0	0				1.3169	-0.601723	-2.23284	0.000200385	0.0760583	0.198684	0.000186187	0.0706691	0.929145	0.57086	-0.0712163	-0.450968	-0.141027
			0	0	0	0	0	0	0	0	0	0	0	0	0				1.3169	-0.601723	-2.23284	0.000200385	0.0760583	0.198684	0.000186187	0.0706691	0.929145	0.57086	-0.0712163	-0.450968	-0.141027
			0	0	0	0	0	0	0	0	0	0	0	0	0				1.3169	-0.601723	-2.23284	0.000200385	0.0760583	0.198684	0.000186187	0.0706691	0.929145	0.57086	-0.0712163	-0.450968	-0.141027
			0	0	0	0	0	0	0	0	0	0	0	0	0				1.3169	-0.601723	-2.23284	0.000200385	0.0760583	0.198684	0.000186187	0.0706691	0.929145	0.57086	-0.0712163	-0.450968	-0.141027
			0	0	0	0	0	0	0	0	0	0	0	0	0				1.3169	-0.601723	-2.23284	0.000200385	0.0760583	0.198684	0.000186187	0.0706691	0.929145	0.57086	-0.0712163	-0.450968	-0.141027
			0	0	0	0	0	0	0	0	0	0	0	0	0				1.3169	-0.601723	-2.23284	0.000200385	0.0760583	0.198684	0.000186187	0.0706691	0.929145	0.57086	-0.0712163	-0.450968	-0.141027
			0	0	0	0	0	0	0	0	0	0	0	0	0				1.3169	-0.601723	-2.23284	0.000200385	0.0760583	0.198684	0.000186187	0.0706691	0.929145	0.57086	-0.0712163	-0.450968	-0.141027
			0	0	0	0	0	0	0	0	0	0	0	0	0				1.3169	-0.601723	-2.23284	0.000200385	0.0760583	0.198684	0.000186187	0.0706691	0.929145	0.57086	-0.0712163	-0.450968	-0.141027
			0	0	0	0	0	0	0	0	0	0	0	0	0				1.3169	-0.601723	-2.23284	0.000200385	0.0760583	0.198684	0.000186187	0.0706691	0.929145	0.57086	-0.0712163	-0.450968	-0.141027
			0	0	0	0	0	0	0	0	0	0	0	0	0				1.3169	-0.601723	-2.23284	0.000200385	0.0760583	0.198684	0.000186187	0.0706691	0.929145	0.57086	-0.0712163	-0.450968	-0.141027
			0	0	0	0	0	0	0	0	0	0	0	0	0				1.3169	-0.601723	-2.23284	0.000200385	0.0760583	0.198684	0.000186187	0.0706691	0.929145	0.57086	-0.0712163	-0.450968	-0.141027
			0	0	0	0	0	0	0	0	0	0	0	0	0				1.3169	-0.601723	-2.23284	0.000200385	0.0760583	0.198684	0.000186187	0.0706691	0.929145	0.57086	-0.0712163	-0.450968	-0.141027
			0	0	0	0	0	0	0	0	0	0	0	0	0				1.3169	-0.601723	-2.23284	0.000200385	0.0760583	0.198684	0.000186187	0.0706691	0.929145	0.57086	-0.0712163	-0.450968	-0.141027
			0	0	0	0	0	0	0	0	0	0	0	0	0				1.3169	-0.601723	-2.23284	0.000200385	0.0760583	0.198684	0.000186187	0.0706691	0.929145	0.57086	-0.0712163	-0.450968	-0.141027
			0	0	0	0	0	0	0	0	0	0	0	0	0				1.3169	-0.601723	-2.23284	0.000200385	0.0760583	0.198684	0.000186187	0.0706691	0.929145	0.57086	-0.0712163	-0.450968	-0.141027
			0	0	0	0	0	0	0	0	0	0	0	0	0				1.3169	-0.601723	-2.23284	0.000200385	0.0760583	0.198684	0.000186187	0.0706691	0.929145	0.57086	-0.0712163	-0.450968	-0.141027
			0	0	0	0	0	0	0	0	0	0	0	0	0				1.3169	-0.601723	-2.23284	0.000200385	0.0760583	0.198684	0.000186187	0.0706691	0.929145	0.57086	-0.0712163	-0.450968	-0.141027
			0	0	0	0	0	0	0	0	0	0	0	0	0				1.3169	-0.601723	-2.23284	0.000200385	0.0760583	0.198684	0.000186187	0.0706691	0.929145	0.57086	-0.0712163	-0.450968	-0.141027
			0	0	0	0	0	0	0	0	0	0	0	0	0				1.3169	-0.601723	-2.23284	0.000200385	0.0760583	0.198684	0.000186187	0.0706691	0.929145	0.57086	-0.0712163	-0.450968	-0.141027
			0	0	0	0	0	0	0	0	0	0	0	0	0				1.3169	-0.601723	-2.23284	0.000200385	0.0760583	0.198684	0.000186187	0.0706691	0.929145	0.57086	-0.0712163	-0.450968	-0.141027
			0	0	0	0	0	0	0	0	0	0	0	0	0				1.3169	-0.601723	-2.23284	0.000200385	0.0760583	0.198684	0.000186187	0.0706691	0.929145	0.57086	-0.0712163	-0.450968	-0.141027
			0	0	0	0	0	0	0	0	0	0	0	0	0				1.3169	-0.601723	-2.23284	0.000200385	0.0760583	0.198684	0.000186187	0.0706691	0.929145	0.57086	-0.0712163	-0.450968	-0.141027
			0	0	0	0	0	0	0	0	0	0	0	0	0				1.3169	-0.601723	-2.23284	0.000200385	0.0760583	0.198684	0.000186187	0.0706691	0.929145	0.57086	-0.0712163	-0.450968	-0.141027
			0	0	0	0	0	0	0	0	0	0	0	0	0				1.3169	-0.601723	-2.23284	0.000200385	0.0760583	0.198684	0.000186187	0.0706691	0.929145	0.57086	-0.0712163	-0.450968	-0.141027
			0	0	0	0	0	0	0	0	0	0	0	0	0				1.3169	-0.601723	-2.23284	0.000200385	0.0760583	0.198684	0.000186187	0.0706691	0.929145	0.57086	-0.0712163	-0.450968	-0.141027
			0	0	0	0	0	0	0	0	0	0	0	0	0				1.3169	-0.601723	-2.23284	0.000200385	0.0760583	0.198684	0.000186187	0.0706691	0.929145	0.57086	-0.0712163	-0.450968	-0.141027
			0	0	0	0	0	0	0	0	0	0	0	0	0				1.3169	-0.601723	-2.23284	0.000200385	0.0760583	0.198684	0.000186187	0.0706691	0.929145	0.57086	-0.0712163	-0.450968	-0.141027
			0	0	0	0	0	0	0	0	0	0	0	0	0				1.3169	-0.601723	-2.23284	0.000200385	0.0760583	0.198684	0.000186187	0.0706691	0.929145	0.57086	-0.0712163	-0.450968	-0.141027
			0	0	0	0	0	0	0	0	0	0	0	0	0				1.3169	-0.601723	-2.23284	0.000200385	0.0760583	0.198684	0.000186187	0.0706691	0.929145	0.57086	-0.0712163	-0.450968	-0.141027
			0	0	0	0	0	0	0	0	0	0	0	0	0				1.3169	-0.601723	-2.23284	0.000200385	0.0760583	0.198684	0.000186187	0.0706691	0.929145	0.57086	-0.0712163	-0.450968	-0.141027
			0	0	0	0	0	0	0	0	0	0	0	0	0				1.3169	-0.601723	-2.23284	0.000200385	0.0760583	0.198684	0.000186187	0.0706691	0.929145	0.57086	-0.0712163	-0.450968	-0.141027
			0	0	0	0	0	0	0	0	0	0	0	0	0				1.3169	-0.601723	-2.23284	0.000200385	0.0760583	0.198684	0.000186187	0.0706691	0.929145	0.57086	-0.0712163	-0.450968	-0.141027
			0	0	0	0	0	0	0	0	0	0	0	0	0				1.3169	-0.601723	-2.23284	0.000200385	0.0760583	0.198684	0.000186187	0.0706691	0.929145	0.57086	-0.0712163	-0.450968	-0.141027
			0	0	0	0	0	0	0	0	0	0	0	0	0				1.3169	-0.601723	-2.23284	0.000200385	0.0760583	0.198684	0.000186187	0.0706691	0.929145	0.57086	-0.0712163	-0.450968	-0.141027
			0	0	0	0	0	0	0	0	0	0	0	0	0				1.3169	-0.601723	-2.23284	0.000200385	0.0760583	0.198684	0.000186187	0.0706691	0.929145	0.57086	-0.0712163	-0.450968	-0.141027
			0	0	0	0	0	0	0	0	0	0	0	0	0				1.3169	-0.601723	-2.23284	0.000200385	0.0760583	0.198684	0.000186187	0.0706691	0.929145	0.57086	-0.0712163	-0.450968	-0.141027
			0	0	0	0	0	0	0	0	0	0	0	0	0				1.3169	-0.601723	-2.23284	0.000200385	0.0760583	0.198684	0.000186187	0.0706691	0.929145	0.57086	-0.0712163	-0.450968	-0.141027
			0	0	0	0	0	0	0	0	0	0	0	0	0				1.3169	-0.601723	-2.23284	0.000200385	0.0760583	0.198684	0.000186187	0.0706691	0.929145	0.57086	-0.0712163	-0.450968	-0.141027
			0	0	0	0	0	0	0	0	0	0	0	0	0				1.3169	-0.601723	-2.23284	0.000200385	0.0760583	0.198684	0.000186187	0.0706691	0.929145	0.57086	-0.0712163	-0.450968	-0.141027
			0	0	0	0	0	0	0	0	0	0	0	0	0				1.3169	-0.601723	-2.23284	0.000200385	0.0760583	0.198684	0.000186187	0.0706691	0.929145	0.57086	-0.0712163	-0.450968	-0.141027
			0	0	0	0	0	0	0	0	0	0	0	0	0				1.3169	-0.601723	-2.23284	0.000200385	0.0760583	0.198684	0.000186187	0.0706691	0.929145	0.57086	-0.0712163	-0.450968	-0.141027
			0	0	0	0	0	0	0	0	0	0	0	0	0				1.3169	-0.601723	-2.23284	0.000200385	0.0760583	0.198684	0.000186187	0.0706691	0.929145	0.57086	-0.0712163	-0.450968	-0.141027
			0	0	0	0	0	0	0	0	0	0	0	0	0				1.3169	-0.601723	-2.23284	0.000200385	0.0760583	0.198684	0.000186187	0.0706691	0.929145	0.57086	-0.0712163	-0.450968	-0.141027
			0	0	0	0	0	0	0	0	0	0	0	0	0				1.3169	-0.601723	-2.23284	0.000200385	0.0760583	0.198684	0.000186187	0.0706691	0.929145	0.57086	-0.0712163	-0.450968	-0.141027
			0	0	0	0	0	0	0	0	0	0	0	0	0				1.3169	-0.601723	-2.23284	0.000200385	0.0760583	0.198684	0.000186187	0.0706691	0.929145	0.57086	-0.0712163	-0.450968	-0.141027
			0	0	0	0	0	0	0	0	0	0	0	0	0				1.3169	-0.601723	-2.23284	0.000200385	0.0760583	0.198684	0.000186187	0.0706691	0.929145	0.57086	-0.0712163	-0.450968	-0.141027
			0	0	0	0	0	0	0	0	0	0	0	0	0				1.3169	-0.601723	-2.23284	0.000200385	0.0760583	0.198684	0.000186187	0.0706691	0.929145	0.57086	-0.0712163	-0.450968	-0.141027
			0	0	0	0	0	0	0	0	0	0	0	0	0				1.3169	-0.601723	-2.23284	0.000200385	0.0760583	0.198684	0.000186187	0.0706691	0.929145	0.57086	-0.0712163	-0.450968	-0.141027
			0	0	0	0	0	0	0	0	0	0	0	0	0				1.3169	-0.601723	-2.23284	0.000200385	0.0760583	0.198684	0.000186187	0.0706691	0.929145	0.57086	-0.0712163	-0.450968	-0.141027
			0	0	0	0	0	0	0	0	0	0	0	0	0				1.3169	-0.601723	-2.23284	0.000200385	0.0760583	0.198684	0.000186187	0.0706691	0.929145	0.57086	-0.0712163	-0.450968	-0.141027
			0	0	0	0	0	0	0	0	0	0	0	0	0				1.3169	-0.601723	-2.23284	0.000200385	0.0760583	0.198684	0.000186187	0.0706691	0.929145	0.57086	-0.0712163	-0.450968	-0.141027
			0	0	0	0	0	0	0	0	0	0	0	0	0				1.3169	-0.601723	-2.23284	0.000200385	0.0760583	0.198684	0.000186187	0.0706691	0.929145	0.57086	-0.0712163	-0.450968	-0.141027
			0	0	0	0	0	0	0	0	0	0	0	0	0				1.3169	-0.601723	-2.23284	0.000200385	0.0760583	0.198684	0.000186187	0.0706691	0.929145	0.57086	-0.0712163	-0.450968	-0.141027
			0	0	0	0	0	0	0	0	0	0	0	0	0				1.3169	-0.601723	-2.23284	0.000200385	0.0760583	0.198684	0.000186187	0.0706691	0.929145	0.57086	-0.0712163	-0.450968	-0.141027
			0	0	0	0	0	0	0	0	0	0	0	0	0				1.3169	-0.601723	-2.23284	0.000200385	0.0760583	0.198684	0.000186187	0.0706691	0.929145	0.57086	-0.0712163	-0.450968	-0.141027
			0	0	0	0	0	0	0	0	0	0	0	0	0				1.3169	-0.601723	-2.23284	0.000200385	0.0760583	0.198684	0.000186187	0.0706691	0.929145	0.57086	-0.0712163	-0.450968	-0.141027
			0	0	0	0	0	0	0	0	0	0	0	0	0				1.3169	-0.601723	-2.23284	0.000200385	0.0760583	0.198684	0.000186187	0.0706691	0.929145	0.57086	-0.0712163	-0.450968	-0.141027
			0	0	0	0	0	0	0	0	0	0	0	0	0				1.3169	-0.601723	-2.23284	0.000200385	0.0760583	0.198684	0.000186187	0.0706691	0.929145	0.57086	-0.0712163	-0.450968	-0.141027
			0	0	0	0	0	0	0	0	0	0	0	0	0				1.3169	-0.601723	-2.23284	0.000200385	0.0760583	0.198684	0.000186187	0.0706691	0.929145	0.57086	-0.0712163	-0.450968	-0.141027
			0	0	0	0	0	0	0	0	0	0	0	0	0				1.3169	-0.601723	-2.23284	0.000200385	0.0760583	0.198684	0.000186187	0.0706691	0.929145	0.57086	-0.0712163	-0.450968	-0.141027
			0	0	0	0	0	0	0	0	0	0	0	0	0				1.3169	-0.601723	-2.23284	0.000200385	0.0760583	0.198684	0.000186187	0.0706691	0.929145	0.57086	-0.0712163	-0.450968	-0.141027
			0	0	0	0	0	0	0	0	0	0	0	0	0				1.3169	-0.601723	-2.23284	0.000200385	0.0760583	0.198684	0.000186187	0.0706691	0.929145	0.57086	-0.0712163	-0.450968	-0.141027
			0	0	0	0	0	0	0	0	0	0	0	0	0				1.3169	-0.601723	-2.23284	0.000200385	0.0760583	0.198684	0.000186187	0.0706691	0.929145	0.57086	-0.0712163	-0.450968	-0.141027
			0	0	0	0	0	0	0	0	0	0	0	0	0				1.3169	-0.601723	-2.23284	0.000200385	0.0760583	0.198684	0.000186187	0.0706691	0.929145	0.57086	-0.0712163	-0.450968	-0.141027
			0	0	0	0	0	0	0	0	0	0	0	0	0				1.3169	-0.601723	-2.23284	0.000200385	0.0760583	0.198684	0.000186187	0.0706691	0.929145	0.57086	-0.0712163	-0.450968	-0.141027
			0	0	0	0	0	0	0	0	0	0	0	0	0				1.3169	-0.601723	-2.23284	0.000200385	0.0760583	0.198684	0.000186187	0.0706691	0.929145	0.57086	-0.0712163	-0.450968	-0.141027
			0	0	0	0	0	0	0	0	0	0	0	0	0				1.3169	-0.601723	-2.23284	0.000200385	0.0760583	0.198684	0.000186187	0.0706691	0.929145	0.57086	-0.0712163	-0.450968	-0.141027
			0	0	0	0	0	0	0	0	0	0	0	0	0				1.3169	-0.601723	-2.23284	0.000200385	0.0760583	0.198684	0.000186187	0.0706691	0.929145	0.57086	-0.0712163	-0.450968	-0.141027
			0	0	0	0	0	0	0	0	0	0	0	0	0				1.3169	-0.601723	-2.23284	0.000200385	0.0760583	0.198684	0.000186187	0.0706691	0.929145	0.57086	-0.0712163	-0.450968	-0.141027
			0	0	0	0	0	0	0	0	0	0	0	0	0				1.3169	-0.601723	-2.23284	0.000200385	0.0760583	0.198684	0.000186187	0.0706691	0.929145	0.57086	-0.0712163	-0.450968	-0.141027
			0	0	0	0	0	0	0	0	0	0	0	0	0				1.3169	-0.601723	-2.23284	0.000200385	0.0760583	0.198684	0.000186187	0.0706691	0.929145	0.57086	-0.0712163	-0.450968	-0.141027
			0	0	0	0	0	0	0	0	0	0	0	0	0				1.3169	-0.601723	-2.23284	0.000200385	0.0760583	0.198684	0.000186187	0.0706691	0.929145	0.57086	-0.0712163	-0.450968	-0.141027
			0	0	0	0	0	0	0	0	0	0	0	0	0				1.3169	-0.601723	-2.23284	0.000200385	0.0760583	0.198684	0.000186187	0.0706691	0.929145	0.57086	-0.0712163	-0.450968	-0.141027
			0	0	0	0	0	0	0	0	0	0	0	0	0				1.3169	-0.601723	-2.23284	0.000200385	0.0760583	0.198684	0.000186187	0.0706691	0.929145	0.57086	-0.0712163	-0.450968	-0.141027
			0	0	0	0	0	0	0	0	0	0	0	0	0				1.3169	-0.601723	-2.23284	0.000200385	0.0760583	0.198684	0.000186187	0.0706691	0.929145	0.57086	-0.0712163	-0.450968	-0.141027
			0	0	0	0	0	0	0	0	0	0	0	0	0				1.3169	-0.601723	-2.23284	0.000200385	0.0760583	0.198684	0.000186187	0.0706691	0.929145	0.57086	-0.0712163	-0.450968	-0.141027
			0	0	0	0	0	0	0	0	0	0	0	0	0				1.3169	-0.601723	-2.23284	0.000200385	0.0760583	0.198684	0.000186187	0.0706691	0.929145	0.57086	-0.0712163	-0.450968	-0.141027
			0	0	0	0	0	0	0	0	0	0	0	0	0				1.3169	-0.601723	-2.23284	0.000200385	0.0760583	0.198684	0.000186187	0.0706691	0.929145	0.57086	-0.0712163	-0.450968	-0.141027
			0	0	0	0	0	0	0	0	0	0	0	0	0				1.3169	-0.601723	-2.23284	0.000200385	0.0760583	0.198684	0.000186187	0.0706691	0.929145	0.57086	-0.0712163	-0.450968	-0.141027
			0	0	0	0	0	0	0	0	0	0	0	0	0				1.3169	-0.601723	-2.23284	0.000200385	0.0760583	0.198684	0.000186187	0.0706691	0.929145	0.57086	-0.0712163	-0.450968	-0.141027
			0	0	0	0	0	0	0	0	0	0	0	0	0				1.3169	-0.601723	-2.23284	0.000200385	0.0760583	0.198684	0.000186187	0.0706691	0.929145	0.57086	-0.0712163	-0.450968	-0.141027
			0	0	0	0	0	0	0	0	0	0	0	0	0				1.3169	-0.601723	-2.23284	0.000200385	0.0760583	0.198684	0.000186187	0.0706691	0.929145	0.57086	-0.0712163	-0.450968	-0.141027
			0	0	0	0	0	0	0	0	0	0	0	0	0				1.3169	-0.601723	-2.23284	0.000200385	0.0760583	0.198684	0.000186187	0.0706691	0.929145	0.57086	-0.0712163	-0.450968	-0.141027
			0	0	0	0	0	0	0	0	0	0	0	0	0				1.3169	-0.601723	-2.23284	0.000200385	0.0760583	0.198684	0.000186187	0.0706691	0.929145	0.57086	-0.0712163	-0.450968	-0.141027
			0	0	0	0	0	0	0	0	0	0	0	0	0				1.3169	-0.601723	-2.23284	0.000200385	0.0760583	0.198684	0.000186187	0.0706691	0.929145	0.57086	-0.0712163	-0.450968	-0.141027
			0	0	0	0	0	0	0	0	0	0	0	0	0				1.3169	-0.601723	-2.23284	0.000200385	0.0760583	0.198684	0.000186187	0.0706691	0.929145	0.57086	-0.0712163	-0.450968	-0.141027
			0	0	0	0	0	0	0	0	0	0	0	0	0				1.3169	-0.601723	-2.23284	0.000200385	0.0760583	0.198684	0.000186187	0.0706691	0.929145	0.57086	-0.0712163	-0.450968	-0.141027
			0	0	0	0	0	0	0	0	0	0	0	0	0				1.3169	-0.601723	-2.23284	0.000200385	0.0760583	0.198684	0.000186187	0.0706691	0.929145	0.57086	-0.0712163	-0.450968	-0.141027
			0	0	0	0	0	0	0	0	0	0	0	0	0				1.3169	-0.601723	-2.23284	0.000200385	0.0760583	0.198684	0.000186187	0.0706691	0.929145	0.57086	-0.0712163	-0.450968	-0.141027
			0	0	0	0	0	0	0	0	0	0	0	0	0				1.3169	-0.601723	-2.23284	0.000200385	0.0760583	0.198684	0.000186187	0.0706691	0.929145	0.57086	-0.0712163	-0.450968	-0.141027
			0	0	0	0	0	0	0	0	0	0	0	0	0				1.3169	-0.601723	-2.23284	0.000200385	0.0760583	0.198684	0.000186187	0.0706691	0.929145	0.57086	-0.0712163	-0.450968	-0.141027
			0	0	0	0	0	0	0	0	0	0	0	0	0				1.3169	-0.601723	-2.23284	0.000200385	0.0760583	0.198684	0.000186187	0.0706691	0.929145	0.57086	-0.0712163	-0.450968	-0.141027
			0	0	0	0	0	0	0	0	0	0	0	0	0				1.3169	-0.601723	-2.23284	0.000200385	0.0760583	0.198684	0.000186187	0.0706691	0.929145	0.57086	-0.0712163	-0.450968	-0.141027
			0	0	0	0	0	0	0	0	0	0	0	0	0				1.3169	-0.601723	-2.23284	0.000200385	0.0760583	0.198684	0.000186187	0.0706691	0.929145	0.57086	-0.0712163	-0.450968	-0.141027
			0	0	0	0	0	0	0	0	0	0	0	0	0				1.3169	-0.601723	-2.23284	0.000200385	0.0760583	0.198684	0.000186187	0.0706691	0.929145	0.57086	-0.0712163	-0.450968	-0.141027
			0	0	0	0	0	0	0	0	0	0	0	0	0				1.3169	-0.601723	-2.23284	0.000200385	0.0760583	0.198684	0.000186187	0.0706691	0.929145	0.57086	-0.0712163	-0.450968	-0.141027
			0	0	0	0	0	0	0	0	0	0	0	0	0				1.3169	-0.601723	-2.23284	0.000200385	0.0760583	0.198684	0.000186187	0.0706691	0.929145	0.57086	-0.0712163	-0.450968	-0.141027
			0	0	0	0	0	0	0	0	0	0	0	0	0				1.3169	-0.601723	-2.23284	0.000200385	0.0760583	0.198684	0.000186187	0.0706691	0.929145	0.57086	-0.0712163	-0.450968	-0.141027
			0	0	0	0	0	0	0	0	0	0	0	0	0				1.3169	-0.601723	-2.23284	0.000200385	0.0760583	0.198684	0.000186187	0.0706691	0.929145	0.57086	-0.0712163	-0.450968	-0.141027
			0	0	0	0	0	0	0	0	0	0	0	0	0				1.3169	-0.601723	-2.23284	0.000200385	0.0760583	0.198684	0.000186187	0.0706691	0.929145	0.57086	-0.0712163	-0.450968	-0.141027
			0	0	0	0	0	0	0	0	0	0	0	0	0				1.3169	-0.601723	-2.23284	0.000200385	0.0760583	0.198684	0.000186187	0.0706691	0.929145	0.57086	-0.0712163	-0.450968	-0.141027
			0	0	0	0	0	0	0	0	0	0	0	0	0				1.3169	-0.601723	-2.23284	0.000200385	0.0760583	0.198684	0.000186187	0.0706691	0.929145	0.57086	-0.0712163	-0.450968	-0.141027
			0	0	0	0	0	0	0	0	0	0	0	0	0				1.3169	-0.601723	-2.23284	0.000200385	0.0760583	0.198684	0.000186187	0.0706691	0.929145	0.57086	-0.0712163	-0.450968	-0.141027
			0	0	0	0	0	0	0	0	0	0	0	0	0				1.3169	-0.601723	-2.23284	0.000200385	0.0760583	0.198684	0.000186187	0.0706691	0.929145	0.57086	-0.0712163	-0.450968	-0.141027
			0	0	0	0	0	0	0	0	0	0	0	0	0				1.3169	-0.601723	-2.23284	0.000200385	0.0760583	0.198684	0.000186187	0.0706691	0.929145	0.57086	-0.0712163	-0.450968	-0.141027
			0	0	0	0	0	0	0	0	0	0	0	0	0				1.3169	-0.601723	-2.23284	0.000200385	0.0760583	0.198684	0.000186187	0.0706691	0.929145	0.57086	-0.0712163	-0.450968	-0.141027
			0	0	0	0	0	0	0	0	0	0	0	0	0				1.3169	-0.601723	-2.23284	0.000200385	0.0760583	0.198684	0.000186187	0.0706691	0.929145	0.57086	-0.0712163	-0.450968	-0.141027
			0	0	0	0	0	0	0	0	0	0	0	0	0				1.3169	-0.601723	-2.23284	0.000200385	0.0760583	0.198684	0.000186187	0.0706691	0.929145	0.57086	-0.0712163	-0.450968	-0.141027
			0	0	0	0	0	0	0	0	0	0	0	0	0				1.3169	-0.601723	-2.23284	0.000200385	0.0760583	0.198684	0.000186187	0.0706691	0.929145	0.57086	-0.0712163	-0.450968	-0.141027
			0	0	0	0	0	0	0	0	0	0	0	0	0				1.3169	-0.601723	-2.23284	0.000200385	0.0760583	0.198684	0.000186187	0.0706691	0.929145	0.57086	-0.0712163	-0.450968	-0.141027
			0	0	0	0	0	0	0	0	0	0	0	0	0				1.3169	-0.601723	-2.23284	0.000200385	0.0760583	0.198684	0.000186187	0.0706691	0.929145	0.57086	-0.0712163	-0.450968	-0.141027
			0	0	0	0	0	0	0	0	0	0	0	0	0				1.3169	-0.601723	-2.23284	0.000200385	0.0760583	0.198684	0.000186187	0.0706691	0.929145	0.57086	-0.0712163	-0.450968	-0.141027
			0	0	0	0	0	0	0	0	0	0	0	0	0				1.3169	-0.601723	-2.23284	0.000200385	0.0760583	0.198684	0.000186187	0.0706691	0.929145	0.57086	-0.0712163	-0.450968	-0.141027
			0	0	0	0	0	0	0	0	0	0	0	0	0				1.3169	-0.601723	-2.23284	0.000200385	0.0760583	0.198684	0.000186187	0.0706691	0.929145	0.57086	-0.0712163	-0.450968	-0.141027
			0	0	0	0	0	0	0	0	0	0	0	0	0				1.3169	-0.601723	-2.23284	0.000200385	0.0760583	0.198684	0.000186187	0.0706691	0.929145	0.57086	-0.0712163	-0.450968	-0.141027
			0	0	0	0	0	0	0	0	0	0	0	0	0				1.3169	-0.601723	-2.23284	0.000200385	0.0760583	0.198684	0.000186187	0.0706691	0.929145	0.57086	-0.0712163	-0.450968	-0.141027
			0	0	0	0	0	0	0	0	0	0	0	0	0				1.3169	-0.601723	-2.23284	0.000200385	0.0760583	0.198684	0.000186187	0.0706691	0.929145	0.57086	-0.0712163	-0.450968	-0.141027
			0	0	0	0	0	0	0	0	0	0	0	0	0				1.3169	-0.601723	-2.23284	0.000200385	0.0760583	0.198684	0.000186187	0.0706691	0.929145	0.57086	-0.0712163	-0.450968	-0.141027
			0	0	0	0	0	0	0	0	0	0	0	0	0				1.3169	-0.601723	-2.23284	0.000200385	0.0760583	0.198684	0.000186187	0.0706691	0.929145	0.57086	-0.0712163	-0.450968	-0.141027
			0	0	0	0	0	0	0	0	0	0	0	0	0				1.3169	-0.601723	-2.23284	0.000200385	0.0760583	0.198684	0.000186187	0.0706691	0.929145	0.57086	-0.0712163	-0.450968	-0.141027
			0	0	0	0	0	0	0	0	0	0	0	0	0				1.3169	-0.601723	-2.23284	0.000200385	0.0760583	0.198684	0.000186187	0.0706691	0.929145	0.57086	-0.0712163	-0.450968	-0.141027
			0	0	0	0	0	0	0	0	0	0	0	0	0				1.3169	-0.601723	-2.23284	0.000200385	0.0760583	0.198684	0.000186187	0.0706691	0.929145	0.57086	-0.0712163	-0.450968	-0.141027
			0	0	0	0	0	0	0	0	0	0	0	0	0				1.3169	-0.601723	-2.23284	0.000200385	0.0760583	0.198684	0.000186187	0.0706691	0.929145	0.57086	-0.0712163	-0.450968	-0.141027
			0	0	0	0	0	0	0	0	0	0	0	0	0				1.3169	-0.601723	-2.23284	0.000200385	0.0760583	0.198684	0.000186187	0.0706691	0.929145	0.57086	-0.0712163	-0.450968	-0.141027
			0	0	0	0	0	0	0	0	0	0	0	0	0				1.3169	-0.601723	-2.23284	0.000200385	0.0760583	0.198684	0.000186187	0.0706691	0.929145	0.57086	-0.0712163	-0.450968	-0.141027
			0	0	0	0	0	0	0	0	0	0	0	0	0				1.3169	-0.601723	-2.23284	0.000200385	0.0760583	0.198684	0.000186187	0.0706691	0.929145	0.57086	-0.0712163	-0.450968	-0.141027
			0	0	0	0	0	0	0	0	0	0	0	0	0				1.3169	-0.601723	-2.23284	0.000200385	0.0760583	0.198684	0.000186187	0.0706691	0.929145	0.57086	-0.0712163	-0.450968	-0.141027
			0	0	0	0	0	0	0	0	0	0	0	0	0				1.3169	-0.601723	-2.23284	0.000200385	0.0760583	0.198684	0.000186187	0.0706691	0.929145	0.57086	-0.0712163	-0.450968	-0.141027
			0	0	0	0	0	0	0	0	0	0	0	0	0				1.3169	-0.601723	-2.23284	0.000200385	0.0760583	0.198684	0.000186187	0.0706691	0.929145	0.57086	-0.0712163	-0.450968	-0.141027
			0	0	0	0	0	0	0	0	0	0	0	0	0				1.3169	-0.601723	-2.23284	0.000200385	0.0760583	0.198684	0.000186187	0.0706691	0.929145	0.57086	-0.0712163	-0.450968	-0.141027
			0	0	0	0	0	0	0	0	0	0	0	0	0				1.3169	-0.601723	-2.23284	0.000200385	0.0760583	0.198684	0.000186187	0.0706691	0.929145	0.57086	-0.0712163	-0.450968	-0.141027
			0	0	0	0	0	0	0	0	0	0	0	0	0				1.3169	-0.601723	-2.23284	0.000200385	0.0760583	0.198684	0.000186187	0.0706691	0.929145	0.57086	-0.0712163	-0.450968	-0.141027
			0	0	0	0	0	0	0	0	0	0	0	0	0				1.3169	-0.601723	-2.23284	0.000200385	0.0760583	0.198684	0.000186187	0.0706691	0.929145	0.57086	-0.0712163	-0.450968	-0.141027
			0	0	0	0	0	0	0	0	0	0	0	0	0				1.3169	-0.601723	-2.23284	0.000200385	0.0760583	0.198684	0.000186187	0.0706691	0.929145	0.57086	-0.0712163	-0.450968	-0.141027
			0	0	0	0	0	0	0	0	0	0	0	0	0				1.3169	-0.601723	-2.23284	0.000200385	0.0760583	0.198684	0.000186187	0.0706691	0.929145	0.57086	-0.0712163	-0.450968	-0.141027
			0	0	0	0	0	0	0	0	0	0	0	0	0				1.3169	-0.601723	-2.23284	0.000200385	0.0760583	0.198684	0.000186187	0.0706691	0.929145	0.57086	-0.0712163	-0.450968	-0.141027
			0	0	0	0	0	0	0	0	0	0	0	0	0				1.3169	-0.601723	-2.23284	0.000200385	0.0760583	0.198684	0.000186187	0.0706691	0.929145	0.57086	-0.0712163	-0.450968	-0.141027
			0	0	0	0	0	0	0	0	0	0	0	0	0				1.3169	-0.601723	-2.23284	0.000200385	0.0760583	0.198684	0.000186187	0.0706691	0.929145	0.57086	-0.0712163	-0.450968	-0.141027
			0	0	0	0	0	0	0	0	0	0	0	0	0				1.3169	-0.601723	-2.23284	0.000200385	0.0760583	0.198684	0.000186187	0.0706691	0.929145	0.57086	-0.0712163	-0.450968	-0.141027
			0	0	0	0	0	0	0	0	0	0	0	0	0				1.3169	-0.601723	-2.23284	0.000200385	0.0760583	0.198684	0.000186187	0.0706691	0.929145	0.57086	-0.0712163	-0.450968	-0.141027
			0	0	0	0	0	0	0	0	0	0	0	0	0				1.3169	-0.601723	-2.23284	0.000200385	0.0760583	0.198684	0.000186187	0.0706691	0.929145	0.57086	-0.0712163	-0.450968	-0.141027
			0	0	0	0	0	0	0	0	0	0	0	0	0				1.3169	-0.601723	-2.23284	0.000200385	0.0760583	0.198684	0.000186187	0.0706691	0.929145	0.57086	-0.0712163	-0.450968	-0.141027
			0	0	0	0	0	0	0	0	0	0	0	0	0				1.3169	-0.601723	-2.23284	0.000200385	0.0760583	0.198684	0.000186187	0.0706691	0.929145	0.57086	-0.0712163	-0.450968	-0.141027
			0	0	0	0	0	0	0	0	0	0	0	0	0				1.3169	-0.601723	-2.23284	0.000200385	0.0760583	0.198684	0.000186187	0.0706691	0.929145	0.57086	-0.0712163	-0.450968	-0.141027
			0	0	0	0	0	0	0	0	0	0	0	0	0				1.3169	-0.601723	-2.23284	0.000200385	0.0760583	0.198684	0.000186187	0.0706691	0.929145	0.57086	-0.0712163	-0.450968	-0.141027
			0	0	0	0	0	0	0	0	0	0	0	0	0				1.3169	-0.601723	-2.23284	0.000200385	0.0760583	0.198684	0.000186187	0.0706691	0.929145	0.57086	-0.0712163	-0.450968	-0.141027
			0	0	0	0	0	0	0	0	0	0	0	0	0				1.3169	-0.601723	-2.23284	0.000200385	0.0760583	0.198684	0.000186187	0.0706691	0.929145	0.57086	-0.0712163	-0.450968	-0.141027
			0	0	0	0	0	0	0	0	0	0	0	0	0				1.3169	-0.601723	-2.23284	0.000200385	0.0760583	0.198684	0.000186187	0.0706691	0.929145	0.57086	-0.0712163	-0.450968	-0.141027
			0	0	0	0	0	0	0	0	0	0	0	0	0				1.3169	-0.601723	-2.23284	0.000200385	0.0760583	0.198684	0.000186187	0.0706691	0.929145	0.57086	-0.0712163	-0.450968	-0.141027
			0	0	0	0	0	0	0	0	0	0	0	0	0				1.3169	-0.601723	-2.23284	0.000200385	0.0760583	0.198684	0.000186187	0.0706691	0.929145	0.57086	-0.0712163	-0.450968	-0.141027
			0	0	0	0	0	0	0	0	0	0	0	0	0				1.3169	-0.601723	-2.23284	0.000200385	0.0760583	0.198684	0.000186187	0.0706691	0.929145	0.57086	-0.0712163	-0.450968	-0.141027
			0	0	0	0	0	0	0	0	0	0	0	0	0				1.3169	-0.601723	-2.23284	0.000200385	0.0760583	0.198684	0.000186187	0.0706691	0.929145	0.57086	-0.0712163	-0.450968	-0.141027
			0	0	0	0	0	0	0	0	0	0	0	0	0				1.3169	-0.601723	-2.23284	0.000200385	0.0760583	0.198684	0.000186187	0.0706691	0.929145	0.57086	-0.0712163	-0.450968	-0.141027
			0	0	0	0	0	0	0	0	0	0	0	0	0				1.3169	-0.601723	-2.23284	0.000200385	0.0760583	0.198684	0.000186187	0.0706691	0.929145	0.57086	-0.0712163	-0.450968	-0.141027
			0	0	0	0	0	0	0	0	0	0	0	0	0				1.3169	-0.601723	-2.23284	0.000200385	0.0760583	0.198684	0.000186187	0.0706691	0.929145	0.57086	-0.0712163	-0.450968	-0.141027
			0	0	0	0	0	0	0	0	0	0	0	0	0				1.3169	-0.601723	-2.23284	0.000200385	0.0760583	0.198684	0.000186187	0.0706691	0.929145	0.57086	-0.0712163	-0.450968	-0.141027
			0	0	0	0	0	0	0	0	0	0	0	0	0				1.3169	-0.601723	-2.23284	0.000200385	0.0760583	0.198684	0.000186187	0.0706691	0.929145	0.57086	-0.0712163	-0.450968	-0.141027
			0	0	0	0	0	0	0	0	0	0	0	0	0				1.3169	-0.601723	-2.23284	0.000200385	0.0760583	0.198684	0.000186187	0.0706691	0.929145	0.57086	-0.0712163	-0.450968	-0.141027
			0	0	0	0	0	0	0	0	0	0	0	0	0				1.3169	-0.601723	-2.23284	0.000200385	0.0760583	0.198684	0.000186187	0.0706691	0.929145	0.57086	-0.0712163	-0.450968	-0.141027
			0	0	0	0	0	0	0	0	0	0	0	0	0				1.3169	-0.601723	-2.23284	0.000200385	0.0760583	0.198684	0.000186187	0.0706691	0.929145	0.57086	-0.0712163	-0.450968	-0.141027
			0	0	0	0	0	0	0	0	0	0	0	0	0				1.3169	-0.601723	-2.23284	0.000200385	0.0760583	0.198684	0.000186187	0.0706691	0.929145	0.57086	-0.0712163	-0.450968	-0.141027
			0	0	0	0	0	0	0	0	0	0	0	0	0				1.3169	-0.601723	-2.23284	0.000200385	0.0760583	0.198684	0.000186187	0.0706691	0.929145	0.57086	-0.0712163	-0.450968	-0.141027
			0	0	0	0	0	0	0	0	0	0	0	0	0				1.3169	-0.601723	-2.23284	0.000200385	0.0760583	0.198684	0.000186187	0.0706691	0.929145	0.57086	-0.0712163	-0.450968	-0.141027
			0	0	0	0	0	0	0	0	0	0	0	0	0				1.3169	-0.601723	-2.23284	0.000200385	0.0760583	0.198684	0.000186187	0.0706691	0.929145	0.57086	-0.0712163	-0.450968	-0.141027
			0	0	0	0	0	0	0	0	0	0	0	0	0				1.3169	-0.601723	-2.23284	0.000200385	0.0760583	0.198684	0.000186187	0.0706691	0.929145	0.57086	-0.0712163	-0.450968	-0.141027
			0	0	0	0	0	0	0	0	0	0	0	0	0				1.3169	-0.601723	-2.23284	0.000200385	0.0760583	0.198684	0.000186187	0.0706691	0.929145	0.57086	-0.0712163	-0.450968	-0.141027
			0	0	0	0	0	0	0	0	0	0	0	0	0				1.3169	-0.601723	-2.23284	0.000200385	0.0760583	0.198684	0.000186187	0.0706691	0.929145	0.57086	-0.0712163	-0.450968	-0.141027
			0	0	0	0	0	0	0	0	0	0	0	0	0				1.3169	-0.601723	-2.23284	0.000200385	0.0760583	0.198684	0.000186187	0.0706691	0.929145	0.57086	-0.0712163	-0.450968	-0.141027
			0	0	0	0	0	0	0	0	0	0	0	0	0				1.3169	-0.601723	-2.23284	0.000200385	0.0760583	0.198684	0.000186187	0.0706691	0.929145	0.57086	-0.0712163	-0.450968	-0.141027
			0	0	0	0	0	0	0	0	0	0	0	0	0				1.3169	-0.601723	-2.23284	0.000200385	0.0760583	0.198684	0.000186187	0.0706691	0.929145	0.57086	-0.0712163	-0.450968	-0.141027
			0	0	0	0	0	0	0	0	0	0	0	0	0				1.3169	-0.601723	-2.23284	0.000200385	0.0760583	0.198684	0.000186187	0.0706691	0.929145	0.57086	-0.0712163	-0.450968	-0.141027
			0	0	0	0	0	0	0	0	0	0	0	0	0				1.3169	-0.601723	-2.23284	0.000200385	0.0760583	0.198684	0.000186187	0.0706691	0.929145	0.57086	-0.0712163	-0.450968	-0.141027
			0	0	0	0	0	0	0	0	0	0	0	0	0				1.3169	-0.601723	-2.23284	0.000200385	0.0760583	0.198684	0.000186187	0.0706691	0.929145	0.57086	-0.0712163	-0.450968	-0.141027
			0	0	0	0	0	0	0	0	0	0	0	0	0				1.3169	-0.601723	-2.23284	0.000200385	0.0760583	0.198684	0.000186187	0.0706691	0.929145	0.57086	-0.0712163	-0.450968	-0.141027
			0	0	0	0	0	0	0	0	0	0	0	0	0				1.3169	-0.601723	-2.23284	0.000200385	0.0760583	0.198684	0.000186187	0.0706691	0.929145	0.57086	-0.0712163	-0.450968	-0.141027
			0	0	0	0	0	0	0	0	0	0	0	0	0				1.3169	-0.601723	-2.23284	0.000200385	0.0760583	0.198684	0.000186187	0.0706691	0.929145	0.57086	-0.0712163	-0.450968	-0.141027
			0	0	0	0	0	0	0	0	0	0	0	0	0				1.3169	-0.601723	-2.23284	0.000200385	0.0760583	0.198684	0.000186187	0.0706691	0.929145	0.57086	-0.0712163	-0.450968	-0.141027
			0	0	0	0	0	0	0	0	0	0	0	0	0				1.3169	-0.601723	-2.23284	0.000200385	0.0760583	0.198684	0.000186187	0.0706691	0.929145	0.57086	-0.0712163	-0.450968	-0.141027
			0	0	0	0	0	0	0	0	0	0	0	0	0				1.3169	-0.601723	-2.23284	0.000200385	0.0760583	0.198684	0.000186187	0.0706691	0.929145	0.57086	-0.0712163	-0.450968	-0.141027
			0	0	0	0	0	0	0	0	0	0	0	0	0				1.3169	-0.601723	-2.23284	0.000200385	0.0760583	0.198684	0.000186187	0.0706691	0.929145	0.57086	-0.0712163	-0.450968	-0.141027
			0	0	0	0	0	0	0	0	0	0	0	0	0				1.3169	-0.601723	-2.23284	0.000200385	0.0760583	0.198684	0.000186187	0.0706691	0.929145	0.57086	-0.0712163	-0.450968	-0.141027
			0	0	0	0	0	0	0	0	0	0	0	0	0				1.3169	-0.601723	-2.23284	0.000200385	0.0760583	0.198684	0.000186187	0.0706691	0.929145	0.57086	-0.0712163	-0.450968	-0.141027
			0	0	0	0	0	0	0	0	0	0	0	0	0				1.3169	-0.601723	-2.23284	0.000200385	0.0760583	0.198684	0.000186187	0.0706691	0.929145	0.57086	-0.0712163	-0.450968	-0.141027
			0	0	0	0	0	0	0	0	0	0	0	0	0				1.3169	-0.601723	-2.23284	0.000200385	0.0760583	0.198684	0.000186187	0.0706691	0.929145	0.57086	-0.0712163	-0.450968	-0.141027
			0	0	0	0	0	0	0	0	0	0	0	0	0				1.3169	-0.601723	-2.23284	0.000200385	0.0760583	0.198684	0.000186187	0.0706691	0.929145	0.57086	-0.0712163	-0.450968	-0.141027
			0	0	0	0	0	0	0	0	0	0	0	0	0				1.3169	-0.601723	-2.23284	0.000200385	0.0760583	0.198684	0.000186187	0.0706691	0.929145	0.57086	-0.0712163	-0.450968	-0.141027
			0	0	0	0	0	0	0	0	0	0	0	0	0				1.3169	-0.601723	-2.23284	0.000200385	0.0760583	0.198684	0.000186187	0.0706691	0.929145	0.57086	-0.0712163	-0.450968	-0.141027
			0	0	0	0	0	0	0	0	0	0	0	0	0				1.3169	-0.601723	-2.23284	0.000200385	0.0760583	0.198684	0.000186187	0.0706691	0.929145	0.57086	-0.0712163	-0.450968	-0.141027
			0	0	0	0	0	0	0	0	0	0	0	0	0				1.3169	-0.601723	-2.23284	0.000200385	0.0760583	0.198684	0.000186187	0.0706691	0.929145	0.57086	-0.0712163	-0.450968	-0.141027
			0	0	0	0	0	0	0	0	0	0	0	0	0				1.3169	-0.601723	-2.23284	0.000200385	0.0760583	0.198684	0.000186187	0.0706691	0.929145	0.57086	-0.0712163	-0.450968	-0.141027
			0	0	0	0	0	0	0	0	0	0	0	0	0				1.3169	-0.601723	-2.23284	0.000200385	0.0760583	0.198684	0.000186187	0.0706691	0.929145	0.57086	-0.0712163	-0.450968	-0.141027
			0	0	0	0	0	0	0	0	0	0	0	0	0				1.3169	-0.601723	-2.23284	0.000200385	0.0760583	0.198684	0.000186187	0.0706691	0.929145	0.57086	-0.0712163	-0.450968	-0.141027
			0	0	0	0	0	0	0	0	0	0	0	0	0				1.3169	-0.601723	-2.23284	0.000200385	0.0760583	0.198684	0.000186187	0.0706691	0.929145	0.57086	-0.0712163	-0.450968	-0.141027
			0	0	0	0	0	0	0	0	0	0	0	0	0				1.3169	-0.601723	-2.23284	0.000200385	0.0760583	0.198684	0.000186187	0.0706691	0.929145	0.57086	-0.0712163	-0.450968	-0.141027
			0	0	0	0	0	0	0	0	0	0	0	0	0				1.3169	-0.601723	-2.23284	0.000200385	0.0760583	0.198684	0.000186187	0.0706691	0.929145	0.57086	-0.0712163	-0.450968	-0.141027
			0	0	0	0	0	0	0	0	0	0	0	0	0				1.3169	-0.601723	-2.23284	0.000200385	0.0760583	0.198684	0.000186187	0.0706691	0.929145	0.57086	-0.0712163	-0.450968	-0.141027
			0	0	0	0	0	0	0	0	0	0	0	0	0				1.3169	-0.601723	-2.23284	0.000200385	0.0760583	0.198684	0.000186187	0.0706691	0.929145	0.57086	-0.0712163	-0.450968	-0.141027
			0	0	0	0	0	0	0	0	0	0	0	0	0				1.3169	-0.601723	-2.23284	0.000200385	0.0760583	0.198684	0.000186187	0.0706691	0.929145	0.57086	-0.0712163	-0.450968	-0.141027
			0	0	0	0	0	0	0	0	0	0	0	0	0				1.3169	-0.601723	-2.23284	0.000200385	0.0760583	0.198684	0.000186187	0.0706691	0.929145	0.57086	-0.0712163	-0.450968	-0.141027
			0	0	0	0	0	0	0	0	0	0	0	0	0				1.3169	-0.601723	-2.23284	0.000200385	0.0760583	0.198684	0.000186187	0.0706691	0.929145	0.57086	-0.0712163	-0.450968	-0.141027
			0	0	0	0	0	0	0	0	0	0	0	0	0				1.3169	-0.601723	-2.23284	0.000200385	0.0760583	0.198684	0.000186187	0.0706691	0.929145	0.57086	-0.0712163	-0.450968	-0.141027
			0	0	0	0	0	0	0	0	0	0	0	0	0				1.3169	-0.601723	-2.23284	0.000200385	0.0760583	0.198684	0.000186187	0.0706691	0.929145	0.57086	-0.0712163	-0.450968	-0.141027
			0	0	0	0	0	0	0	0	0	0	0	0	0				1.3169	-0.601723	-2.23284	0.000200385	0.0760583	0.198684	0.000186187	0.0706691	0.929145	0.57086	-0.0712163	-0.450968	-0.141027
			0	0	0	0	0	0	0	0	0	0	0	0	0				1.3169	-0.601723	-2.23284	0.000200385	0.0760583	0.198684	0.000186187	0.0706691	0.929145	0.57086	-0.0712163	-0.450968	-0.141027
			0	0	0	0	0	0	0	0	0	0	0	0	0				1.3169	-0.601723	-2.23284	0.000200385	0.0760583	0.198684	0.000186187	0.0706691	0.929145	0.57086	-0.0712163	-0.450968	-0.141027
			0	0	0	0	0	0	0	0	0	0	0	0	0				1.3169	-0.601723	-2.23284	0.000200385	0.0760583	0.198684	0.000186187	0.0706691	0.929145	0.57086	-0.0712163	-0.450968	-0.141027
			0	0	0	0	0	0	0	0	0	0	0	0	0				1.3169	-0.601723	-2.23284	0.000200385	0.0760583	0.198684	0.000186187	0.0706691	0.929145	0.57086	-0.0712163	-0.450968	-0.141027
			0	0	0	0	0	0	0	0	0	0	0	0	0				1.3169	-0.601723	-2.23284	0.000200385	0.0760583	0.198684	0.000186187	0.0706691	0.929145	0.57086	-0.0712163	-0.450968	-0.141027
			0	0	0	0	0	0	0	0	0	0	0	0	0				1.3169	-0.601723	-2.23284	0.000200385	0.0760583	0.198684	0.000186187	0.0706691	0.929145	0.57086	-0.0712163	-0.450968	-0.141027
			0	0	0	0	0	0	0	0	0	0	0	0	0				1.3169	-0.601723	-2.23284	0.000200385	0.0760583	0.198684	0.000186187	0.0706691	0.929145	0.57086	-0.0712163	-0.450968	-0.141027
			0	0	0	0	0	0	0	0	0	0	0	0	0				1.3169	-0.601723	-2.23284	0.000200385	0.0760583	0.198684	0.000186187	0.0706691	0.929145	0.57086	-0.0712163	-0.450968	-0.141027
			0	0	0	0	0	0	0	0	0	0	0	0	0				1.3169	-0.601723	-2.23284	0.000200385	0.0760583	0.198684	0.000186187	0.0706691	0.929145	0.57086	-0.0712163	-0.450968	-0.141027
			0	0	0	0	0	0	0	0	0	0	0	0	0				1.3169	-0.601723	-2.23284	0.000200385	0.0760583	0.198684	0.000186187	0.0706691	0.929145	0.57086	-0.0712163	-0.450968	-0.141027
			0	0	0	0	0	0	0	0	0	0	0	0	0				1.3169	-0.601723	-2.23284	0.000200385	0.0760583	0.198684	0.000186187	0.0706691	0.929145	0.57086	-0.0712163	-0.450968	-0.141027
			0	0	0	0	0	0	0	0	0	0	0	0	0				1.3169	-0.601723	-2.23284	0.000200385	0.0760583	0.198684	0.000186187	0.0706691	0.929145	0.57086	-0.0712163	-0.450968	-0.141027
			0	0	0	0	0	0	0	0	0	0	0	0	0				1.3169	-0.601723	-2.23284	0.000200385	0.0760583	0.198684	0.000186187	0.0706691	0.929145	0.57086	-0.0712163	-0.450968	-0.141027
			0	0	0	0	0	0	0	0	0	0	0	0	0				1.3169	-0.601723	-2.23284	0.000200385	0.0760583	0.198684	0.000186187	0.0706691	0.929145	0.57086	-0.0712163	-0.450968	-0.141027
			0	0	0	0	0	0	0	0	0	0	0	0	0				1.3169	-0.601723	-2.23284	0.000200385	0.0760583	0.198684	0.000186187	0.0706691	0.929145	0.57086	-0.0712163	-0.450968	-0.141027
			0	0	0	0	0	0	0	0	0	0	0	0	0				1.3169	-0.601723	-2.23284	0.000200385	0.0760583	0.198684	0.000186187	0.0706691	0.929145	0.57086	-0.0712163	-0.450968	-0.141027
			0	0	0	0	0	0	0	0	0	0	0	0	0				1.3169	-0.601723	-2.23284	0.000200385	0.0760583	0.198684	0.000186187	0.0706691	0.929145	0.57086	-0.0712163	-0.450968	-0.141027
			0	0	0	0	0	0	0	0	0	0	0	0	0				1.3169	-0.601723	-2.23284	0.000200385	0.0760583	0.198684	0.000186187	0.0706691	0.929145	0.57086	-0.0712163	-0.450968	-0.141027
			0	0	0	0	0	0	0	0	0	0	0	0	0				1.3169	-0.601723	-2.23284	0.000200385	0.0760583	0.198684	0.000186187	0.0706691	0.929145	0.57086	-0.0712163	-0.450968	-0.141027
			0	0	0	0	0	0	0	0	0	0	0	0	0				1.3169	-0.601723	-2.23284	0.000200385	0.0760583	0.198684	0.000186187	0.0706691	0.929145	0.57086	-0.0712163	-0.450968	-0.141027
			0	0	0	0	0	0	0	0	0	0	0	0	0				1.3169	-0.601723	-2.23284	0.000200385	0.0760583	0.198684	0.000186187	0.0706691	0.929145	0.57086	-0.0712163	-0.450968	-0.141027
			0	0	0	0	0	0	0	0	0	0	0	0	0				1.3169	-0.601723	-2.23284	0.000200385	0.0760583	0.198684	0.000186187	0.0706691	0.929145	0.57086	-0.0712163	-0.450968	-0.141027
			0	0	0	0	0	0	0	0	0	0	0	0	0				1.3169	-0.601723	-2.23284	0.000200385	0.0760583	0.198684	0.000186187	0.0706691	0.929145	0.57086	-0.0712163	-0.450968	-0.141027
			0	0	0	0	0	0	0	0	0	0	0	0	0				1.3169	-0.601723	-2.23284	0.000200385	0.0760583	0.198684	0.000186187	0.0706691	0.929145	0.57086	-0.0712163	-0.450968	-0.141027
			0	0	0	0	0	0	0	0	0	0	0	0	0				1.3169	-0.601723	-2.23284	0.000200385	0.0760583	0.198684	0.000186187	0.0706691	0.929145	0.57086	-0.0712163	-0.450968	-0.141027
			0	0	0	0	0	0	0	0	0	0	0	0	0				1.3169	-0.601723	-2.23284	0.000200385	0.0760583	0.198684	0.000186187	0.0706691	0.929145	0.57086	-0.0712163	-0.450968	-0.141027
			0	0	0	0	0	0	0	0	0	0	0	0	0				1.3169	-0.601723	-2.23284	0.000200385	0.0760583	0.198684	0.000186187	0.0706691	0.929145	0.57086	-0.0712163	-0.450968	-0.141027
			0	0	0	0	0	0	0	0	0	0	0	0	0				1.3169	-0.601723	-2.23284	0.000200385	0.0760583	0.198684	0.000186187	0.0706691	0.929145	0.57086	-0.0712163	-0.450968	-0.141027
			0	0	0	0	0	0	0	0	0	0	0	0	0				1.3169	-0.601723	-2.23284	0.000200385	0.0760583	0.198684	0.000186187	0.0706691	0.929145	0.57086	-0.0712163	-0.450968	-0.141027
			0	0	0	0	0	0	0	0	0	0	0	0	0				1.3169	-0.601723	-2.23284	0.000200385	0.0760583	0.198684	0.000186187	0.0706691	0.929145	0.57086	-0.0712163	-0.450968	-0.141027
			0	0	0	0	0	0	0	0	0	0	0	0	0				1.3169	-0.601723	-2.23284	0.000200385	0.0760583	0.198684	0.000186187	0.0706691	0.929145	0.57086	-0.0712163	-0.450968	-0.141027
			0	0	0	0	0	0	0	0	0	0	0	0	0				1.3169	-0.601723	-2.23284	0.000200385	0.0760583	0.198684	0.000186187	0.0706691	0.929145	0.57086	-0.0712163	-0.450968	-0.141027
			0	0	0	0	0	0	0	0	0	0	0	0	0				1.3169	-0.601723	-2.23284	0.000200385	0.0760583	0.198684	0.000186187	0.0706691	0.929145	0.57086	-0.0712163	-0.450968	-0.141027
			0	0	0	0	0	0	0	0	0	0	0	0	0				1.3169	-0.601723	-2.23284	0.000200385	0.0760583	0.198684	0.000186187	0.0706691	0.929145	0.57086	-0.0712163	-0.450968	-0.141027
			0	0	0	0	0	0	0	0	0	0	0	0	0				1.3169	-0.601723	-2.23284	0.000200385	0.0760583	0.198684	0.000186187	0.0706691	0.929145	0.57086	-0.0712163	-0.450968	-0.141027
			0	0	0	0	0	0	0	0	0	0	0	0	0				1.3169	-0.601723	-2.23284	0.000200385	0.0760583	0.198684	0.000186187	0.0706691	0.929145	0.57086	-0.0712163	-0.450968	-0.141027
			0	0	0	0	0	0	0	0	0	0	0	0	0				1.3169	-0.601723	-2.23284	0.000200385	0.0760583	0.198684	0.000186187	0.0706691	0.929145	0.57086	-0.0712163	-0.450968	-0.141027
			0	0	0	0	0	0	0	0	0	0	0	0	0				1.3169	-0.601723	-2.23284	0.000200385	0.0760583	0.198684	0.000186187	0.0706691	0.929145	0.57086	-0.0712163	-0.450968	-0.141027
			0	0	0	0	0	0	0	0	0	0	0	0	0				1.3169	-0.601723	-2.23284	0.000200385	0.0760583	0.198684	0.000186187	0.0706691	0.929145	0.57086	-0.0712163	-0.450968	-0.141027
			0	0	0	0	0	0	0	0	0	0	0	0	0				1.3169	-0.601723	-2.23284	0.000200385	0.0760583	0.198684	0.000186187	0.0706691	0.929145	0.57086	-0.0712163	-0.450968	-0.141027
			0	0	0	0	0	0	0	0	0	0	0	0	0				1.3169	-0.601723	-2.23284	0.000200385	0.0760583	0.198684	0.000186187	0.0706691	0.929145	0.57086	-0.0712163	-0.450968	-0.141027
			0	0	0	0	0	0	0	0	0	0	0	0	0				1.3169	-0.601723	-2.23284	0.000200385	0.0760583	0.198684	0.000186187	0.0706691	0.929145	0.57086	-0.0712163	-0.450968	-0.141027
			0	0	0	0	0	0	0	0	0	0	0	0	0				1.3169	-0.601723	-2.23284	0.000200385	0.0760583	0.198684	0.000186187	0.0706691	0.929145	0.57086	-0.0712163	-0.450968	-0.141027
			0	0	0	0	0	0	0	0	0	0	0	0	0				1.3169	-0.601723	-2.23284	0.000200385	0.0760583	0.198684	0.000186187	0.0706691	0.929145	0.57086	-0.0712163	-0.450968	-0.141027
			0	0	0	0	0	0	0	0	0	0	0	0	0				1.3169	-0.601723	-2.23284	0.000200385	0.0760583	0.198684	0.000186187	0.0706691	0.929145	0.57086	-0.0712163	-0.450968	-0.141027
			0	0	0	0	0	0	0	0	0	0	0	0	0				1.3169	-0.601723	-2.23284	0.000200385	0.0760583	0.198684	0.000186187	0.0706691	0.929145	0.57086	-0.0712163	-0.450968	-0.141027
			0	0	0	0	0	0	0	0	0	0	0	0	0				1.3169	-0.601723	-2.23284	0.000200385	0.0760583	0.198684	0.000186187	0.0706691	0.929145	0.57086	-0.0712163	-0.450968	-0.141027
			0	0	0	0	0	0	0	0	0	0	0	0	0				1.3169	-0.601723	-2.23284	0.000200385	0.0760583	0.198684	0.000186187	0.0706691	0.929145	0.57086	-0.0712163	-0.450968	-0.141027
			0	0	0	0	0	0	0	0	0	0	0	0	0				1.3169	-0.601723	-2.23284	0.000200385	0.0760583	0.198684	0.000186187	0.0706691	0.929145	0.57086	-0.0712163	-0.450968	-0.141027
			0	0	0	0	0	0	0	0	0	0	0	0	0				1.3169	-0.601723	-2.23284	0.000200385	0.0760583	0.198684	0.000186187	0.0706691	0.929145	0.57086	-0.0712163	-0.450968	-0.141027
			0	0	0	0	0	0	0	0	0	0	0	0	0				1.3169	-0.601723	-2.23284	0.000200385	0.0760583	0.198684	0.000186187	0.0706691	0.929145	0.57086	-0.0712163	-0.450968	-0.141027
			0	0	0	0	0	0	0	0	0	0	0	0	0				1.3169	-0.601723	-2.23284	0.000200385	0.0760583	0.198684	0.000186187	0.0706691	0.929145	0.57086	-0.0712163	-0.450968	-0.141027
			0	0	0	0	0	0	0	0	0	0	0	0	0				1.3169	-0.601723	-2.23284	0.000200385	0.0760583	0.198684	0.000186187	0.0706691	0.929145	0.57086	-0.0712163	-0.450968	-0.141027
			0	0	0	0	0	0	0	0	0	0	0	0	0				1.3169	-0.601723	-2.23284	0.000200385	0.0760583	0.198684	0.000186187	0.0706691	0.929145	0.57086	-0.0712163	-0.450968	-0.141027
			0	0	0	0	0	0	0	0	0	0	0	0	0				1.3169	-0.601723	-2.23284	0.000200385	0.0760583	0.198684	0.000186187	0.0706691	0.929145	0.57086	-0.0712163	-0.450968	-0.141027
			0	0	0	0	0	0	0	0	0	0	0	0	0				1.3169	-0.601723	-2.23284	0.000200385	0.0760583	0.198684	0.000186187	0.0706691	0.929145	0.57086	-0.0712163	-0.450968	-0.141027
			0	0	0	0	0	0	0	0	0	0	0	0	0				1.3169	-0.601723	-2.23284	0.000200385	0.0760583	0.198684	0.000186187	0.0706691	0.929145	0.57086	-0.0712163	-0.450968	-0.141027
			0	0	0	0	0	0	0	0	0	0	0	0	0				1.3169	-0.601723	-2.23284	0.000200385	0.0760583	0.198684	0.000186187	0.0706691	0.929145	0.57086	-0.0712163	-0.450968	-0.141027
			0	0	0	0	0	0	0	0	0	0	0	0	0				1.3169	-0.601723	-2.23284	0.000200385	0.0760583	0.198684	0.000186187	0.0706691	0.929145	0.57086	-0.0712163	-0.450968	-0.141027
			0	0	0	0	0	0	0	0	0	0	0	0	0				1.3169	-0.601723	-2.23284	0.000200385	0.0760583	0.198684	0.000186187	0.0706691	0.929145	0.57086	-0.0712163	-0.450968	-0.141027
			0	0	0	0	0	0	0	0	0	0	0	0	0				1.3169	-0.601723	-2.23284	0.000200385	0.0760583	0.198684	0.000186187	0.0706691	0.929145	0.57086	-0.0712163	-0.450968	-0.141027
			0	0	0	0	0	0	0	0	0	0	0	0	0				1.3169	-0.601723	-2.23284	0.000200385	0.0760583	0.198684	0.000186187	0.0706691	0.929145	0.57086	-0.0712163	-0.450968	-0.141027
			0	0	0	0	0	0	0	0	0	0	0	0	0				1.3169	-0.601723	-2.23284	0.000200385	0.0760583	0.198684	0.000186187	0.0706691	0.929145	0.57086	-0.0712163	-0.450968	-0.141027
			0	0	0	0	0	0	0	0	0	0	0	0	0				1.3169	-0.601723	-2.23284	0.000200385	0.0760583	0.198684	0.000186187	0.0706691	0.929145	0.57086	-0.0712163	-0.450968	-0.141027
			0	0	0	0	0	0	0	0	0	0	0	0	0				1.3169	-0.601723	-2.23284	0.000200385	0.0760583	0.198684	0.000186187	0.0706691	0.929145	0.57086	-0.0712163	-0.450968	-0.141027
			0	0	0	0	0	0	0	0	0	0	0	0	0				1.3169	-0.601723	-2.23284	0.000200385	0.0760583	0.198684	0.000186187	0.0706691	0.929145	0.57086	-0.0712163	-0.450968	-0.141027
			0	0	0	0	0	0	0	0	0	0	0	0	0				1.3169	-0.601723	-2.23284	0.000200385	0.0760583	0.198684	0.000186187	0.0706691	0.929145	0.57086	-0.0712163	-0.450968	-0.141027
			0	0	0	0	0	0	0	0	0	0	0	0	0				1.3169	-0.601723	-2.23284	0.000200385	0.0760583	0.198684	0.000186187	0.0706691	0.929145	0.57086	-0.0712163	-0.450968	-0.141027
			0	0	0	0	0	0	0	0	0	0	0	0	0				1.3169	-0.601723	-2.23284	0.000200385	0.0760583	0.198684	0.000186187	0.0706691	0.929145	0.57086	-0.0712163	-0.450968	-0.141027
			0	0	0	0	0	0	0	0	0	0	0	0	0				1.3169	-0.601723	-2.23284	0.000200385	0.0760583	0.198684	0.000186187	0.0706691	0.929145	0.57086	-0.0712163	-0.450968	-0.141027
			0	0	0	0	0	0	0	0	0	0	0	0	0				1.3169	-0.601723	-2.23284	0.000200385	0.0760583	0.198684	0.000186187	0.0706691	0.929145	0.57086	-0.0712163	-0.450968	-0.141027
			0	0	0	0	0	0	0	0	0	0	0	0	0				1.3169	-0.601723	-2.23284	0.000200385	0.0760583	0.198684	0.000186187	0.0706691	0.929145	0.57086	-0.0712163	-0.450968	-0.141027
			0	0	0	0	0	0	0	0	0	0	0	0	0				1.3169	-0.601723	-2.23284	0.000200385	0.0760583	0.198684	0.000186187	0.0706691	0.929145	0.57086	-0.0712163	-0.450968	-0.141027
			0	0	0	0	0	0	0	0	0	0	0	0	0				1.3169	-0.601723	-2.23284	0.000200385	0.0760583	0.198684	0.000186187	0.0706691	0.929145	0.57086	-0.0712163	-0.450968	-0.141027
			0	0	0	0	0	0	0	0	0	0	0	0	0				1.3169	-0.601723	-2.23284	0.000200385	0.0760583	0.198684	0.000186187	0.0706691	0.929145	0.57086	-0.0712163	-0.450968	-0.141027
			0	0	0	0	0	0	0	0	0	0	0	0	0				1.3169	-0.601723	-2.23284	0.000200385	0.0760583	0.198684	0.000186187	0.0706691	0.929145	0.57086	-0.0712163	-0.450968	-0.141027
			0	0	0	0	0	0	0	0	0	0	0	0	0				1.3169	-0.601723	-2.23284	0.000200385	0.0760583	0.198684	0.000186187	0.0706691	0.929145	0.57086	-0.0712163	-0.450968	-0.141027
			0	0	0	0	0	0	0	0	0	0	0	0	0				1.3169	-0.601723	-2.23284	0.000200385	0.0760583	0.198684	0.000186187	0.0706691	0.929145	0.57086	-0.0712163	-0.450968	-0.141027
			0	0	0	0	0	0	0	0	0	0	0	0	0				1.3169	-0.601723	-2.23284	0.000200385	0.0760583	0.198684	0.000186187	0.0706691	0.929145	0.57086	-0.0712163	-0.450968	-0.141027
			0	0	0	0	0	0	0	0	0	0	0	0	0				1.3169	-0.601723	-2.23284	0.000200385	0.0760583	0.198684	0.000186187	0.0706691	0.929145	0.57086	-0.0712163	-0.450968	-0.141027
			0	0	0	0	0	0	0	0	0	0	0	0	0				1.3169	-0.601723	-2.23284	0.000200385	0.0760583	0.198684	0.000186187	0.0706691	0.929145	0.57086	-0.0712163	-0.450968	-0.141027
			0	0	0	0	0	0	0	0	0	0	0	0	0				1.3169	-0.601723	-2.23284	0.000200385	0.0760583	0.198684	0.000186187	0.0706691	0.929145	0.57086	-0.0712163	-0.450968	-0.141027
			0	0	0	0	0	0	0	0	0	0	0	0	0				1.3169	-0.601723	-2.23284	0.000200385	0.0760583	0.198684	0.000186187	0.0706691	0.929145	0.57086	-0.0712163	-0.450968	-0.141027
			0	0	0	0	0	0	0	0	0	0	0	0	0				1.3169	-0.601723	-2.23284	0.000200385	0.0760583	0.198684	0.000186187	0.0706691	0.929145	0.57086	-0.0712163	-0.450968	-0.141027
			0	0	0	0	0	0	0	0	0	0	0	0	0				1.3169	-0.601723	-2.23284	0.000200385	0.0760583	0.198684	0.000186187	0.0706691	0.929145	0.57086	-0.0712163	-0.450968	-0.141027
			0	0	0	0	0	0	0	0	0	0	0	0	0				1.3169	-0.601723	-2.23284	0.000200385	0.0760583	0.198684	0.000186187	0.0706691	0.929145	0.57086	-0.0712163	-0.450968	-0.141027
			0	0	0	0	0	0	0	0	0	0	0	0	0				1.3169	-0.601723	-2.23284	0.000200385	0.0760583	0.198684	0.000186187	0.0706691	0.929145	0.57086	-0.0712163	-0.450968	-0.141027
			0	0	0	0	0	0	0	0	0	0	0	0	0				1.3169	-0.601723	-2.23284	0.000200385	0.0760583	0.198684	0.000186187	0.0706691	0.929145	0.57086	-0.0712163	-0.450968	-0.141027
			0	0	0	0	0	0	0	0	0	0	0	0	0				1.3169	-0.601723	-2.23284	0.000200385	0.0760583	0.198684	0.000186187	0.0706691	0.929145	0.57086	-0.0712163	-0.450968	-0.141027
			0	0	0	0	0	0	0	0	0	0	0	0	0				1.3169	-0.601723	-2.23284	0.000200385	0.0760583	0.198684	0.000186187	0.0706691	0.929145	0.57086	-0.0712163	-0.450968	-0.141027
			0	0	0	0	0	0	0	0	0	0	0	0	0				1.3169	-0.601723	-2.23284	0.000200385	0.0760583	0.198684	0.000186187	0.0706691	0.929145	0.57086	-0.0712163	-0.450968	-0.141027
			0	0	0	0	0	0	0	0	0	0	0	0	0				1.3169	-0.601723	-2.23284	0.000200385	0.0760583	0.198684	0.000186187	0.0706691	0.929145	0.57086	-0.0712163	-0.450968	-0.141027
			0	0	0	0	0	0	0	0	0	0	0	0	0				1.3169	-0.601723	-2.23284	0.000200385	0.0760583	0.198684	0.000186187	0.0706691	0.929145	0.57086	-0.0712163	-0.450968	-0.141027
			0	0	0	0	0	0	0	0	0	0	0	0	0				1.3169	-0.601723	-2.23284	0.000200385	0.0760583	0.198684	0.000186187	0.0706691	0.929145	0.57086	-0.0712163	-0.450968	-0.141027
			0	0	0	0	0	0	0	0	0	0	0	0	0				1.3169	-0.601723	-2.23284	0.000200385	0.0760583	0.198684	0.000186187	0.0706691	0.929145	0.57086	-0.0712163	-0.450968	-0.141027
			0	0	0	0	0	0	0	0	0	0	0	0	0				1.3169	-0.601723	-2.23284	0.000200385	0.0760583	0.198684	0.000186187	0.0706691	0.929145	0.57086	-0.0712163	-0.450968	-0.141027
			0	0	0	0	0	0	0	0	0	0	0	0	0				1.3169	-0.601723	-2.23284	0.000200385	0.0760583	0.198684	0.000186187	0.0706691	0.929145	0.57086	-0.0712163	-0.450968	-0.141027
			0	0	0	0	0	0	0	0	0	0	0	0	0				1.3169	-0.601723	-2.23284	0.000200385	0.0760583	0.198684	0.000186187	0.0706691	0.929145	0.57086	-0.0712163	-0.450968	-0.141027
			0	0	0	0	0	0	0	0	0	0	0	0	0				1.3169	-0.601723	-2.23284	0.000200385	0.0760583	0.198684	0.000186187	0.0706691	0.929145	0.57086	-0.0712163	-0.450968	-0.141027
			0	0	0	0	0	0	0	0	0	0	0	0	0				1.3169	-0.601723	-2.23284	0.000200385	0.0760583	0.198684	0.000186187	0.0706691	0.929145	0.57086	-0.0712163	-0.450968	-0.141027
			0	0	0	0	0	0	0	0	0	0	0	0	0				1.3169	-0.601723	-2.23284	0.000200385	0.0760583	0.198684	0.000186187	0.0706691	0.929145	0.57086	-0.0712163	-0.450968	-0.141027
			0	0	0	0	0	0	0	0	0	0	0	0	0				1.3169	-0.601723	-2.23284	0.000200385	0.0760583	0.198684	0.000186187	0.0706691	0.929145	0.57086	-0.0712163	-0.450968	-0.141027
			0	0	0	0	0	0	0	0	0	0	0	0	0				1.3169	-0.601723	-2.23284	0.000200385	0.0760583	0.198684	0.000186187	0.0706691	0.929145	0.57086	-0.0712163	-0.450968	-0.141027
			0	0	0	0	0	0	0	0	0	0	0	0	0				1.3169	-0.601723	-2.23284	0.000200385	0.0760583	0.198684	0.000186187	0.0706691	0.929145	0.57086	-0.0712163	-0.450968	-0.141027
			0	0	0	0	0	0	0	0	0	0	0	0	0				1.3169	-0.601723	-2.23284	0.000200385	0.0760583	0.198684	0.000186187	0.0706691	0.929145	0.57086	-0.0712163	-0.450968	-0.141027
			0	0	0	0	0	0	0	0	0	0	0	0	0				1.3169	-0.601723	-2.23284	0.000200385	0.0760583	0.198684	0.000186187	0.0706691	0.929145	0.57086	-0.0712163	-0.450968	-0.141027
			0	0	0	0	0	0	0	0	0	0	0	0	0				1.3169	-0.601723	-2.23284	0.000200385	0.0760583	0.198684	0.000186187	0.0706691	0.929145	0.57086	-0.0712163	-0.450968	-0.141027
			0	0	0	0	0	0	0	0	0	0	0	0	0				1.3169	-0.601723	-2.23284	0.000200385	0.0760583	0.198684	0.000186187	0.0706691	0.929145	0.57086	-0.0712163	-0.450968	-0.141027
			0	0	0	0	0	0	0	0	0	0	0	0	0				1.3169	-0.601723	-2.23284	0.000200385	0.0760583	0.198684	0.000186187	0.0706691	0.929145	0.57086	-0.0712163	-0.450968	-0.141027
			0	0	0	0	0	0	0	0	0	0	0	0	0				1.3169	-0.601723	-2.23284	0.000200385	0.0760583	0.198684	0.000186187	0.0706691	0.929145	0.57086	-0.0712163	-0.450968	-0.141027
			0	0	0	0	0	0	0	0	0	0	0	0	0				1.3169	-0.601723	-2.23284	0.000200385	0.0760583	0.198684	0.000186187	0.0706691	0.929145	0.57086	-0.0712163	-0.450968	-0.141027
			0	0	0	0	0	0	0	0	0	0	0	0	0				1.3169	-0.601723	-2.23284	0.000200385	0.0760583	0.198684	0.000186187	0.0706691	0.929145	0.57086	-0.0712163	-0.450968	-0.141027
			0	0	0	0	0	0	0	0	0	0	0	0	0				1.3169	-0.601723	-2.23284	0.000200385	0.0760583	0.198684	0.000186187	0.0706691	0.929145	0.57086	-0.0712163	-0.450968	-0.141027
			0	0	0	0	0	0	0	0	0	0	0	0	0				1.3169	-0.601723	-2.23284	0.000200385	0.0760583	0.198684	0.000186187	0.0706691	0.929145	0.57086	-0.0712163	-0.450968	-0.141027
			0	0	0	0	0	0	0	0	0	0	0	0	0				1.3169	-0.601723	-2.23284	0.000200385	0.0760583	0.198684	0.000186187	0.0706691	0.929145	0.57086	-0.0712163	-0.450968	-0.141027
			0	0	0	0	0	0	0	0	0	0	0	0	0				1.3169	-0.601723	-2.23284	0.000200385	0.0760583	0.198684	0.000186187	0.0706691	0.929145	0.57086	-0.0712163	-0.450968	-0.141027
			0	0	0	0	0	0	0	0	0	0	0	0	0				1.3169	-0.601723	-2.23284	0.000200385	0.0760583	0.198684	0.000186187	0.0706691	0.929145	0.57086	-0.0712163	-0.450968	-0.141027
			0	0	0	0	0	0	0	0	0	0	0	0	0				1.3169	-0.601723	-2.23284	0.000200385	0.0760583	0.198684	0.000186187	0.0706691	0.929145	0.57086	-0.0712163	-0.450968	-0.141027
			0	0	0	0	0	0	0	0	0	0	0	0	0				1.3169	-0.601723	-2.23284	0.000200385	0.0760583	0.198684	0.000186187	0.0706691	0.929145	0.57086	-0.0712163	-0.450968	-0.141027
			0	0	0	0	0	0	0	0	0	0	0	0	0				1.3169	-0.601723	-2.23284	0.000200385	0.0760583	0.198684	0.000186187	0.0706691	0.929145	0.57086	-0.0712163	-0.450968	-0.141027
			0	0	0	0	0	0	0	0	0	0	0	0	0				1.3169	-0.601723	-2.23284	0.000200385	0.0760583	0.198684	0.000186187	0.0706691	0.929145	0.57086	-0.0712163	-0.450968	-0.141027
			0	0	0	0	0	0	0	0	0	0	0	0	0				1.3169	-0.601723	-2.23284	0.000200385	0.0760583	0.198684	0.000186187	0.0706691	0.929145	0.57086	-0.0712163	-0.450968	-0.141027
			0	0	0	0	0	0	0	0	0	0	0	0	0				1.3169	-0.601723	-2.23284	0.000200385	0.0760583	0.198684	0.000186187	0.0706691	0.929145	0.57086	-0.0712163	-0.450968	-0.141027
			0	0	0	0	0	0	0	0	0	0	0	0	0				1.3169	-0.601723	-2.23284	0.000200385	0.0760583	0.198684	0.000186187	0.0706691	0.929145	0.57086	-0.0712163	-0.450968	-0.141027
			0	0	0	0	0	0	0	0	0	0	0	0	0				1.3169	-0.601723	-2.23284	0.000200385	0.0760583	0.198684	0.000186187	0.0706691	0.929145	0.57086	-0.0712163	-0.450968	-0.141027
			0	0	0	0	0	0	0	0	0	0	0	0	0				1.3169	-0.601723	-2.23284	0.000200385	0.0760583	0.198684	0.000186187	0.0706691	0.929145	0.57086	-0.0712163	-0.450968	-0.141027
			0	0	0	0	0	0	0	0	0	0	0	0	0				1.3169	-0.601723	-2.23284	0.000200385	0.0760583	0.198684	0.000186187	0.0706691	0.929145	0.57086	-0.0712163	-0.450968	-0.141027
			0	0	0	0	0	0	0	0	0	0	0	0	0				1.3169	-0.601723	-2.23284	0.000200385	0.0760583	0.198684	0.000186187	0.0706691	0.929145	0.57086	-0.0712163	-0.450968	-0.141027
			0	0	0	0	0	0	0	0	0	0	0	0	0				1.3169	-0.601723	-2.23284	0.000200385	0.0760583	0.198684	0.000186187	0.0706691	0.929145	0.57086	-0.0712163	-0.450968	-0.141027
			0	0	0	0	0	0	0	0	0	0	0	0	0				1.3169	-0.601723	-2.23284	0.000200385	0.0760583	0.198684	0.000186187	0.0706691	0.929145	0.57086	-0.0712163	-0.450968	-0.141027
			0	0	0	0	0	0	0	0	0	0	0	0	0				1.3169	-0.601723	-2.23284	0.000200385	0.0760583	0.198684	0.000186187	0.0706691	0.929145	0.57086	-0.0712163	-0.450968	-0.141027
			0	0	0	0	0	0	0	0	0	0	0	0	0				1.3169	-0.601723	-2.23284	0.000200385	0.0760583	0.198684	0.000186187	0.0706691	0.929145	0.57086	-0.0712163	-0.450968	-0.141027
			0	0	0	0	0	0	0	0	0	0	0	0	0				1.3169	-0.601723	-2.23284	0.000200385	0.0760583	0.198684	0.000186187	0.0706691	0.929145	0.57086	-0.0712163	-0.450968	-0.141027
			0	0	0	0	0	0	0	0	0	0	0	0	0				1.3169	-0.601723	-2.23284	0.000200385	0.0760583	0.198684	0.000186187	0.0706691	0.929145	0.57086	-0.0712163	-0.450968	-0.141027
			0	0	0	0	0	0	0	0	0	0	0	0	0				1.3169	-0.601723	-2.23284	0.000200385	0.0760583	0.198684	0.000186187	0.0706691	0.929145	0.57086	-0.0712163	-0.450968	-0.141027
			0	0	0	0	0	0	0	0	0	0	0	0	0				1.3169	-0.601723	-2.23284	0.000200385	0.0760583	0.198684	0.000186187	0.0706691	0.929145	0.57086	-0.0712163	-0.450968	-0.141027
			0	0	0	0	0	0	0	0	0	0	0	0	0				1.3169	-0.601723	-2.23284	0.000200385	0.0760583	0.198684	0.000186187	0.0706691	0.929145	0.57086	-0.0712163	-0.450968	-0.141027
			0	0	0	0	0	0	0	0	0	0	0	0	0				1.3169	-0.601723	-2.23284	0.000200385	0.0760583	0.198684	0.000186187	0.0706691	0.929145	0.57086	-0.0712163	-0.450968	-0.141027
			0	0	0	0	0	0	0	0	0	0	0	0	0				1.3169	-0.601723	-2.23284	0.000200385	0.0760583	0.198684	0.000186187	0.0706691	0.929145	0.57086	-0.0712163	-0.450968	-0.141027
			0	0	0	0	0	0	0	0	0	0	0	0	0				1.3169	-0.601723	-2.23284	0.000200385	0.0760583	0.198684	0.000186187	0.0706691	0.929145	0.57086	-0.0712163	-0.450968	-0.141027
			0	0	0	0	0	0	0	0	0	0	0	0	0				1.3169	-0.601723	-2.23284	0.000200385	0.0760583	0.198684	0.000186187	0.0706691	0.929145	0.57086	-0.0712163	-0.450968	-0.141027
			0	0	0	0	0	0	0	0	0	0	0	0	0				1.3169	-0.601723	-2.23284	0.000200385	0.0760583	0.198684	0.000186187	0.0706691	0.929145	0.57086	-0.0712163	-0.450968	-0.141027
			0	0	0	0	0	0	0	0	0	0	0	0	0				1.3169	-0.601723	-2.23284	0.000200385	0.0760583	0.198684	0.000186187	0.0706691	0.929145	0.57086	-0.0712163	-0.450968	-0.141027
			0	0	0	0	0	0	0	0	0	0	0	0	0				1.3169	-0.601723	-2.23284	0.000200385	0.0760583	0.198684	0.000186187	0.0706691	0.929145	0.57086	-0.0712163	-0.450968	-0.141027
			0	0	0	0	0	0	0	0	0	0	0	0	0				1.3169	-0.601723	-2.23284	0.000200385	0.0760583	0.198684	0.000186187	0.0706691	0.929145	0.57086	-0.0712163	-0.450968	-0.141027
			0	0	0	0	0	0	0	0	0	0	0	0	0				1.3169	-0.601723	-2.23284	0.000200385	0.0760583	0.198684	0.000186187	0.0706691	0.929145	0.57086	-0.0712163	-0.450968	-0.141027
			0	0	0	0	0	0	0	0	0	0	0	0	0				1.3169	-0.601723	-2.23284	0.000200385	0.0760583	0.198684	0.000186187	0.0706691	0.929145	0.57086	-0.0712163	-0.450968	-0.141027
			0	0	0	0	0	0	0	0	0	0	0	0	0				1.3169	-0.601723	-2.23284	0.000200385	0.0760583	0.198684	0.000186187	0.0706691	0.929145	0.57086	-0.0712163	-0.450968	-0.141027
			0	0	0	0	0	0	0	0	0	0	0	0	0				1.3169	-0.601723	-2.23284	0.000200385	0.0760583	0.198684	0.000186187	0.0706691	0.929145	0.57086	-0.0712163	-0.450968	-0.141027
			0	0	0	0	0	0	0	0	0	0	0	0	0				1.3169	-0.601723	-2.23284	0.000200385	0.0760583	0.198684	0.000186187	0.0706691	0.929145	0.57086	-0.0712163	-0.450968	-0.141027
			0	0	0	0	0	0	0	0	0	0	0	0	0				1.3169	-0.601723	-2.23284	0.000200385	0.0760583	0.198684	0.000186187	0.0706691	0.929145	0.57086	-0.0712163	-0.450968	-0.141027
			0	0	0	0	0	0	0	0	0	0	0	0	0				1.3169	-0.601723	-2.23284	0.000200385	0.0760583	0.198684	0.000186187	0.0706691	0.929145	0.57086	-0.0712163	-0.450968	-0.141027
			0	0	0	0	0	0	0	0	0	0	0	0	0				1.3169	-0.601723	-2.23284	0.000200385	0.0760583	0.198684	0.000186187	0.0706691	0.929145	0.57086	-0.0712163	-0.450968	-0.141027
			0	0	0	0	0	0	0	0	0	0	0	0	0				1.3169	-0.601723	-2.23284	0.000200385	0.0760583	0.198684	0.000186187	0.0706691	0.929145	0.57086	-0.0712163	-0.450968	-0.141027
			0	0	0	0	0	0	0	0	0	0	0	0	0				1.3169	-0.601723	-2.23284	0.000200385	0.0760583	0.198684	0.000186187	0.0706691	0.929145	0.57086	-0.0712163	-0.450968	-0.141027
			0	0	0	0	0	0	0	0	0	0	0	0	0				1.3169	-0.601723	-2.23284	0.000200385	0.0760583	0.198684	0.000186187	0.0706691	0.929145	0.57086	-0.0712163	-0.450968	-0.141027
			0	0	0	0	0	0	0	0	0	0	0	0	0				1.3169	-0.601723	-2.23284	0.000200385	0.0760583	0.198684	0.000186187	0.0706691	0.929145	0.57086	-0.0712163	-0.450968	-0.141027
			0	0	0	0	0	0	0	0	0	0	0	0	0				1.3169	-0.601723	-2.23284	0.000200385	0.0760583	0.198684	0.000186187	0.0706691	0.929145	0.57086	-0.0712163	-0.450968	-0.141027
			0	0	0	0	0	0	0	0	0	0	0	0	0				1.3169	-0.601723	-2.23284	0.000200385	0.0760583	0.198684	0.000186187	0.0706691	0.929145	0.57086	-0.0712163	-0.450968	-0.141027
			0	0	0	0	0	0	0	0	0	0	0	0	0				1.3169	-0.601723	-2.23284	0.000200385	0.0760583	0.198684	0.000186187	0.0706691	0.929145	0.57086	-0.0712163	-0.450968	-0.141027
			0	0	0	0	0	0	0	0	0	0	0	0	0				1.3169	-0.601723	-2.23284	0.000200385	0.0760583	0.198684	0.000186187	0.0706691	0.929145	0.57086	-0.0712163	-0.450968	-0.141027
			0	0	0	0	0	0	0	0	0	0	0	0	0				1.3169	-0.601723	-2.23284	0.000200385	0.0760583	0.198684	0.000186187	0.0706691	0.929145	0.57086	-0.0712163	-0.450968	-0.141027
			0	0	0	0	0	0	0	0	0	0	0	0	0				1.3169	-0.601723	-2.23284	0.000200385	0.0760583	0.198684	0.000186187	0.0706691	0.929145	0.57086	-0.0712163	-0.450968	-0.141027
			0	0	0	0	0	0	0	0	0	0	0	0	0				1.3169	-0.601723	-2.23284	0.000200385	0.0760583	0.198684	0.000186187	0.0706691	0.929145	0.57086	-0.0712163	-0.450968	-0.141027
			0	0	0	0	0	0	0	0	0	0	0	0	0				1.3169	-0.601723	-2.23284	0.000200385	0.0760583	0.198684	0.000186187	0.0706691	0.929145	0.57086	-0.0712163	-0.450968	-0.141027
			0	0	0	0	0	0	0	0	0	0	0	0	0				1.3169	-0.601723	-2.23284	0.000200385	0.0760583	0.198684	0.000186187	0.0706691	0.929145	0.57086	-0.0712163	-0.450968	-0.141027
			0	0	0	0	0	0	0	0	0	0	0	0	0				1.3169	-0.601723	-2.23284	0.000200385	0.0760583	0.198684	0.000186187	0.0706691	0.929145	0.57086	-0.0712163	-0.450968	-0.141027
			0	0	0	0	0	0	0	0	0	0	0	0	0				1.3169	-0.601723	-2.23284	0.000200385	0.0760583	0.198684	0.000186187	0.0706691	0.929145	0.57086	-0.0712163	-0.450968	-0.141027
			0	0	0	0	0	0	0	0	0	0	0	0	0				1.3169	-0.601723	-2.23284	0.000200385	0.0760583	0.198684	0.000186187	0.0706691	0.929145	0.57086	-0.0712163	-0.450968	-0.141027
			0	0	0	0	0	0	0	0	0	0	0	0	0				1.3169	-0.601723	-2.23284	0.000200385	0.0760583	0.198684	0.000186187	0.0706691	0.929145	0.57086	-0.0712163	-0.450968	-0.141027
			0	0	0	0	0	0	0	0	0	0	0	0	0				1.3169	-0.601723	-2.23284	0.000200385	0.0760583	0.198684	0.000186187	0.0706691	0.929145	0.57086	-0.0712163	-0.450968	-0.141027
			0	0	0	0	0	0	0	0	0	0	0	0	0				1.3169	-0.601723	-2.23284	0.000200385	0.0760583	0.198684	0.000186187	0.0706691	0.929145	0.57086	-0.0712163	-0.450968	-0.141027
			0	0	0	0	0	0	0	0	0	0	0	0	0				1.3169	-0.601723	-2.23284	0.000200385	0.0760583	0.198684	0.000186187	0.0706691	0.929145	0.57086	-0.0712163	-0.450968	-0.141027
			0	0	0	0	0	0	0	0	0	0	0	0	0				1.3169	-0.601723	-2.23284	0.000200385	0.0760583	0.198684	0.000186187	0.0706691	0.929145	0.57086	-0.0712163	-0.450968	-0.141027
			0	0	0	0	0	0	0	0	0	0	0	0	0				1.3169	-0.601723	-2.23284	0.000200385	0.0760583	0.198684	0.000186187	0.0706691	0.929145	0.57086	-0.0712163	-0.450968	-0.141027
			0	0	0	0	0	0	0	0	0	0	0	0	0				1.3169	-0.601723	-2.23284	0.000200385	0.0760583	0.198684	0.000186187	0.0706691	0.929145	0.57086	-0.0712163	-0.450968	-0.141027
			0	0	0	0	0	0	0	0	0	0	0	0	0				1.3169	-0.601723	-2.23284	0.000200385	0.0760583	0.198684	0.000186187	0.0706691	0.929145	0.57086	-0.0712163	-0.450968	-0.141027
			0	0	0	0	0	0	0	0	0	0	0	0	0				1.3169	-0.601723	-2.23284	0.000200385	0.0760583	0.198684	0.000186187	0.0706691	0.929145	0.57086	-0.0712163	-0.450968	-0.141027
			0	0	0	0	0	0	0	0	0	0	0	0	0				1.3169	-0.601723	-2.23284	0.000200385	0.0760583	0.198684	0.000186187	0.0706691	0.929145	0.57086	-0.0712163	-0.450968	-0.141027
			0	0	0	0	0	0	0	0	0	0	0	0	0				1.3169	-0.601723	-2.23284	0.000200385	0.0760583	0.198684	0.000186187	0.0706691	0.929145	0.57086	-0.0712163	-0.450968	-0.141027
			0	0	0	0	0	0	0	0	0	0	0	0	0				1.3169	-0.601723	-2.23284	0.000200385	0.0760583	0.198684	0.000186187	0.0706691	0.929145	0.57086	-0.0712163	-0.450968	-0.141027
			0	0	0	0	0	0	0	0	0	0	0	0	0				1.3169	-0.601723	-2.23284	0.000200385	0.0760583	0.198684	0.000186187	0.0706691	0.929145	0.57086	-0.0712163	-0.450968	-0.141027
			0	0	0	0	0	0	0	0	0	0	0	0	0				1.3169	-0.601723	-2.23284	0.000200385	0.0760583	0.198684	0.000186187	0.0706691	0.929145	0.57086	-0.0712163	-0.450968	-0.141027
			0	0	0	0	0	0	0	0	0	0	0	0	0				1.3169	-0.601723	-2.23284	0.000200385	0.0760583	0.198684	0.000186187	0.0706691	0.929145	0.57086	-0.0712163	-0.450968	-0.141027
			0	0	0	0	0	0	0	0	0	0	0	0	0				1.3169	-0.601723	-2.23284	0.000200385	0.0760583	0.198684	0.000186187	0.0706691	0.929145	0.57086	-0.0712163	-0.450968	-0.141027
[truncated: 8,001 more rows]

## Sheet: response mapping
																										Mobility						Self-care						Usual						Pain
			pain	symptom	adl	qol	sport	age	female	pain_squ	symp_squ	adl_squ	qol_squ	sport_squ	age_squ	pain_root	symp_root	adl_root	qol_root	sport_root	age_root					L1	L2	L3				L1	L2	L3				L1	L2	L3				L1	L2	L3
			0.917	0.821	0.926	0.688	0.65	68	0	0.840889	0.674041	0.857476	0.473344	0.4225	4624	0.957601	0.906091	0.962289	0.829458	0.806226	8.24621			-1.97856	-3.69493	0.976067	0.0238227	0.000109972		-2.44184	-1.87578	0.992694	-0.0230365	0.0303427		6.92126	-2.99593	2.23821e-12	0.998632	0.00136806		0.153786	-3.31063	0.438889	0.560645	0.000465431		-1.43922	-2.71715
			1	0.929	1	0.75	0.75	70	1	1	0.863041	1	0.5625	0.5625	4900	1	0.963846	1	0.866025	0.866025	8.3666			-2.64176	-4.1008	0.995876	0.00410321	2.05861e-05		-2.63659	-1.81703	0.995813	-0.0304188	0.0346059		7.08256	-3.38887	7.07568e-13	0.999649	0.00035091		-0.915638	-3.31887	0.820072	0.179477	0.000451906		-1.73307	-2.79291
Mobility			0.389	0.464	0.5	0.25	0	64	1	0.151321	0.215296	0.25	0.0625	0	4096	0.623699	0.681175	0.707107	0.5	0	8			1.13495	-3.17736	0.128199	0.871058	0.000743125		-1.44619	-1.89038	0.925938	0.0447077	0.0293538		4.71891	-1.48979	1.18556e-06	0.931859	0.0681399		2.2541	-1.02855	0.0120951	0.836058	0.151847		0.0105709	-1.65488
Level 1	b		0.361	0.393	0.471	0.25	0	66	1	0.130321	0.154449	0.221841	0.0625	0	4356	0.600833	0.626897	0.686294	0.5	0	8.12404			1.2455	-3.16295	0.106474	0.892745	0.000780889		-1.30889	-1.74713	0.904715	0.0549779	0.0403073		4.44129	-1.5043	4.47105e-06	0.933743	0.0662522		2.26064	-0.914829	0.0118906	0.807969	0.180141		0.0719096	-1.53086
pain	-1.21247		0.23	0.1	0.2	0.15	0.1	32	0	0.0529	0.01	0.04	0.0225	0.01	1024	0.479583	0.316228	0.447214	0.387298	0.316228	5.65685			1.6171	-1.82029	0.0529286	0.912714	0.0343572		-0.199207	-2.42505	0.57895	0.413397	0.00765317		4.42999	-0.684184	4.71181e-06	0.753066	0.24693		2.04899	0.327221	0.0202318	0.351519	0.62825		0.875015	-0.645361
symptom	-0.659298		0.5	0.5	0.5	0.5	0.5	30	1	0.25	0.25	0.25	0.25	0.25	900	0.707107	0.707107	0.707107	0.707107	0.707107	5.47723			0.0375894	-2.91483	0.485008	0.513213	0.00177942		-1.67117	-2.37911	0.952656	0.0386669	0.00867728		5.66593	-2.24252	7.31164e-09	0.987536	0.012464		2.15377	-1.67588	0.0156292	0.93749	0.0468808		0.184148	-2.12808
adl	2.4052		1	1	1	1	1	25	1	1	1	1	1	1	625	1	1	1	1	1	5			-2.94182	-3.9907	0.998369	0.00159851	3.29394e-05		-2.94006	-2.82456	0.998359	-0.000726567	0.00236728		7.44072	-3.29297	5.00701e-14	0.999504	0.000495676		-2.0449	-2.64725	0.979568	0.0163747	0.00405752		-1.9557	-2.71689
qol	-1.97287		0	0	0	0	0	70	0	0	0	0	0	0	4900	0	0	0	0	0	8.3666			2.1359	-1.38907	0.0163438	0.90125	0.0824059		0.31321	0.271387	0.37706	0.0159865	0.606953		2.00086	-0.316928	0.0227035	0.601647	0.375649		15.2306	0.191503	1.10734e-52	0.424066	0.575934		0.640595	0.303406
sport	-0.714064		0	0	0	0	0	18	0	0	0	0	0	0	324	0	0	0	0	0	4.24264			2.11077	-0.483229	0.0173961	0.668137	0.314467		0.298213	-0.83356	0.38277	0.414965	0.202265		3.41932	0.344466	0.000313894	0.364934	0.634752		15.1319	0.529414	4.98881e-52	0.298259	0.701741		1.44685	0.439826
age	0.000483314		0	0	0	0	0	18	1	0	0	0	0	0	324	0	0	0	0	0	4.24264			2.02522	-0.783785	0.0214226	0.761994	0.216583		0.204873	-0.833806	0.418836	0.378969	0.202195		3.31917	0.101818	0.000451434	0.458999	0.540549		15.2639	0.606246	6.65077e-53	0.272176	0.727824		1.47384	0.348861
_Ifemale_1	-0.0855514		0.23	0.3	0.45	0.64	0.39	37	0	0.0529	0.09	0.2025	0.4096	0.1521	1369	0.479583	0.547723	0.67082	0.8	0.6245	6.08276			0.487224	-2.80253	0.31305	0.684415	0.00253521		-1.533	-2.58742	0.937362	0.0578031	0.00483485		3.17785	-2.34912	0.000741852	0.989849	0.00940898		2.02005	-0.80006	0.021689	0.766473	0.211838		-0.344838	-2.24551
adl_squ	-3.50073		0.23	0.3	0.45	0.64	0.39	37	1	0.0529	0.09	0.2025	0.4096	0.1521	1369	0.479583	0.547723	0.67082	0.8	0.6245	6.08276			0.401672	-3.10308	0.343963	0.65508	0.000957582		-1.62634	-2.58767	0.948061	0.0471073	0.00483139		3.0777	-2.59177	0.00104302	0.994183	0.00477424		2.15207	-0.723229	0.0156958	0.749535	0.23477		-0.317852	-2.33648
qol_squ	0.493815		0.23	0.3	0.45	0.64	0.39	45	0	0.0529	0.09	0.2025	0.4096	0.1521	2025	0.479583	0.547723	0.67082	0.8	0.6245	6.7082			0.49109	-2.94189	0.311681	0.686688	0.0016311		-1.52393	-2.64214	0.936237	0.0596441	0.00411915		2.95963	-2.45087	0.00154005	0.991334	0.00712556		2.0287	-0.855277	0.0212444	0.782557	0.196199		-0.540117	-2.38747
sport_squ	0.654764		0.23	0.3	0.45	0.64	0.39	45	0	0.0529	0.09	0.2025	0.4096	0.1521	2025	0.479583	0.547723	0.67082	0.8	0.6245	6.7082			0.49109	-2.94189	0.311681	0.686688	0.0016311		-1.52393	-2.64214	0.936237	0.0596441	0.00411915		2.95963	-2.45087	0.00154005	0.991334	0.00712556		2.0287	-0.855277	0.0212444	0.782557	0.196199		-0.540117	-2.38747
sport_root	-0.464763		0.194	0.071	0.206	0	0	30.4	0	0.037636	0.005041	0.042436	0	0	924.16	0.440454	0.266458	0.453872	0	0	5.51362			2.18165	-1.58237	0.0145678	0.928649	0.056783		-0.135545	-2.37582	0.553909	0.437336	0.00875491		4.60502	-0.0789001	2.06211e-06	0.531442	0.468556		2.43069	0.961603	0.00753509	0.16059	0.831875		1.17338	0.082987
_cons	2.10207		1	0.786	0.971	0.875	0.6	69.7577	0	1	0.617796	0.942841	0.765625	0.36	4866.14	1	0.886566	0.985393	0.935414	0.774597	8.35211			-2.46099	-3.77535	0.993072	0.0068478	7.98906e-05		-2.50295	-1.87675	0.993842	-0.0241183	0.0302764		6.88719	-3.29964	2.84531e-12	0.999516	0.000484047		-1.15682	-3.26931	0.876328	0.123133	0.000539046		-2.05307	-2.89192
Level 2			0.972	0.857	0.985	0.813	0.7	72.6598	0	0.944784	0.734449	0.970225	0.660969	0.49	5279.45	0.985901	0.925743	0.992472	0.901665	0.83666	8.52407			-2.47914	-3.86706	0.993415	0.00652999	5.50782e-05		-2.50904	-1.5383	0.993947	-0.0559342	0.0619871		6.74248	-3.28813	7.78555e-12	0.999496	0.000504277		-0.871768	-3.40018	0.808333	0.191331	0.000336711		-1.8308	-2.65032
pain	0.568526		0.917	0.929	0.912	0.75	0.7	77.0048	1	0.840889	0.863041	0.831744	0.5625	0.49	5929.74	0.957601	0.963846	0.954987	0.866025	0.83666	8.77524			-2.1585	-4.23131	0.984555	0.0154329	1.16166e-05		-2.51164	-0.810969	0.993991	-0.202683	0.208692		6.46753	-3.46696	4.98096e-11	0.999737	0.000263187		-0.127692	-3.36639	0.550803	0.448816	0.000380797		-1.35309	-2.27506
symptom	0.132636		0	0	0	0	0	0	0	0	0	0	0	0	0	0	0	0	0	0	0			2.10207	-0.169669	0.0177736	0.549591	0.432635		1.9362	-12.2434	0.0264214	0.973579	0		3.91032	0.57341	4.60872e-05	0.283137	0.716816		13.0552	-0.362348	2.967e-39	0.641454	0.358546		-0.660943	-4.68136
adl	-5.48656		0	0	0	0	0	0	0	0	0	0	0	0	0	0	0	0	0	0	0			2.10207	-0.169669	0.0177736	0.549591	0.432635		1.9362	-12.2434	0.0264214	0.973579	0		3.91032	0.57341	4.60872e-05	0.283137	0.716816		13.0552	-0.362348	2.967e-39	0.641454	0.358546		-0.660943	-4.68136
qol	0.708929		0	0	0	0	0	0	0	0	0	0	0	0	0	0	0	0	0	0	0			2.10207	-0.169669	0.0177736	0.549591	0.432635		1.9362	-12.2434	0.0264214	0.973579	0		3.91032	0.57341	4.60872e-05	0.283137	0.716816		13.0552	-0.362348	2.967e-39	0.641454	0.358546		-0.660943	-4.68136
sport	3.17676		0	0	0	0	0	0	0	0	0	0	0	0	0	0	0	0	0	0	0			2.10207	-0.169669	0.0177736	0.549591	0.432635		1.9362	-12.2434	0.0264214	0.973579	0		3.91032	0.57341	4.60872e-05	0.283137	0.716816		13.0552	-0.362348	2.967e-39	0.641454	0.358546		-0.660943	-4.68136
age	-0.01742		0	0	0	0	0	0	0	0	0	0	0	0	0	0	0	0	0	0	0			2.10207	-0.169669	0.0177736	0.549591	0.432635		1.9362	-12.2434	0.0264214	0.973579	0		3.91032	0.57341	4.60872e-05	0.283137	0.716816		13.0552	-0.362348	2.967e-39	0.641454	0.358546		-0.660943	-4.68136
_Ifemale_1	-0.300556		0	0	0	0	0	0	0	0	0	0	0	0	0	0	0	0	0	0	0			2.10207	-0.169669	0.0177736	0.549591	0.432635		1.9362	-12.2434	0.0264214	0.973579	0		3.91032	0.57341	4.60872e-05	0.283137	0.716816		13.0552	-0.362348	2.967e-39	0.641454	0.358546		-0.660943	-4.68136
adl_squ	3.00194		0	0	0	0	0	0	0	0	0	0	0	0	0	0	0	0	0	0	0			2.10207	-0.169669	0.0177736	0.549591	0.432635		1.9362	-12.2434	0.0264214	0.973579	0		3.91032	0.57341	4.60872e-05	0.283137	0.716816		13.0552	-0.362348	2.967e-39	0.641454	0.358546		-0.660943	-4.68136
qol_squ	-0.950211		0	0	0	0	0	0	0	0	0	0	0	0	0	0	0	0	0	0	0			2.10207	-0.169669	0.0177736	0.549591	0.432635		1.9362	-12.2434	0.0264214	0.973579	0		3.91032	0.57341	4.60872e-05	0.283137	0.716816		13.0552	-0.362348	2.967e-39	0.641454	0.358546		-0.660943	-4.68136
sport_squ	-2.21157		0	0	0	0	0	0	0	0	0	0	0	0	0	0	0	0	0	0	0			2.10207	-0.169669	0.0177736	0.549591	0.432635		1.9362	-12.2434	0.0264214	0.973579	0		3.91032	0.57341	4.60872e-05	0.283137	0.716816		13.0552	-0.362348	2.967e-39	0.641454	0.358546		-0.660943	-4.68136
sport_root	-2.02542		0	0	0	0	0	0	0	0	0	0	0	0	0	0	0	0	0	0	0			2.10207	-0.169669	0.0177736	0.549591	0.432635		1.9362	-12.2434	0.0264214	0.973579	0		3.91032	0.57341	4.60872e-05	0.283137	0.716816		13.0552	-0.362348	2.967e-39	0.641454	0.358546		-0.660943	-4.68136
_cons	-0.169669		0	0	0	0	0	0	0	0	0	0	0	0	0	0	0	0	0	0	0			2.10207	-0.169669	0.0177736	0.549591	0.432635		1.9362	-12.2434	0.0264214	0.973579	0		3.91032	0.57341	4.60872e-05	0.283137	0.716816		13.0552	-0.362348	2.967e-39	0.641454	0.358546		-0.660943	-4.68136
			0	0	0	0	0	0	0	0	0	0	0	0	0	0	0	0	0	0	0			2.10207	-0.169669	0.0177736	0.549591	0.432635		1.9362	-12.2434	0.0264214	0.973579	0		3.91032	0.57341	4.60872e-05	0.283137	0.716816		13.0552	-0.362348	2.967e-39	0.641454	0.358546		-0.660943	-4.68136
self-care			0	0	0	0	0	0	0	0	0	0	0	0	0	0	0	0	0	0	0			2.10207	-0.169669	0.0177736	0.549591	0.432635		1.9362	-12.2434	0.0264214	0.973579	0		3.91032	0.57341	4.60872e-05	0.283137	0.716816		13.0552	-0.362348	2.967e-39	0.641454	0.358546		-0.660943	-4.68136
Level 1	b		0	0	0	0	0	0	0	0	0	0	0	0	0	0	0	0	0	0	0			2.10207	-0.169669	0.0177736	0.549591	0.432635		1.9362	-12.2434	0.0264214	0.973579	0		3.91032	0.57341	4.60872e-05	0.283137	0.716816		13.0552	-0.362348	2.967e-39	0.641454	0.358546		-0.660943	-4.68136
pain	0.507299		0	0	0	0	0	0	0	0	0	0	0	0	0	0	0	0	0	0	0			2.10207	-0.169669	0.0177736	0.549591	0.432635		1.9362	-12.2434	0.0264214	0.973579	0		3.91032	0.57341	4.60872e-05	0.283137	0.716816		13.0552	-0.362348	2.967e-39	0.641454	0.358546		-0.660943	-4.68136
symptom	-0.525416		0	0	0	0	0	0	0	0	0	0	0	0	0	0	0	0	0	0	0			2.10207	-0.169669	0.0177736	0.549591	0.432635		1.9362	-12.2434	0.0264214	0.973579	0		3.91032	0.57341	4.60872e-05	0.283137	0.716816		13.0552	-0.362348	2.967e-39	0.641454	0.358546		-0.660943	-4.68136
adl	-8.14579		0	0	0	0	0	0	0	0	0	0	0	0	0	0	0	0	0	0	0			2.10207	-0.169669	0.0177736	0.549591	0.432635		1.9362	-12.2434	0.0264214	0.973579	0		3.91032	0.57341	4.60872e-05	0.283137	0.716816		13.0552	-0.362348	2.967e-39	0.641454	0.358546		-0.660943	-4.68136
qol	-0.51372		0	0	0	0	0	0	0	0	0	0	0	0	0	0	0	0	0	0	0			2.10207	-0.169669	0.0177736	0.549591	0.432635		1.9362	-12.2434	0.0264214	0.973579	0		3.91032	0.57341	4.60872e-05	0.283137	0.716816		13.0552	-0.362348	2.967e-39	0.641454	0.358546		-0.660943	-4.68136
sport	-0.0528298		0	0	0	0	0	0	0	0	0	0	0	0	0	0	0	0	0	0	0			2.10207	-0.169669	0.0177736	0.549591	0.432635		1.9362	-12.2434	0.0264214	0.973579	0		3.91032	0.57341	4.60872e-05	0.283137	0.716816		13.0552	-0.362348	2.967e-39	0.641454	0.358546		-0.660943	-4.68136
age	0.0501448		0	0	0	0	0	0	0	0	0	0	0	0	0	0	0	0	0	0	0			2.10207	-0.169669	0.0177736	0.549591	0.432635		1.9362	-12.2434	0.0264214	0.973579	0		3.91032	0.57341	4.60872e-05	0.283137	0.716816		13.0552	-0.362348	2.967e-39	0.641454	0.358546		-0.660943	-4.68136
_Ifemale_1	-0.0933398		0	0	0	0	0	0	0	0	0	0	0	0	0	0	0	0	0	0	0			2.10207	-0.169669	0.0177736	0.549591	0.432635		1.9362	-12.2434	0.0264214	0.973579	0		3.91032	0.57341	4.60872e-05	0.283137	0.716816		13.0552	-0.362348	2.967e-39	0.641454	0.358546		-0.660943	-4.68136
adl_squ	3.03289		0	0	0	0	0	0	0	0	0	0	0	0	0	0	0	0	0	0	0			2.10207	-0.169669	0.0177736	0.549591	0.432635		1.9362	-12.2434	0.0264214	0.973579	0		3.91032	0.57341	4.60872e-05	0.283137	0.716816		13.0552	-0.362348	2.967e-39	0.641454	0.358546		-0.660943	-4.68136
adl_root	2.66216		0	0	0	0	0	0	0	0	0	0	0	0	0	0	0	0	0	0	0			2.10207	-0.169669	0.0177736	0.549591	0.432635		1.9362	-12.2434	0.0264214	0.973579	0		3.91032	0.57341	4.60872e-05	0.283137	0.716816		13.0552	-0.362348	2.967e-39	0.641454	0.358546		-0.660943	-4.68136
age_squ	-2.88671e-05		0	0	0	0	0	0	0	0	0	0	0	0	0	0	0	0	0	0	0			2.10207	-0.169669	0.0177736	0.549591	0.432635		1.9362	-12.2434	0.0264214	0.973579	0		3.91032	0.57341	4.60872e-05	0.283137	0.716816		13.0552	-0.362348	2.967e-39	0.641454	0.358546		-0.660943	-4.68136
age_root	-0.59662		0	0	0	0	0	0	0	0	0	0	0	0	0	0	0	0	0	0	0			2.10207	-0.169669	0.0177736	0.549591	0.432635		1.9362	-12.2434	0.0264214	0.973579	0		3.91032	0.57341	4.60872e-05	0.283137	0.716816		13.0552	-0.362348	2.967e-39	0.641454	0.358546		-0.660943	-4.68136
_cons	1.9362		0	0	0	0	0	0	0	0	0	0	0	0	0	0	0	0	0	0	0			2.10207	-0.169669	0.0177736	0.549591	0.432635		1.9362	-12.2434	0.0264214	0.973579	0		3.91032	0.57341	4.60872e-05	0.283137	0.716816		13.0552	-0.362348	2.967e-39	0.641454	0.358546		-0.660943	-4.68136
			0	0	0	0	0	0	0	0	0	0	0	0	0	0	0	0	0	0	0			2.10207	-0.169669	0.0177736	0.549591	0.432635		1.9362	-12.2434	0.0264214	0.973579	0		3.91032	0.57341	4.60872e-05	0.283137	0.716816		13.0552	-0.362348	2.967e-39	0.641454	0.358546		-0.660943	-4.68136
Level 2			0	0	0	0	0	0	0	0	0	0	0	0	0	0	0	0	0	0	0			2.10207	-0.169669	0.0177736	0.549591	0.432635		1.9362	-12.2434	0.0264214	0.973579	0		3.91032	0.57341	4.60872e-05	0.283137	0.716816		13.0552	-0.362348	2.967e-39	0.641454	0.358546		-0.660943	-4.68136
pain	-0.0267968		0	0	0	0	0	0	0	0	0	0	0	0	0	0	0	0	0	0	0			2.10207	-0.169669	0.0177736	0.549591	0.432635		1.9362	-12.2434	0.0264214	0.973579	0		3.91032	0.57341	4.60872e-05	0.283137	0.716816		13.0552	-0.362348	2.967e-39	0.641454	0.358546		-0.660943	-4.68136
symptom	0.175514		0	0	0	0	0	0	0	0	0	0	0	0	0	0	0	0	0	0	0			2.10207	-0.169669	0.0177736	0.549591	0.432635		1.9362	-12.2434	0.0264214	0.973579	0		3.91032	0.57341	4.60872e-05	0.283137	0.716816		13.0552	-0.362348	2.967e-39	0.641454	0.358546		-0.660943	-4.68136
adl	8.92073		0	0	0	0	0	0	0	0	0	0	0	0	0	0	0	0	0	0	0			2.10207	-0.169669	0.0177736	0.549591	0.432635		1.9362	-12.2434	0.0264214	0.973579	0		3.91032	0.57341	4.60872e-05	0.283137	0.716816		13.0552	-0.362348	2.967e-39	0.641454	0.358546		-0.660943	-4.68136
qol	-0.348859		0	0	0	0	0	0	0	0	0	0	0	0	0	0	0	0	0	0	0			2.10207	-0.169669	0.0177736	0.549591	0.432635		1.9362	-12.2434	0.0264214	0.973579	0		3.91032	0.57341	4.60872e-05	0.283137	0.716816		13.0552	-0.362348	2.967e-39	0.641454	0.358546		-0.660943	-4.68136
sport	0.193938		0	0	0	0	0	0	0	0	0	0	0	0	0	0	0	0	0	0	0			2.10207	-0.169669	0.0177736	0.549591	0.432635		1.9362	-12.2434	0.0264214	0.973579	0		3.91032	0.57341	4.60872e-05	0.283137	0.716816		13.0552	-0.362348	2.967e-39	0.641454	0.358546		-0.660943	-4.68136
age	-0.738935		0	0	0	0	0	0	0	0	0	0	0	0	0	0	0	0	0	0	0			2.10207	-0.169669	0.0177736	0.549591	0.432635		1.9362	-12.2434	0.0264214	0.973579	0		3.91032	0.57341	4.60872e-05	0.283137	0.716816		13.0552	-0.362348	2.967e-39	0.641454	0.358546		-0.660943	-4.68136
_Ifemale_1	-0.00024663		0	0	0	0	0	0	0	0	0	0	0	0	0	0	0	0	0	0	0			2.10207	-0.169669	0.0177736	0.549591	0.432635		1.9362	-12.2434	0.0264214	0.973579	0		3.91032	0.57341	4.60872e-05	0.283137	0.716816		13.0552	-0.362348	2.967e-39	0.641454	0.358546		-0.660943	-4.68136
adl_squ	-3.76107		0	0	0	0	0	0	0	0	0	0	0	0	0	0	0	0	0	0	0			2.10207	-0.169669	0.0177736	0.549591	0.432635		1.9362	-12.2434	0.0264214	0.973579	0		3.91032	0.57341	4.60872e-05	0.283137	0.716816		13.0552	-0.362348	2.967e-39	0.641454	0.358546		-0.660943	-4.68136
adl_root	-7.2679		0	0	0	0	0	0	0	0	0	0	0	0	0	0	0	0	0	0	0			2.10207	-0.169669	0.0177736	0.549591	0.432635		1.9362	-12.2434	0.0264214	0.973579	0		3.91032	0.57341	4.60872e-05	0.283137	0.716816		13.0552	-0.362348	2.967e-39	0.641454	0.358546		-0.660943	-4.68136
age_squ	0.00363997		0	0	0	0	0	0	0	0	0	0	0	0	0	0	0	0	0	0	0			2.10207	-0.169669	0.0177736	0.549591	0.432635		1.9362	-12.2434	0.0264214	0.973579	0		3.91032	0.57341	4.60872e-05	0.283137	0.716816		13.0552	-0.362348	2.967e-39	0.641454	0.358546		-0.660943	-4.68136
age_root	5.54638		0	0	0	0	0	0	0	0	0	0	0	0	0	0	0	0	0	0	0			2.10207	-0.169669	0.0177736	0.549591	0.432635		1.9362	-12.2434	0.0264214	0.973579	0		3.91032	0.57341	4.60872e-05	0.283137	0.716816		13.0552	-0.362348	2.967e-39	0.641454	0.358546		-0.660943	-4.68136
_cons	-12.2434		0	0	0	0	0	0	0	0	0	0	0	0	0	0	0	0	0	0	0			2.10207	-0.169669	0.0177736	0.549591	0.432635		1.9362	-12.2434	0.0264214	0.973579	0		3.91032	0.57341	4.60872e-05	0.283137	0.716816		13.0552	-0.362348	2.967e-39	0.641454	0.358546		-0.660943	-4.68136
			0	0	0	0	0	0	0	0	0	0	0	0	0	0	0	0	0	0	0			2.10207	-0.169669	0.0177736	0.549591	0.432635		1.9362	-12.2434	0.0264214	0.973579	0		3.91032	0.57341	4.60872e-05	0.283137	0.716816		13.0552	-0.362348	2.967e-39	0.641454	0.358546		-0.660943	-4.68136
Usual activities			0	0	0	0	0	0	0	0	0	0	0	0	0	0	0	0	0	0	0			2.10207	-0.169669	0.0177736	0.549591	0.432635		1.9362	-12.2434	0.0264214	0.973579	0		3.91032	0.57341	4.60872e-05	0.283137	0.716816		13.0552	-0.362348	2.967e-39	0.641454	0.358546		-0.660943	-4.68136
Level 1	b		0	0	0	0	0	0	0	0	0	0	0	0	0	0	0	0	0	0	0			2.10207	-0.169669	0.0177736	0.549591	0.432635		1.9362	-12.2434	0.0264214	0.973579	0		3.91032	0.57341	4.60872e-05	0.283137	0.716816		13.0552	-0.362348	2.967e-39	0.641454	0.358546		-0.660943	-4.68136
pain	7.52013		0	0	0	0	0	0	0	0	0	0	0	0	0	0	0	0	0	0	0			2.10207	-0.169669	0.0177736	0.549591	0.432635		1.9362	-12.2434	0.0264214	0.973579	0		3.91032	0.57341	4.60872e-05	0.283137	0.716816		13.0552	-0.362348	2.967e-39	0.641454	0.358546		-0.660943	-4.68136
symptom	0.509067		0	0	0	0	0	0	0	0	0	0	0	0	0	0	0	0	0	0	0			2.10207	-0.169669	0.0177736	0.549591	0.432635		1.9362	-12.2434	0.0264214	0.973579	0		3.91032	0.57341	4.60872e-05	0.283137	0.716816		13.0552	-0.362348	2.967e-39	0.641454	0.358546		-0.660943	-4.68136
adl	0.397638		0	0	0	0	0	0	0	0	0	0	0	0	0	0	0	0	0	0	0			2.10207	-0.169669	0.0177736	0.549591	0.432635		1.9362	-12.2434	0.0264214	0.973579	0		3.91032	0.57341	4.60872e-05	0.283137	0.716816		13.0552	-0.362348	2.967e-39	0.641454	0.358546		-0.660943	-4.68136
qol	-1.33976		0	0	0	0	0	0	0	0	0	0	0	0	0	0	0	0	0	0	0			2.10207	-0.169669	0.0177736	0.549591	0.432635		1.9362	-12.2434	0.0264214	0.973579	0		3.91032	0.57341	4.60872e-05	0.283137	0.716816		13.0552	-0.362348	2.967e-39	0.641454	0.358546		-0.660943	-4.68136
sport	0.926942		0	0	0	0	0	0	0	0	0	0	0	0	0	0	0	0	0	0	0			2.10207	-0.169669	0.0177736	0.549591	0.432635		1.9362	-12.2434	0.0264214	0.973579	0		3.91032	0.57341	4.60872e-05	0.283137	0.716816		13.0552	-0.362348	2.967e-39	0.641454	0.358546		-0.660943	-4.68136
age	-0.0272779		0	0	0	0	0	0	0	0	0	0	0	0	0	0	0	0	0	0	0			2.10207	-0.169669	0.0177736	0.549591	0.432635		1.9362	-12.2434	0.0264214	0.973579	0		3.91032	0.57341	4.60872e-05	0.283137	0.716816		13.0552	-0.362348	2.967e-39	0.641454	0.358546		-0.660943	-4.68136
_Ifemale_1	-0.10015		0	0	0	0	0	0	0	0	0	0	0	0	0	0	0	0	0	0	0			2.10207	-0.169669	0.0177736	0.549591	0.432635		1.9362	-12.2434	0.0264214	0.973579	0		3.91032	0.57341	4.60872e-05	0.283137	0.716816		13.0552	-0.362348	2.967e-39	0.641454	0.358546		-0.660943	-4.68136
adl_squ	-1.24918		0	0	0	0	0	0	0	0	0	0	0	0	0	0	0	0	0	0	0			2.10207	-0.169669	0.0177736	0.549591	0.432635		1.9362	-12.2434	0.0264214	0.973579	0		3.91032	0.57341	4.60872e-05	0.283137	0.716816		13.0552	-0.362348	2.967e-39	0.641454	0.358546		-0.660943	-4.68136
qol_squ	-0.93749		0	0	0	0	0	0	0	0	0	0	0	0	0	0	0	0	0	0	0			2.10207	-0.169669	0.0177736	0.549591	0.432635		1.9362	-12.2434	0.0264214	0.973579	0		3.91032	0.57341	4.60872e-05	0.283137	0.716816		13.0552	-0.362348	2.967e-39	0.641454	0.358546		-0.660943	-4.68136
sport_squ	-0.623299		0	0	0	0	0	0	0	0	0	0	0	0	0	0	0	0	0	0	0			2.10207	-0.169669	0.0177736	0.549591	0.432635		1.9362	-12.2434	0.0264214	0.973579	0		3.91032	0.57341	4.60872e-05	0.283137	0.716816		13.0552	-0.362348	2.967e-39	0.641454	0.358546		-0.660943	-4.68136
sport_root	-0.891548		0	0	0	0	0	0	0	0	0	0	0	0	0	0	0	0	0	0	0			2.10207	-0.169669	0.0177736	0.549591	0.432635		1.9362	-12.2434	0.0264214	0.973579	0		3.91032	0.57341	4.60872e-05	0.283137	0.716816		13.0552	-0.362348	2.967e-39	0.641454	0.358546		-0.660943	-4.68136
_cons	3.91032		0	0	0	0	0	0	0	0	0	0	0	0	0	0	0	0	0	0	0			2.10207	-0.169669	0.0177736	0.549591	0.432635		1.9362	-12.2434	0.0264214	0.973579	0		3.91032	0.57341	4.60872e-05	0.283137	0.716816		13.0552	-0.362348	2.967e-39	0.641454	0.358546		-0.660943	-4.68136
Level 2			0	0	0	0	0	0	0	0	0	0	0	0	0	0	0	0	0	0	0			2.10207	-0.169669	0.0177736	0.549591	0.432635		1.9362	-12.2434	0.0264214	0.973579	0		3.91032	0.57341	4.60872e-05	0.283137	0.716816		13.0552	-0.362348	2.967e-39	0.641454	0.358546		-0.660943	-4.68136
pain	0.47736		0	0	0	0	0	0	0	0	0	0	0	0	0	0	0	0	0	0	0			2.10207	-0.169669	0.0177736	0.549591	0.432635		1.9362	-12.2434	0.0264214	0.973579	0		3.91032	0.57341	4.60872e-05	0.283137	0.716816		13.0552	-0.362348	2.967e-39	0.641454	0.358546		-0.660943	-4.68136
symptom	0.122774		0	0	0	0	0	0	0	0	0	0	0	0	0	0	0	0	0	0	0			2.10207	-0.169669	0.0177736	0.549591	0.432635		1.9362	-12.2434	0.0264214	0.973579	0		3.91032	0.57341	4.60872e-05	0.283137	0.716816		13.0552	-0.362348	2.967e-39	0.641454	0.358546		-0.660943	-4.68136
adl	-1.9546		0	0	0	0	0	0	0	0	0	0	0	0	0	0	0	0	0	0	0			2.10207	-0.169669	0.0177736	0.549591	0.432635		1.9362	-12.2434	0.0264214	0.973579	0		3.91032	0.57341	4.60872e-05	0.283137	0.716816		13.0552	-0.362348	2.967e-39	0.641454	0.358546		-0.660943	-4.68136
qol	-1.96222		0	0	0	0	0	0	0	0	0	0	0	0	0	0	0	0	0	0	0			2.10207	-0.169669	0.0177736	0.549591	0.432635		1.9362	-12.2434	0.0264214	0.973579	0		3.91032	0.57341	4.60872e-05	0.283137	0.716816		13.0552	-0.362348	2.967e-39	0.641454	0.358546		-0.660943	-4.68136
sport	-0.577103		0	0	0	0	0	0	0	0	0	0	0	0	0	0	0	0	0	0	0			2.10207	-0.169669	0.0177736	0.549591	0.432635		1.9362	-12.2434	0.0264214	0.973579	0		3.91032	0.57341	4.60872e-05	0.283137	0.716816		13.0552	-0.362348	2.967e-39	0.641454	0.358546		-0.660943	-4.68136
age	-0.0127191		0	0	0	0	0	0	0	0	0	0	0	0	0	0	0	0	0	0	0			2.10207	-0.169669	0.0177736	0.549591	0.432635		1.9362	-12.2434	0.0264214	0.973579	0		3.91032	0.57341	4.60872e-05	0.283137	0.716816		13.0552	-0.362348	2.967e-39	0.641454	0.358546		-0.660943	-4.68136
_Ifemale_1	-0.242648		0	0	0	0	0	0	0	0	0	0	0	0	0	0	0	0	0	0	0			2.10207	-0.169669	0.0177736	0.549591	0.432635		1.9362	-12.2434	0.0264214	0.973579	0		3.91032	0.57341	4.60872e-05	0.283137	0.716816		13.0552	-0.362348	2.967e-39	0.641454	0.358546		-0.660943	-4.68136
adl_squ	0.840657		0	0	0	0	0	0	0	0	0	0	0	0	0	0	0	0	0	0	0			2.10207	-0.169669	0.0177736	0.549591	0.432635		1.9362	-12.2434	0.0264214	0.973579	0		3.91032	0.57341	4.60872e-05	0.283137	0.716816		13.0552	-0.362348	2.967e-39	0.641454	0.358546		-0.660943	-4.68136
qol_squ	0.136052		0	0	0	0	0	0	0	0	0	0	0	0	0	0	0	0	0	0	0			2.10207	-0.169669	0.0177736	0.549591	0.432635		1.9362	-12.2434	0.0264214	0.973579	0		3.91032	0.57341	4.60872e-05	0.283137	0.716816		13.0552	-0.362348	2.967e-39	0.641454	0.358546		-0.660943	-4.68136
sport_squ	0.468497		0	0	0	0	0	0	0	0	0	0	0	0	0	0	0	0	0	0	0			2.10207	-0.169669	0.0177736	0.549591	0.432635		1.9362	-12.2434	0.0264214	0.973579	0		3.91032	0.57341	4.60872e-05	0.283137	0.716816		13.0552	-0.362348	2.967e-39	0.641454	0.358546		-0.660943	-4.68136
sport_root	-0.857171		0	0	0	0	0	0	0	0	0	0	0	0	0	0	0	0	0	0	0			2.10207	-0.169669	0.0177736	0.549591	0.432635		1.9362	-12.2434	0.0264214	0.973579	0		3.91032	0.57341	4.60872e-05	0.283137	0.716816		13.0552	-0.362348	2.967e-39	0.641454	0.358546		-0.660943	-4.68136
_cons	0.57341		0	0	0	0	0	0	0	0	0	0	0	0	0	0	0	0	0	0	0			2.10207	-0.169669	0.0177736	0.549591	0.432635		1.9362	-12.2434	0.0264214	0.973579	0		3.91032	0.57341	4.60872e-05	0.283137	0.716816		13.0552	-0.362348	2.967e-39	0.641454	0.358546		-0.660943	-4.68136
			0	0	0	0	0	0	0	0	0	0	0	0	0	0	0	0	0	0	0			2.10207	-0.169669	0.0177736	0.549591	0.432635		1.9362	-12.2434	0.0264214	0.973579	0		3.91032	0.57341	4.60872e-05	0.283137	0.716816		13.0552	-0.362348	2.967e-39	0.641454	0.358546		-0.660943	-4.68136
Pain			0	0	0	0	0	0	0	0	0	0	0	0	0	0	0	0	0	0	0			2.10207	-0.169669	0.0177736	0.549591	0.432635		1.9362	-12.2434	0.0264214	0.973579	0		3.91032	0.57341	4.60872e-05	0.283137	0.716816		13.0552	-0.362348	2.967e-39	0.641454	0.358546		-0.660943	-4.68136
Level 1	b		0	0	0	0	0	0	0	0	0	0	0	0	0	0	0	0	0	0	0			2.10207	-0.169669	0.0177736	0.549591	0.432635		1.9362	-12.2434	0.0264214	0.973579	0		3.91032	0.57341	4.60872e-05	0.283137	0.716816		13.0552	-0.362348	2.967e-39	0.641454	0.358546		-0.660943	-4.68136
pain	65.1235		0	0	0	0	0	0	0	0	0	0	0	0	0	0	0	0	0	0	0			2.10207	-0.169669	0.0177736	0.549591	0.432635		1.9362	-12.2434	0.0264214	0.973579	0		3.91032	0.57341	4.60872e-05	0.283137	0.716816		13.0552	-0.362348	2.967e-39	0.641454	0.358546		-0.660943	-4.68136
symptom	-1.22681		0	0	0	0	0	0	0	0	0	0	0	0	0	0	0	0	0	0	0			2.10207	-0.169669	0.0177736	0.549591	0.432635		1.9362	-12.2434	0.0264214	0.973579	0		3.91032	0.57341	4.60872e-05	0.283137	0.716816		13.0552	-0.362348	2.967e-39	0.641454	0.358546		-0.660943	-4.68136
adl	4.48618		0	0	0	0	0	0	0	0	0	0	0	0	0	0	0	0	0	0	0			2.10207	-0.169669	0.0177736	0.549591	0.432635		1.9362	-12.2434	0.0264214	0.973579	0		3.91032	0.57341	4.60872e-05	0.283137	0.716816		13.0552	-0.362348	2.967e-39	0.641454	0.358546		-0.660943	-4.68136
qol	0.997905		0	0	0	0	0	0	0	0	0	0	0	0	0	0	0	0	0	0	0			2.10207	-0.169669	0.0177736	0.549591	0.432635		1.9362	-12.2434	0.0264214	0.973579	0		3.91032	0.57341	4.60872e-05	0.283137	0.716816		13.0552	-0.362348	2.967e-39	0.641454	0.358546		-0.660943	-4.68136
sport	2.54505		0	0	0	0	0	0	0	0	0	0	0	0	0	0	0	0	0	0	0			2.10207	-0.169669	0.0177736	0.549591	0.432635		1.9362	-12.2434	0.0264214	0.973579	0		3.91032	0.57341	4.60872e-05	0.283137	0.716816		13.0552	-0.362348	2.967e-39	0.641454	0.358546		-0.660943	-4.68136
age1	-0.0556425		0	0	0	0	0	0	0	0	0	0	0	0	0	0	0	0	0	0	0			2.10207	-0.169669	0.0177736	0.549591	0.432635		1.9362	-12.2434	0.0264214	0.973579	0		3.91032	0.57341	4.60872e-05	0.283137	0.716816		13.0552	-0.362348	2.967e-39	0.641454	0.358546		-0.660943	-4.68136
_Ifemale_1	0.132021		0	0	0	0	0	0	0	0	0	0	0	0	0	0	0	0	0	0	0			2.10207	-0.169669	0.0177736	0.549591	0.432635		1.9362	-12.2434	0.0264214	0.973579	0		3.91032	0.57341	4.60872e-05	0.283137	0.716816		13.0552	-0.362348	2.967e-39	0.641454	0.358546		-0.660943	-4.68136
pain_squ	-22.9602		0	0	0	0	0	0	0	0	0	0	0	0	0	0	0	0	0	0	0			2.10207	-0.169669	0.0177736	0.549591	0.432635		1.9362	-12.2434	0.0264214	0.973579	0		3.91032	0.57341	4.60872e-05	0.283137	0.716816		13.0552	-0.362348	2.967e-39	0.641454	0.358546		-0.660943	-4.68136
pain_root	-57.6662		0	0	0	0	0	0	0	0	0	0	0	0	0	0	0	0	0	0	0			2.10207	-0.169669	0.0177736	0.549591	0.432635		1.9362	-12.2434	0.0264214	0.973579	0		3.91032	0.57341	4.60872e-05	0.283137	0.716816		13.0552	-0.362348	2.967e-39	0.641454	0.358546		-0.660943	-4.68136
adl_squ	-3.32178		0	0	0	0	0	0	0	0	0	0	0	0	0	0	0	0	0	0	0			2.10207	-0.169669	0.0177736	0.549591	0.432635		1.9362	-12.2434	0.0264214	0.973579	0		3.91032	0.57341	4.60872e-05	0.283137	0.716816		13.0552	-0.362348	2.967e-39	0.641454	0.358546		-0.660943	-4.68136
qol_squ	-2.58656		0	0	0	0	0	0	0	0	0	0	0	0	0	0	0	0	0	0	0			2.10207	-0.169669	0.0177736	0.549591	0.432635		1.9362	-12.2434	0.0264214	0.973579	0		3.91032	0.57341	4.60872e-05	0.283137	0.716816		13.0552	-0.362348	2.967e-39	0.641454	0.358546		-0.660943	-4.68136
sport_squ	-1.56297		0	0	0	0	0	0	0	0	0	0	0	0	0	0	0	0	0	0	0			2.10207	-0.169669	0.0177736	0.549591	0.432635		1.9362	-12.2434	0.0264214	0.973579	0		3.91032	0.57341	4.60872e-05	0.283137	0.716816		13.0552	-0.362348	2.967e-39	0.641454	0.358546		-0.660943	-4.68136
sport_root	-1.29695		0	0	0	0	0	0	0	0	0	0	0	0	0	0	0	0	0	0	0			2.10207	-0.169669	0.0177736	0.549591	0.432635		1.9362	-12.2434	0.0264214	0.973579	0		3.91032	0.57341	4.60872e-05	0.283137	0.716816		13.0552	-0.362348	2.967e-39	0.641454	0.358546		-0.660943	-4.68136
age_root	0.725549		0	0	0	0	0	0	0	0	0	0	0	0	0	0	0	0	0	0	0			2.10207	-0.169669	0.0177736	0.549591	0.432635		1.9362	-12.2434	0.0264214	0.973579	0		3.91032	0.57341	4.60872e-05	0.283137	0.716816		13.0552	-0.362348	2.967e-39	0.641454	0.358546		-0.660943	-4.68136
_cons	13.0552		0	0	0	0	0	0	0	0	0	0	0	0	0	0	0	0	0	0	0			2.10207	-0.169669	0.0177736	0.549591	0.432635		1.9362	-12.2434	0.0264214	0.973579	0		3.91032	0.57341	4.60872e-05	0.283137	0.716816		13.0552	-0.362348	2.967e-39	0.641454	0.358546		-0.660943	-4.68136
Level 2			0	0	0	0	0	0	0	0	0	0	0	0	0	0	0	0	0	0	0			2.10207	-0.169669	0.0177736	0.549591	0.432635		1.9362	-12.2434	0.0264214	0.973579	0		3.91032	0.57341	4.60872e-05	0.283137	0.716816		13.0552	-0.362348	2.967e-39	0.641454	0.358546		-0.660943	-4.68136
pain	-12.5903		0	0	0	0	0	0	0	0	0	0	0	0	0	0	0	0	0	0	0			2.10207	-0.169669	0.0177736	0.549591	0.432635		1.9362	-12.2434	0.0264214	0.973579	0		3.91032	0.57341	4.60872e-05	0.283137	0.716816		13.0552	-0.362348	2.967e-39	0.641454	0.358546		-0.660943	-4.68136
symptom	-0.279041		0	0	0	0	0	0	0	0	0	0	0	0	0	0	0	0	0	0	0			2.10207	-0.169669	0.0177736	0.549591	0.432635		1.9362	-12.2434	0.0264214	0.973579	0		3.91032	0.57341	4.60872e-05	0.283137	0.716816		13.0552	-0.362348	2.967e-39	0.641454	0.358546		-0.660943	-4.68136
adl	0.11165		0	0	0	0	0	0	0	0	0	0	0	0	0	0	0	0	0	0	0			2.10207	-0.169669	0.0177736	0.549591	0.432635		1.9362	-12.2434	0.0264214	0.973579	0		3.91032	0.57341	4.60872e-05	0.283137	0.716816		13.0552	-0.362348	2.967e-39	0.641454	0.358546		-0.660943	-4.68136
qol	-3.99769		0	0	0	0	0	0	0	0	0	0	0	0	0	0	0	0	0	0	0			2.10207	-0.169669	0.0177736	0.549591	0.432635		1.9362	-12.2434	0.0264214	0.973579	0		3.91032	0.57341	4.60872e-05	0.283137	0.716816		13.0552	-0.362348	2.967e-39	0.641454	0.358546		-0.660943	-4.68136
sport	-1.32406		0	0	0	0	0	0	0	0	0	0	0	0	0	0	0	0	0	0	0			2.10207	-0.169669	0.0177736	0.549591	0.432635		1.9362	-12.2434	0.0264214	0.973579	0		3.91032	0.57341	4.60872e-05	0.283137	0.716816		13.0552	-0.362348	2.967e-39	0.641454	0.358546		-0.660943	-4.68136
age1	-0.0349161		0	0	0	0	0	0	0	0	0	0	0	0	0	0	0	0	0	0	0			2.10207	-0.169669	0.0177736	0.549591	0.432635		1.9362	-12.2434	0.0264214	0.973579	0		3.91032	0.57341	4.60872e-05	0.283137	0.716816		13.0552	-0.362348	2.967e-39	0.641454	0.358546		-0.660943	-4.68136
_Ifemale_1	0.0768315		0	0	0	0	0	0	0	0	0	0	0	0	0	0	0	0	0	0	0			2.10207	-0.169669	0.0177736	0.549591	0.432635		1.9362	-12.2434	0.0264214	0.973579	0		3.91032	0.57341	4.60872e-05	0.283137	0.716816		13.0552	-0.362348	2.967e-39	0.641454	0.358546		-0.660943	-4.68136
pain_squ	5.18044		0	0	0	0	0	0	0	0	0	0	0	0	0	0	0	0	0	0	0			2.10207	-0.169669	0.0177736	0.549591	0.432635		1.9362	-12.2434	0.0264214	0.973579	0		3.91032	0.57341	4.60872e-05	0.283137	0.716816		13.0552	-0.362348	2.967e-39	0.641454	0.358546		-0.660943	-4.68136
pain_root	6.08731		0	0	0	0	0	0	0	0	0	0	0	0	0	0	0	0	0	0	0			2.10207	-0.169669	0.0177736	0.549591	0.432635		1.9362	-12.2434	0.0264214	0.973579	0		3.91032	0.57341	4.60872e-05	0.283137	0.716816		13.0552	-0.362348	2.967e-39	0.641454	0.358546		-0.660943	-4.68136
adl_squ	-0.638509		0	0	0	0	0	0	0	0	0	0	0	0	0	0	0	0	0	0	0			2.10207	-0.169669	0.0177736	0.549591	0.432635		1.9362	-12.2434	0.0264214	0.973579	0		3.91032	0.57341	4.60872e-05	0.283137	0.716816		13.0552	-0.362348	2.967e-39	0.641454	0.358546		-0.660943	-4.68136
qol_squ	2.79626		0	0	0	0	0	0	0	0	0	0	0	0	0	0	0	0	0	0	0			2.10207	-0.169669	0.0177736	0.549591	0.432635		1.9362	-12.2434	0.0264214	0.973579	0		3.91032	0.57341	4.60872e-05	0.283137	0.716816		13.0552	-0.362348	2.967e-39	0.641454	0.358546		-0.660943	-4.68136
sport_squ	0.822401		0	0	0	0	0	0	0	0	0	0	0	0	0	0	0	0	0	0	0			2.10207	-0.169669	0.0177736	0.549591	0.432635		1.9362	-12.2434	0.0264214	0.973579	0		3.91032	0.57341	4.60872e-05	0.283137	0.716816		13.0552	-0.362348	2.967e-39	0.641454	0.358546		-0.660943	-4.68136
sport_root	0.551101		0	0	0	0	0	0	0	0	0	0	0	0	0	0	0	0	0	0	0			2.10207	-0.169669	0.0177736	0.549591	0.432635		1.9362	-12.2434	0.0264214	0.973579	0		3.91032	0.57341	4.60872e-05	0.283137	0.716816		13.0552	-0.362348	2.967e-39	0.641454	0.358546		-0.660943	-4.68136
age_root	0.358327		0	0	0	0	0	0	0	0	0	0	0	0	0	0	0	0	0	0	0			2.10207	-0.169669	0.0177736	0.549591	0.432635		1.9362	-12.2434	0.0264214	0.973579	0		3.91032	0.57341	4.60872e-05	0.283137	0.716816		13.0552	-0.362348	2.967e-39	0.641454	0.358546		-0.660943	-4.68136
_cons	-0.362348		0	0	0	0	0	0	0	0	0	0	0	0	0	0	0	0	0	0	0			2.10207	-0.169669	0.0177736	0.549591	0.432635		1.9362	-12.2434	0.0264214	0.973579	0		3.91032	0.57341	4.60872e-05	0.283137	0.716816		13.0552	-0.362348	2.967e-39	0.641454	0.358546		-0.660943	-4.68136
			0	0	0	0	0	0	0	0	0	0	0	0	0	0	0	0	0	0	0			2.10207	-0.169669	0.0177736	0.549591	0.432635		1.9362	-12.2434	0.0264214	0.973579	0		3.91032	0.57341	4.60872e-05	0.283137	0.716816		13.0552	-0.362348	2.967e-39	0.641454	0.358546		-0.660943	-4.68136
Anxiety			0	0	0	0	0	0	0	0	0	0	0	0	0	0	0	0	0	0	0			2.10207	-0.169669	0.0177736	0.549591	0.432635		1.9362	-12.2434	0.0264214	0.973579	0		3.91032	0.57341	4.60872e-05	0.283137	0.716816		13.0552	-0.362348	2.967e-39	0.641454	0.358546		-0.660943	-4.68136
Level 1	b		0	0	0	0	0	0	0	0	0	0	0	0	0	0	0	0	0	0	0			2.10207	-0.169669	0.0177736	0.549591	0.432635		1.9362	-12.2434	0.0264214	0.973579	0		3.91032	0.57341	4.60872e-05	0.283137	0.716816		13.0552	-0.362348	2.967e-39	0.641454	0.358546		-0.660943	-4.68136
pain	-0.173357		0	0	0	0	0	0	0	0	0	0	0	0	0	0	0	0	0	0	0			2.10207	-0.169669	0.0177736	0.549591	0.432635		1.9362	-12.2434	0.0264214	0.973579	0		3.91032	0.57341	4.60872e-05	0.283137	0.716816		13.0552	-0.362348	2.967e-39	0.641454	0.358546		-0.660943	-4.68136
symptom	-0.376974		0	0	0	0	0	0	0	0	0	0	0	0	0	0	0	0	0	0	0			2.10207	-0.169669	0.0177736	0.549591	0.432635		1.9362	-12.2434	0.0264214	0.973579	0		3.91032	0.57341	4.60872e-05	0.283137	0.716816		13.0552	-0.362348	2.967e-39	0.641454	0.358546		-0.660943	-4.68136
adl	1.20586		0	0	0	0	0	0	0	0	0	0	0	0	0	0	0	0	0	0	0			2.10207	-0.169669	0.0177736	0.549591	0.432635		1.9362	-12.2434	0.0264214	0.973579	0		3.91032	0.57341	4.60872e-05	0.283137	0.716816		13.0552	-0.362348	2.967e-39	0.641454	0.358546		-0.660943	-4.68136
qol	-1.96384		0	0	0	0	0	0	0	0	0	0	0	0	0	0	0	0	0	0	0			2.10207	-0.169669	0.0177736	0.549591	0.432635		1.9362	-12.2434	0.0264214	0.973579	0		3.91032	0.57341	4.60872e-05	0.283137	0.716816		13.0552	-0.362348	2.967e-39	0.641454	0.358546		-0.660943	-4.68136
sport	0.880015		0	0	0	0	0	0	0	0	0	0	0	0	0	0	0	0	0	0	0			2.10207	-0.169669	0.0177736	0.549591	0.432635		1.9362	-12.2434	0.0264214	0.973579	0		3.91032	0.57341	4.60872e-05	0.283137	0.716816		13.0552	-0.362348	2.967e-39	0.641454	0.358546		-0.660943	-4.68136
age1	-0.233686		0	0	0	0	0	0	0	0	0	0	0	0	0	0	0	0	0	0	0			2.10207	-0.169669	0.0177736	0.549591	0.432635		1.9362	-12.2434	0.0264214	0.973579	0		3.91032	0.57341	4.60872e-05	0.283137	0.716816		13.0552	-0.362348	2.967e-39	0.641454	0.358546		-0.660943	-4.68136
_Ifemale_1	0.0269862		0	0	0	0	0	0	0	0	0	0	0	0	0	0	0	0	0	0	0			2.10207	-0.169669	0.0177736	0.549591	0.432635		1.9362	-12.2434	0.0264214	0.973579	0		3.91032	0.57341	4.60872e-05	0.283137	0.716816		13.0552	-0.362348	2.967e-39	0.641454	0.358546		-0.660943	-4.68136
symptom_squ	0.0926138		0	0	0	0	0	0	0	0	0	0	0	0	0	0	0	0	0	0	0			2.10207	-0.169669	0.0177736	0.549591	0.432635		1.9362	-12.2434	0.0264214	0.973579	0		3.91032	0.57341	4.60872e-05	0.283137	0.716816		13.0552	-0.362348	2.967e-39	0.641454	0.358546		-0.660943	-4.68136
adl_squ	-1.6655		0	0	0	0	0	0	0	0	0	0	0	0	0	0	0	0	0	0	0			2.10207	-0.169669	0.0177736	0.549591	0.432635		1.9362	-12.2434	0.0264214	0.973579	0		3.91032	0.57341	4.60872e-05	0.283137	0.716816		13.0552	-0.362348	2.967e-39	0.641454	0.358546		-0.660943	-4.68136
qol_squ	-0.612368		0	0	0	0	0	0	0	0	0	0	0	0	0	0	0	0	0	0	0			2.10207	-0.169669	0.0177736	0.549591	0.432635		1.9362	-12.2434	0.0264214	0.973579	0		3.91032	0.57341	4.60872e-05	0.283137	0.716816		13.0552	-0.362348	2.967e-39	0.641454	0.358546		-0.660943	-4.68136
sport_squ	-0.604522		0	0	0	0	0	0	0	0	0	0	0	0	0	0	0	0	0	0	0			2.10207	-0.169669	0.0177736	0.549591	0.432635		1.9362	-12.2434	0.0264214	0.973579	0		3.91032	0.57341	4.60872e-05	0.283137	0.716816		13.0552	-0.362348	2.967e-39	0.641454	0.358546		-0.660943	-4.68136
age_squ	0.00122221		0	0	0	0	0	0	0	0	0	0	0	0	0	0	0	0	0	0	0			2.10207	-0.169669	0.0177736	0.549591	0.432635		1.9362	-12.2434	0.0264214	0.973579	0		3.91032	0.57341	4.60872e-05	0.283137	0.716816		13.0552	-0.362348	2.967e-39	0.641454	0.358546		-0.660943	-4.68136
age_root	1.39492		0	0	0	0	0	0	0	0	0	0	0	0	0	0	0	0	0	0	0			2.10207	-0.169669	0.0177736	0.549591	0.432635		1.9362	-12.2434	0.0264214	0.973579	0		3.91032	0.57341	4.60872e-05	0.283137	0.716816		13.0552	-0.362348	2.967e-39	0.641454	0.358546		-0.660943	-4.68136
_cons	-0.660943		0	0	0	0	0	0	0	0	0	0	0	0	0	0	0	0	0	0	0			2.10207	-0.169669	0.0177736	0.549591	0.432635		1.9362	-12.2434	0.0264214	0.973579	0		3.91032	0.57341	4.60872e-05	0.283137	0.716816		13.0552	-0.362348	2.967e-39	0.641454	0.358546		-0.660943	-4.68136
Level 2			0	0	0	0	0	0	0	0	0	0	0	0	0	0	0	0	0	0	0			2.10207	-0.169669	0.0177736	0.549591	0.432635		1.9362	-12.2434	0.0264214	0.973579	0		3.91032	0.57341	4.60872e-05	0.283137	0.716816		13.0552	-0.362348	2.967e-39	0.641454	0.358546		-0.660943	-4.68136
pain	-0.481563		0	0	0	0	0	0	0	0	0	0	0	0	0	0	0	0	0	0	0			2.10207	-0.169669	0.0177736	0.549591	0.432635		1.9362	-12.2434	0.0264214	0.973579	0		3.91032	0.57341	4.60872e-05	0.283137	0.716816		13.0552	-0.362348	2.967e-39	0.641454	0.358546		-0.660943	-4.68136
symptom	-1.70426		0	0	0	0	0	0	0	0	0	0	0	0	0	0	0	0	0	0	0			2.10207	-0.169669	0.0177736	0.549591	0.432635		1.9362	-12.2434	0.0264214	0.973579	0		3.91032	0.57341	4.60872e-05	0.283137	0.716816		13.0552	-0.362348	2.967e-39	0.641454	0.358546		-0.660943	-4.68136
adl	0.555286		0	0	0	0	0	0	0	0	0	0	0	0	0	0	0	0	0	0	0			2.10207	-0.169669	0.0177736	0.549591	0.432635		1.9362	-12.2434	0.0264214	0.973579	0		3.91032	0.57341	4.60872e-05	0.283137	0.716816		13.0552	-0.362348	2.967e-39	0.641454	0.358546		-0.660943	-4.68136
qol	-4.79061		0	0	0	0	0	0	0	0	0	0	0	0	0	0	0	0	0	0	0			2.10207	-0.169669	0.0177736	0.549591	0.432635		1.9362	-12.2434	0.0264214	0.973579	0		3.91032	0.57341	4.60872e-05	0.283137	0.716816		13.0552	-0.362348	2.967e-39	0.641454	0.358546		-0.660943	-4.68136
sport	0.366483		0	0	0	0	0	0	0	0	0	0	0	0	0	0	0	0	0	0	0			2.10207	-0.169669	0.0177736	0.549591	0.432635		1.9362	-12.2434	0.0264214	0.973579	0		3.91032	0.57341	4.60872e-05	0.283137	0.716816		13.0552	-0.362348	2.967e-39	0.641454	0.358546		-0.660943	-4.68136
age1	-0.396061		0	0	0	0	0	0	0	0	0	0	0	0	0	0	0	0	0	0	0			2.10207	-0.169669	0.0177736	0.549591	0.432635		1.9362	-12.2434	0.0264214	0.973579	0		3.91032	0.57341	4.60872e-05	0.283137	0.716816		13.0552	-0.362348	2.967e-39	0.641454	0.358546		-0.660943	-4.68136
_Ifemale_1	-0.0909645		0	0	0	0	0	0	0	0	0	0	0	0	0	0	0	0	0	0	0			2.10207	-0.169669	0.0177736	0.549591	0.432635		1.9362	-12.2434	0.0264214	0.973579	0		3.91032	0.57341	4.60872e-05	0.283137	0.716816		13.0552	-0.362348	2.967e-39	0.641454	0.358546		-0.660943	-4.68136
symptom_squ	1.38822		0	0	0	0	0	0	0	0	0	0	0	0	0	0	0	0	0	0	0			2.10207	-0.169669	0.0177736	0.549591	0.432635		1.9362	-12.2434	0.0264214	0.973579	0		3.91032	0.57341	4.60872e-05	0.283137	0.716816		13.0552	-0.362348	2.967e-39	0.641454	0.358546		-0.660943	-4.68136
adl_squ	-0.756854		0	0	0	0	0	0	0	0	0	0	0	0	0	0	0	0	0	0	0			2.10207	-0.169669	0.0177736	0.549591	0.432635		1.9362	-12.2434	0.0264214	0.973579	0		3.91032	0.57341	4.60872e-05	0.283137	0.716816		13.0552	-0.362348	2.967e-39	0.641454	0.358546		-0.660943	-4.68136
qol_squ	2.56938		0	0	0	0	0	0	0	0	0	0	0	0	0	0	0	0	0	0	0			2.10207	-0.169669	0.0177736	0.549591	0.432635		1.9362	-12.2434	0.0264214	0.973579	0		3.91032	0.57341	4.60872e-05	0.283137	0.716816		13.0552	-0.362348	2.967e-39	0.641454	0.358546		-0.660943	-4.68136
sport_squ	-0.114203		0	0	0	0	0	0	0	0	0	0	0	0	0	0	0	0	0	0	0			2.10207	-0.169669	0.0177736	0.549591	0.432635		1.9362	-12.2434	0.0264214	0.973579	0		3.91032	0.57341	4.60872e-05	0.283137	0.716816		13.0552	-0.362348	2.967e-39	0.641454	0.358546		-0.660943	-4.68136
age_squ	0.00200681		0	0	0	0	0	0	0	0	0	0	0	0	0	0	0	0	0	0	0			2.10207	-0.169669	0.0177736	0.549591	0.432635		1.9362	-12.2434	0.0264214	0.973579	0		3.91032	0.57341	4.60872e-05	0.283137	0.716816		13.0552	-0.362348	2.967e-39	0.641454	0.358546		-0.660943	-4.68136
age_root	2.73416		0	0	0	0	0	0	0	0	0	0	0	0	0	0	0	0	0	0	0			2.10207	-0.169669	0.0177736	0.549591	0.432635		1.9362	-12.2434	0.0264214	0.973579	0		3.91032	0.57341	4.60872e-05	0.283137	0.716816		13.0552	-0.362348	2.967e-39	0.641454	0.358546		-0.660943	-4.68136
_cons	-4.68136		0	0	0	0	0	0	0	0	0	0	0	0	0	0	0	0	0	0	0			2.10207	-0.169669	0.0177736	0.549591	0.432635		1.9362	-12.2434	0.0264214	0.973579	0		3.91032	0.57341	4.60872e-05	0.283137	0.716816		13.0552	-0.362348	2.967e-39	0.641454	0.358546		-0.660943	-4.68136
			0	0	0	0	0	0	0	0	0	0	0	0	0	0	0	0	0	0	0			2.10207	-0.169669	0.0177736	0.549591	0.432635		1.9362	-12.2434	0.0264214	0.973579	0		3.91032	0.57341	4.60872e-05	0.283137	0.716816		13.0552	-0.362348	2.967e-39	0.641454	0.358546		-0.660943	-4.68136
			0	0	0	0	0	0	0	0	0	0	0	0	0	0	0	0	0	0	0			2.10207	-0.169669	0.0177736	0.549591	0.432635		1.9362	-12.2434	0.0264214	0.973579	0		3.91032	0.57341	4.60872e-05	0.283137	0.716816		13.0552	-0.362348	2.967e-39	0.641454	0.358546		-0.660943	-4.68136
			0	0	0	0	0	0	0	0	0	0	0	0	0	0	0	0	0	0	0			2.10207	-0.169669	0.0177736	0.549591	0.432635		1.9362	-12.2434	0.0264214	0.973579	0		3.91032	0.57341	4.60872e-05	0.283137	0.716816		13.0552	-0.362348	2.967e-39	0.641454	0.358546		-0.660943	-4.68136
			0	0	0	0	0	0	0	0	0	0	0	0	0	0	0	0	0	0	0			2.10207	-0.169669	0.0177736	0.549591	0.432635		1.9362	-12.2434	0.0264214	0.973579	0		3.91032	0.57341	4.60872e-05	0.283137	0.716816		13.0552	-0.362348	2.967e-39	0.641454	0.358546		-0.660943	-4.68136
			0	0	0	0	0	0	0	0	0	0	0	0	0	0	0	0	0	0	0			2.10207	-0.169669	0.0177736	0.549591	0.432635		1.9362	-12.2434	0.0264214	0.973579	0		3.91032	0.57341	4.60872e-05	0.283137	0.716816		13.0552	-0.362348	2.967e-39	0.641454	0.358546		-0.660943	-4.68136
			0	0	0	0	0	0	0	0	0	0	0	0	0	0	0	0	0	0	0			2.10207	-0.169669	0.0177736	0.549591	0.432635		1.9362	-12.2434	0.0264214	0.973579	0		3.91032	0.57341	4.60872e-05	0.283137	0.716816		13.0552	-0.362348	2.967e-39	0.641454	0.358546		-0.660943	-4.68136
			0	0	0	0	0	0	0	0	0	0	0	0	0	0	0	0	0	0	0			2.10207	-0.169669	0.0177736	0.549591	0.432635		1.9362	-12.2434	0.0264214	0.973579	0		3.91032	0.57341	4.60872e-05	0.283137	0.716816		13.0552	-0.362348	2.967e-39	0.641454	0.358546		-0.660943	-4.68136
			0	0	0	0	0	0	0	0	0	0	0	0	0	0	0	0	0	0	0			2.10207	-0.169669	0.0177736	0.549591	0.432635		1.9362	-12.2434	0.0264214	0.973579	0		3.91032	0.57341	4.60872e-05	0.283137	0.716816		13.0552	-0.362348	2.967e-39	0.641454	0.358546		-0.660943	-4.68136
			0	0	0	0	0	0	0	0	0	0	0	0	0	0	0	0	0	0	0			2.10207	-0.169669	0.0177736	0.549591	0.432635		1.9362	-12.2434	0.0264214	0.973579	0		3.91032	0.57341	4.60872e-05	0.283137	0.716816		13.0552	-0.362348	2.967e-39	0.641454	0.358546		-0.660943	-4.68136
			0	0	0	0	0	0	0	0	0	0	0	0	0	0	0	0	0	0	0			2.10207	-0.169669	0.0177736	0.549591	0.432635		1.9362	-12.2434	0.0264214	0.973579	0		3.91032	0.57341	4.60872e-05	0.283137	0.716816		13.0552	-0.362348	2.967e-39	0.641454	0.358546		-0.660943	-4.68136
			0	0	0	0	0	0	0	0	0	0	0	0	0	0	0	0	0	0	0			2.10207	-0.169669	0.0177736	0.549591	0.432635		1.9362	-12.2434	0.0264214	0.973579	0		3.91032	0.57341	4.60872e-05	0.283137	0.716816		13.0552	-0.362348	2.967e-39	0.641454	0.358546		-0.660943	-4.68136
			0	0	0	0	0	0	0	0	0	0	0	0	0	0	0	0	0	0	0			2.10207	-0.169669	0.0177736	0.549591	0.432635		1.9362	-12.2434	0.0264214	0.973579	0		3.91032	0.57341	4.60872e-05	0.283137	0.716816		13.0552	-0.362348	2.967e-39	0.641454	0.358546		-0.660943	-4.68136
			0	0	0	0	0	0	0	0	0	0	0	0	0	0	0	0	0	0	0			2.10207	-0.169669	0.0177736	0.549591	0.432635		1.9362	-12.2434	0.0264214	0.973579	0		3.91032	0.57341	4.60872e-05	0.283137	0.716816		13.0552	-0.362348	2.967e-39	0.641454	0.358546		-0.660943	-4.68136
			0	0	0	0	0	0	0	0	0	0	0	0	0	0	0	0	0	0	0			2.10207	-0.169669	0.0177736	0.549591	0.432635		1.9362	-12.2434	0.0264214	0.973579	0		3.91032	0.57341	4.60872e-05	0.283137	0.716816		13.0552	-0.362348	2.967e-39	0.641454	0.358546		-0.660943	-4.68136
			0	0	0	0	0	0	0	0	0	0	0	0	0	0	0	0	0	0	0			2.10207	-0.169669	0.0177736	0.549591	0.432635		1.9362	-12.2434	0.0264214	0.973579	0		3.91032	0.57341	4.60872e-05	0.283137	0.716816		13.0552	-0.362348	2.967e-39	0.641454	0.358546		-0.660943	-4.68136
			0	0	0	0	0	0	0	0	0	0	0	0	0	0	0	0	0	0	0			2.10207	-0.169669	0.0177736	0.549591	0.432635		1.9362	-12.2434	0.0264214	0.973579	0		3.91032	0.57341	4.60872e-05	0.283137	0.716816		13.0552	-0.362348	2.967e-39	0.641454	0.358546		-0.660943	-4.68136
			0	0	0	0	0	0	0	0	0	0	0	0	0	0	0	0	0	0	0			2.10207	-0.169669	0.0177736	0.549591	0.432635		1.9362	-12.2434	0.0264214	0.973579	0		3.91032	0.57341	4.60872e-05	0.283137	0.716816		13.0552	-0.362348	2.967e-39	0.641454	0.358546		-0.660943	-4.68136
			0	0	0	0	0	0	0	0	0	0	0	0	0	0	0	0	0	0	0			2.10207	-0.169669	0.0177736	0.549591	0.432635		1.9362	-12.2434	0.0264214	0.973579	0		3.91032	0.57341	4.60872e-05	0.283137	0.716816		13.0552	-0.362348	2.967e-39	0.641454	0.358546		-0.660943	-4.68136
			0	0	0	0	0	0	0	0	0	0	0	0	0	0	0	0	0	0	0			2.10207	-0.169669	0.0177736	0.549591	0.432635		1.9362	-12.2434	0.0264214	0.973579	0		3.91032	0.57341	4.60872e-05	0.283137	0.716816		13.0552	-0.362348	2.967e-39	0.641454	0.358546		-0.660943	-4.68136
			0	0	0	0	0	0	0	0	0	0	0	0	0	0	0	0	0	0	0			2.10207	-0.169669	0.0177736	0.549591	0.432635		1.9362	-12.2434	0.0264214	0.973579	0		3.91032	0.57341	4.60872e-05	0.283137	0.716816		13.0552	-0.362348	2.967e-39	0.641454	0.358546		-0.660943	-4.68136
			0	0	0	0	0	0	0	0	0	0	0	0	0	0	0	0	0	0	0			2.10207	-0.169669	0.0177736	0.549591	0.432635		1.9362	-12.2434	0.0264214	0.973579	0		3.91032	0.57341	4.60872e-05	0.283137	0.716816		13.0552	-0.362348	2.967e-39	0.641454	0.358546		-0.660943	-4.68136
			0	0	0	0	0	0	0	0	0	0	0	0	0	0	0	0	0	0	0			2.10207	-0.169669	0.0177736	0.549591	0.432635		1.9362	-12.2434	0.0264214	0.973579	0		3.91032	0.57341	4.60872e-05	0.283137	0.716816		13.0552	-0.362348	2.967e-39	0.641454	0.358546		-0.660943	-4.68136
			0	0	0	0	0	0	0	0	0	0	0	0	0	0	0	0	0	0	0			2.10207	-0.169669	0.0177736	0.549591	0.432635		1.9362	-12.2434	0.0264214	0.973579	0		3.91032	0.57341	4.60872e-05	0.283137	0.716816		13.0552	-0.362348	2.967e-39	0.641454	0.358546		-0.660943	-4.68136
			0	0	0	0	0	0	0	0	0	0	0	0	0	0	0	0	0	0	0			2.10207	-0.169669	0.0177736	0.549591	0.432635		1.9362	-12.2434	0.0264214	0.973579	0		3.91032	0.57341	4.60872e-05	0.283137	0.716816		13.0552	-0.362348	2.967e-39	0.641454	0.358546		-0.660943	-4.68136
			0	0	0	0	0	0	0	0	0	0	0	0	0	0	0	0	0	0	0			2.10207	-0.169669	0.0177736	0.549591	0.432635		1.9362	-12.2434	0.0264214	0.973579	0		3.91032	0.57341	4.60872e-05	0.283137	0.716816		13.0552	-0.362348	2.967e-39	0.641454	0.358546		-0.660943	-4.68136
			0	0	0	0	0	0	0	0	0	0	0	0	0	0	0	0	0	0	0			2.10207	-0.169669	0.0177736	0.549591	0.432635		1.9362	-12.2434	0.0264214	0.973579	0		3.91032	0.57341	4.60872e-05	0.283137	0.716816		13.0552	-0.362348	2.967e-39	0.641454	0.358546		-0.660943	-4.68136
			0	0	0	0	0	0	0	0	0	0	0	0	0	0	0	0	0	0	0			2.10207	-0.169669	0.0177736	0.549591	0.432635		1.9362	-12.2434	0.0264214	0.973579	0		3.91032	0.57341	4.60872e-05	0.283137	0.716816		13.0552	-0.362348	2.967e-39	0.641454	0.358546		-0.660943	-4.68136
			0	0	0	0	0	0	0	0	0	0	0	0	0	0	0	0	0	0	0			2.10207	-0.169669	0.0177736	0.549591	0.432635		1.9362	-12.2434	0.0264214	0.973579	0		3.91032	0.57341	4.60872e-05	0.283137	0.716816		13.0552	-0.362348	2.967e-39	0.641454	0.358546		-0.660943	-4.68136
			0	0	0	0	0	0	0	0	0	0	0	0	0	0	0	0	0	0	0			2.10207	-0.169669	0.0177736	0.549591	0.432635		1.9362	-12.2434	0.0264214	0.973579	0		3.91032	0.57341	4.60872e-05	0.283137	0.716816		13.0552	-0.362348	2.967e-39	0.641454	0.358546		-0.660943	-4.68136
			0	0	0	0	0	0	0	0	0	0	0	0	0	0	0	0	0	0	0			2.10207	-0.169669	0.0177736	0.549591	0.432635		1.9362	-12.2434	0.0264214	0.973579	0		3.91032	0.57341	4.60872e-05	0.283137	0.716816		13.0552	-0.362348	2.967e-39	0.641454	0.358546		-0.660943	-4.68136
			0	0	0	0	0	0	0	0	0	0	0	0	0	0	0	0	0	0	0			2.10207	-0.169669	0.0177736	0.549591	0.432635		1.9362	-12.2434	0.0264214	0.973579	0		3.91032	0.57341	4.60872e-05	0.283137	0.716816		13.0552	-0.362348	2.967e-39	0.641454	0.358546		-0.660943	-4.68136
			0	0	0	0	0	0	0	0	0	0	0	0	0	0	0	0	0	0	0			2.10207	-0.169669	0.0177736	0.549591	0.432635		1.9362	-12.2434	0.0264214	0.973579	0		3.91032	0.57341	4.60872e-05	0.283137	0.716816		13.0552	-0.362348	2.967e-39	0.641454	0.358546		-0.660943	-4.68136
			0	0	0	0	0	0	0	0	0	0	0	0	0	0	0	0	0	0	0			2.10207	-0.169669	0.0177736	0.549591	0.432635		1.9362	-12.2434	0.0264214	0.973579	0		3.91032	0.57341	4.60872e-05	0.283137	0.716816		13.0552	-0.362348	2.967e-39	0.641454	0.358546		-0.660943	-4.68136
			0	0	0	0	0	0	0	0	0	0	0	0	0	0	0	0	0	0	0			2.10207	-0.169669	0.0177736	0.549591	0.432635		1.9362	-12.2434	0.0264214	0.973579	0		3.91032	0.57341	4.60872e-05	0.283137	0.716816		13.0552	-0.362348	2.967e-39	0.641454	0.358546		-0.660943	-4.68136
			0	0	0	0	0	0	0	0	0	0	0	0	0	0	0	0	0	0	0			2.10207	-0.169669	0.0177736	0.549591	0.432635		1.9362	-12.2434	0.0264214	0.973579	0		3.91032	0.57341	4.60872e-05	0.283137	0.716816		13.0552	-0.362348	2.967e-39	0.641454	0.358546		-0.660943	-4.68136
			0	0	0	0	0	0	0	0	0	0	0	0	0	0	0	0	0	0	0			2.10207	-0.169669	0.0177736	0.549591	0.432635		1.9362	-12.2434	0.0264214	0.973579	0		3.91032	0.57341	4.60872e-05	0.283137	0.716816		13.0552	-0.362348	2.967e-39	0.641454	0.358546		-0.660943	-4.68136
			0	0	0	0	0	0	0	0	0	0	0	0	0	0	0	0	0	0	0			2.10207	-0.169669	0.0177736	0.549591	0.432635		1.9362	-12.2434	0.0264214	0.973579	0		3.91032	0.57341	4.60872e-05	0.283137	0.716816		13.0552	-0.362348	2.967e-39	0.641454	0.358546		-0.660943	-4.68136
			0	0	0	0	0	0	0	0	0	0	0	0	0	0	0	0	0	0	0			2.10207	-0.169669	0.0177736	0.549591	0.432635		1.9362	-12.2434	0.0264214	0.973579	0		3.91032	0.57341	4.60872e-05	0.283137	0.716816		13.0552	-0.362348	2.967e-39	0.641454	0.358546		-0.660943	-4.68136
			0	0	0	0	0	0	0	0	0	0	0	0	0	0	0	0	0	0	0			2.10207	-0.169669	0.0177736	0.549591	0.432635		1.9362	-12.2434	0.0264214	0.973579	0		3.91032	0.57341	4.60872e-05	0.283137	0.716816		13.0552	-0.362348	2.967e-39	0.641454	0.358546		-0.660943	-4.68136
			0	0	0	0	0	0	0	0	0	0	0	0	0	0	0	0	0	0	0			2.10207	-0.169669	0.0177736	0.549591	0.432635		1.9362	-12.2434	0.0264214	0.973579	0		3.91032	0.57341	4.60872e-05	0.283137	0.716816		13.0552	-0.362348	2.967e-39	0.641454	0.358546		-0.660943	-4.68136
			0	0	0	0	0	0	0	0	0	0	0	0	0	0	0	0	0	0	0			2.10207	-0.169669	0.0177736	0.549591	0.432635		1.9362	-12.2434	0.0264214	0.973579	0		3.91032	0.57341	4.60872e-05	0.283137	0.716816		13.0552	-0.362348	2.967e-39	0.641454	0.358546		-0.660943	-4.68136
			0	0	0	0	0	0	0	0	0	0	0	0	0	0	0	0	0	0	0			2.10207	-0.169669	0.0177736	0.549591	0.432635		1.9362	-12.2434	0.0264214	0.973579	0		3.91032	0.57341	4.60872e-05	0.283137	0.716816		13.0552	-0.362348	2.967e-39	0.641454	0.358546		-0.660943	-4.68136
			0	0	0	0	0	0	0	0	0	0	0	0	0	0	0	0	0	0	0			2.10207	-0.169669	0.0177736	0.549591	0.432635		1.9362	-12.2434	0.0264214	0.973579	0		3.91032	0.57341	4.60872e-05	0.283137	0.716816		13.0552	-0.362348	2.967e-39	0.641454	0.358546		-0.660943	-4.68136
			0	0	0	0	0	0	0	0	0	0	0	0	0	0	0	0	0	0	0			2.10207	-0.169669	0.0177736	0.549591	0.432635		1.9362	-12.2434	0.0264214	0.973579	0		3.91032	0.57341	4.60872e-05	0.283137	0.716816		13.0552	-0.362348	2.967e-39	0.641454	0.358546		-0.660943	-4.68136
			0	0	0	0	0	0	0	0	0	0	0	0	0	0	0	0	0	0	0			2.10207	-0.169669	0.0177736	0.549591	0.432635		1.9362	-12.2434	0.0264214	0.973579	0		3.91032	0.57341	4.60872e-05	0.283137	0.716816		13.0552	-0.362348	2.967e-39	0.641454	0.358546		-0.660943	-4.68136
			0	0	0	0	0	0	0	0	0	0	0	0	0	0	0	0	0	0	0			2.10207	-0.169669	0.0177736	0.549591	0.432635		1.9362	-12.2434	0.0264214	0.973579	0		3.91032	0.57341	4.60872e-05	0.283137	0.716816		13.0552	-0.362348	2.967e-39	0.641454	0.358546		-0.660943	-4.68136
			0	0	0	0	0	0	0	0	0	0	0	0	0	0	0	0	0	0	0			2.10207	-0.169669	0.0177736	0.549591	0.432635		1.9362	-12.2434	0.0264214	0.973579	0		3.91032	0.57341	4.60872e-05	0.283137	0.716816		13.0552	-0.362348	2.967e-39	0.641454	0.358546		-0.660943	-4.68136
			0	0	0	0	0	0	0	0	0	0	0	0	0	0	0	0	0	0	0			2.10207	-0.169669	0.0177736	0.549591	0.432635		1.9362	-12.2434	0.0264214	0.973579	0		3.91032	0.57341	4.60872e-05	0.283137	0.716816		13.0552	-0.362348	2.967e-39	0.641454	0.358546		-0.660943	-4.68136
			0	0	0	0	0	0	0	0	0	0	0	0	0	0	0	0	0	0	0			2.10207	-0.169669	0.0177736	0.549591	0.432635		1.9362	-12.2434	0.0264214	0.973579	0		3.91032	0.57341	4.60872e-05	0.283137	0.716816		13.0552	-0.362348	2.967e-39	0.641454	0.358546		-0.660943	-4.68136
			0	0	0	0	0	0	0	0	0	0	0	0	0	0	0	0	0	0	0			2.10207	-0.169669	0.0177736	0.549591	0.432635		1.9362	-12.2434	0.0264214	0.973579	0		3.91032	0.57341	4.60872e-05	0.283137	0.716816		13.0552	-0.362348	2.967e-39	0.641454	0.358546		-0.660943	-4.68136
			0	0	0	0	0	0	0	0	0	0	0	0	0	0	0	0	0	0	0			2.10207	-0.169669	0.0177736	0.549591	0.432635		1.9362	-12.2434	0.0264214	0.973579	0		3.91032	0.57341	4.60872e-05	0.283137	0.716816		13.0552	-0.362348	2.967e-39	0.641454	0.358546		-0.660943	-4.68136
			0	0	0	0	0	0	0	0	0	0	0	0	0	0	0	0	0	0	0			2.10207	-0.169669	0.0177736	0.549591	0.432635		1.9362	-12.2434	0.0264214	0.973579	0		3.91032	0.57341	4.60872e-05	0.283137	0.716816		13.0552	-0.362348	2.967e-39	0.641454	0.358546		-0.660943	-4.68136
			0	0	0	0	0	0	0	0	0	0	0	0	0	0	0	0	0	0	0			2.10207	-0.169669	0.0177736	0.549591	0.432635		1.9362	-12.2434	0.0264214	0.973579	0		3.91032	0.57341	4.60872e-05	0.283137	0.716816		13.0552	-0.362348	2.967e-39	0.641454	0.358546		-0.660943	-4.68136
			0	0	0	0	0	0	0	0	0	0	0	0	0	0	0	0	0	0	0			2.10207	-0.169669	0.0177736	0.549591	0.432635		1.9362	-12.2434	0.0264214	0.973579	0		3.91032	0.57341	4.60872e-05	0.283137	0.716816		13.0552	-0.362348	2.967e-39	0.641454	0.358546		-0.660943	-4.68136
			0	0	0	0	0	0	0	0	0	0	0	0	0	0	0	0	0	0	0			2.10207	-0.169669	0.0177736	0.549591	0.432635		1.9362	-12.2434	0.0264214	0.973579	0		3.91032	0.57341	4.60872e-05	0.283137	0.716816		13.0552	-0.362348	2.967e-39	0.641454	0.358546		-0.660943	-4.68136
			0	0	0	0	0	0	0	0	0	0	0	0	0	0	0	0	0	0	0			2.10207	-0.169669	0.0177736	0.549591	0.432635		1.9362	-12.2434	0.0264214	0.973579	0		3.91032	0.57341	4.60872e-05	0.283137	0.716816		13.0552	-0.362348	2.967e-39	0.641454	0.358546		-0.660943	-4.68136
			0	0	0	0	0	0	0	0	0	0	0	0	0	0	0	0	0	0	0			2.10207	-0.169669	0.0177736	0.549591	0.432635		1.9362	-12.2434	0.0264214	0.973579	0		3.91032	0.57341	4.60872e-05	0.283137	0.716816		13.0552	-0.362348	2.967e-39	0.641454	0.358546		-0.660943	-4.68136
			0	0	0	0	0	0	0	0	0	0	0	0	0	0	0	0	0	0	0			2.10207	-0.169669	0.0177736	0.549591	0.432635		1.9362	-12.2434	0.0264214	0.973579	0		3.91032	0.57341	4.60872e-05	0.283137	0.716816		13.0552	-0.362348	2.967e-39	0.641454	0.358546		-0.660943	-4.68136
			0	0	0	0	0	0	0	0	0	0	0	0	0	0	0	0	0	0	0			2.10207	-0.169669	0.0177736	0.549591	0.432635		1.9362	-12.2434	0.0264214	0.973579	0		3.91032	0.57341	4.60872e-05	0.283137	0.716816		13.0552	-0.362348	2.967e-39	0.641454	0.358546		-0.660943	-4.68136
			0	0	0	0	0	0	0	0	0	0	0	0	0	0	0	0	0	0	0			2.10207	-0.169669	0.0177736	0.549591	0.432635		1.9362	-12.2434	0.0264214	0.973579	0		3.91032	0.57341	4.60872e-05	0.283137	0.716816		13.0552	-0.362348	2.967e-39	0.641454	0.358546		-0.660943	-4.68136
			0	0	0	0	0	0	0	0	0	0	0	0	0	0	0	0	0	0	0			2.10207	-0.169669	0.0177736	0.549591	0.432635		1.9362	-12.2434	0.0264214	0.973579	0		3.91032	0.57341	4.60872e-05	0.283137	0.716816		13.0552	-0.362348	2.967e-39	0.641454	0.358546		-0.660943	-4.68136
			0	0	0	0	0	0	0	0	0	0	0	0	0	0	0	0	0	0	0			2.10207	-0.169669	0.0177736	0.549591	0.432635		1.9362	-12.2434	0.0264214	0.973579	0		3.91032	0.57341	4.60872e-05	0.283137	0.716816		13.0552	-0.362348	2.967e-39	0.641454	0.358546		-0.660943	-4.68136
			0	0	0	0	0	0	0	0	0	0	0	0	0	0	0	0	0	0	0			2.10207	-0.169669	0.0177736	0.549591	0.432635		1.9362	-12.2434	0.0264214	0.973579	0		3.91032	0.57341	4.60872e-05	0.283137	0.716816		13.0552	-0.362348	2.967e-39	0.641454	0.358546		-0.660943	-4.68136
			0	0	0	0	0	0	0	0	0	0	0	0	0	0	0	0	0	0	0			2.10207	-0.169669	0.0177736	0.549591	0.432635		1.9362	-12.2434	0.0264214	0.973579	0		3.91032	0.57341	4.60872e-05	0.283137	0.716816		13.0552	-0.362348	2.967e-39	0.641454	0.358546		-0.660943	-4.68136
			0	0	0	0	0	0	0	0	0	0	0	0	0	0	0	0	0	0	0			2.10207	-0.169669	0.0177736	0.549591	0.432635		1.9362	-12.2434	0.0264214	0.973579	0		3.91032	0.57341	4.60872e-05	0.283137	0.716816		13.0552	-0.362348	2.967e-39	0.641454	0.358546		-0.660943	-4.68136
			0	0	0	0	0	0	0	0	0	0	0	0	0	0	0	0	0	0	0			2.10207	-0.169669	0.0177736	0.549591	0.432635		1.9362	-12.2434	0.0264214	0.973579	0		3.91032	0.57341	4.60872e-05	0.283137	0.716816		13.0552	-0.362348	2.967e-39	0.641454	0.358546		-0.660943	-4.68136
			0	0	0	0	0	0	0	0	0	0	0	0	0	0	0	0	0	0	0			2.10207	-0.169669	0.0177736	0.549591	0.432635		1.9362	-12.2434	0.0264214	0.973579	0		3.91032	0.57341	4.60872e-05	0.283137	0.716816		13.0552	-0.362348	2.967e-39	0.641454	0.358546		-0.660943	-4.68136
			0	0	0	0	0	0	0	0	0	0	0	0	0	0	0	0	0	0	0			2.10207	-0.169669	0.0177736	0.549591	0.432635		1.9362	-12.2434	0.0264214	0.973579	0		3.91032	0.57341	4.60872e-05	0.283137	0.716816		13.0552	-0.362348	2.967e-39	0.641454	0.358546		-0.660943	-4.68136
			0	0	0	0	0	0	0	0	0	0	0	0	0	0	0	0	0	0	0			2.10207	-0.169669	0.0177736	0.549591	0.432635		1.9362	-12.2434	0.0264214	0.973579	0		3.91032	0.57341	4.60872e-05	0.283137	0.716816		13.0552	-0.362348	2.967e-39	0.641454	0.358546		-0.660943	-4.68136
			0	0	0	0	0	0	0	0	0	0	0	0	0	0	0	0	0	0	0			2.10207	-0.169669	0.0177736	0.549591	0.432635		1.9362	-12.2434	0.0264214	0.973579	0		3.91032	0.57341	4.60872e-05	0.283137	0.716816		13.0552	-0.362348	2.967e-39	0.641454	0.358546		-0.660943	-4.68136
			0	0	0	0	0	0	0	0	0	0	0	0	0	0	0	0	0	0	0			2.10207	-0.169669	0.0177736	0.549591	0.432635		1.9362	-12.2434	0.0264214	0.973579	0		3.91032	0.57341	4.60872e-05	0.283137	0.716816		13.0552	-0.362348	2.967e-39	0.641454	0.358546		-0.660943	-4.68136
			0	0	0	0	0	0	0	0	0	0	0	0	0	0	0	0	0	0	0			2.10207	-0.169669	0.0177736	0.549591	0.432635		1.9362	-12.2434	0.0264214	0.973579	0		3.91032	0.57341	4.60872e-05	0.283137	0.716816		13.0552	-0.362348	2.967e-39	0.641454	0.358546		-0.660943	-4.68136
			0	0	0	0	0	0	0	0	0	0	0	0	0	0	0	0	0	0	0			2.10207	-0.169669	0.0177736	0.549591	0.432635		1.9362	-12.2434	0.0264214	0.973579	0		3.91032	0.57341	4.60872e-05	0.283137	0.716816		13.0552	-0.362348	2.967e-39	0.641454	0.358546		-0.660943	-4.68136
			0	0	0	0	0	0	0	0	0	0	0	0	0	0	0	0	0	0	0			2.10207	-0.169669	0.0177736	0.549591	0.432635		1.9362	-12.2434	0.0264214	0.973579	0		3.91032	0.57341	4.60872e-05	0.283137	0.716816		13.0552	-0.362348	2.967e-39	0.641454	0.358546		-0.660943	-4.68136
			0	0	0	0	0	0	0	0	0	0	0	0	0	0	0	0	0	0	0			2.10207	-0.169669	0.0177736	0.549591	0.432635		1.9362	-12.2434	0.0264214	0.973579	0		3.91032	0.57341	4.60872e-05	0.283137	0.716816		13.0552	-0.362348	2.967e-39	0.641454	0.358546		-0.660943	-4.68136
			0	0	0	0	0	0	0	0	0	0	0	0	0	0	0	0	0	0	0			2.10207	-0.169669	0.0177736	0.549591	0.432635		1.9362	-12.2434	0.0264214	0.973579	0		3.91032	0.57341	4.60872e-05	0.283137	0.716816		13.0552	-0.362348	2.967e-39	0.641454	0.358546		-0.660943	-4.68136
			0	0	0	0	0	0	0	0	0	0	0	0	0	0	0	0	0	0	0			2.10207	-0.169669	0.0177736	0.549591	0.432635		1.9362	-12.2434	0.0264214	0.973579	0		3.91032	0.57341	4.60872e-05	0.283137	0.716816		13.0552	-0.362348	2.967e-39	0.641454	0.358546		-0.660943	-4.68136
			0	0	0	0	0	0	0	0	0	0	0	0	0	0	0	0	0	0	0			2.10207	-0.169669	0.0177736	0.549591	0.432635		1.9362	-12.2434	0.0264214	0.973579	0		3.91032	0.57341	4.60872e-05	0.283137	0.716816		13.0552	-0.362348	2.967e-39	0.641454	0.358546		-0.660943	-4.68136
			0	0	0	0	0	0	0	0	0	0	0	0	0	0	0	0	0	0	0			2.10207	-0.169669	0.0177736	0.549591	0.432635		1.9362	-12.2434	0.0264214	0.973579	0		3.91032	0.57341	4.60872e-05	0.283137	0.716816		13.0552	-0.362348	2.967e-39	0.641454	0.358546		-0.660943	-4.68136
			0	0	0	0	0	0	0	0	0	0	0	0	0	0	0	0	0	0	0			2.10207	-0.169669	0.0177736	0.549591	0.432635		1.9362	-12.2434	0.0264214	0.973579	0		3.91032	0.57341	4.60872e-05	0.283137	0.716816		13.0552	-0.362348	2.967e-39	0.641454	0.358546		-0.660943	-4.68136
			0	0	0	0	0	0	0	0	0	0	0	0	0	0	0	0	0	0	0			2.10207	-0.169669	0.0177736	0.549591	0.432635		1.9362	-12.2434	0.0264214	0.973579	0		3.91032	0.57341	4.60872e-05	0.283137	0.716816		13.0552	-0.362348	2.967e-39	0.641454	0.358546		-0.660943	-4.68136
			0	0	0	0	0	0	0	0	0	0	0	0	0	0	0	0	0	0	0			2.10207	-0.169669	0.0177736	0.549591	0.432635		1.9362	-12.2434	0.0264214	0.973579	0		3.91032	0.57341	4.60872e-05	0.283137	0.716816		13.0552	-0.362348	2.967e-39	0.641454	0.358546		-0.660943	-4.68136
			0	0	0	0	0	0	0	0	0	0	0	0	0	0	0	0	0	0	0			2.10207	-0.169669	0.0177736	0.549591	0.432635		1.9362	-12.2434	0.0264214	0.973579	0		3.91032	0.57341	4.60872e-05	0.283137	0.716816		13.0552	-0.362348	2.967e-39	0.641454	0.358546		-0.660943	-4.68136
			0	0	0	0	0	0	0	0	0	0	0	0	0	0	0	0	0	0	0			2.10207	-0.169669	0.0177736	0.549591	0.432635		1.9362	-12.2434	0.0264214	0.973579	0		3.91032	0.57341	4.60872e-05	0.283137	0.716816		13.0552	-0.362348	2.967e-39	0.641454	0.358546		-0.660943	-4.68136
			0	0	0	0	0	0	0	0	0	0	0	0	0	0	0	0	0	0	0			2.10207	-0.169669	0.0177736	0.549591	0.432635		1.9362	-12.2434	0.0264214	0.973579	0		3.91032	0.57341	4.60872e-05	0.283137	0.716816		13.0552	-0.362348	2.967e-39	0.641454	0.358546		-0.660943	-4.68136
			0	0	0	0	0	0	0	0	0	0	0	0	0	0	0	0	0	0	0			2.10207	-0.169669	0.0177736	0.549591	0.432635		1.9362	-12.2434	0.0264214	0.973579	0		3.91032	0.57341	4.60872e-05	0.283137	0.716816		13.0552	-0.362348	2.967e-39	0.641454	0.358546		-0.660943	-4.68136
			0	0	0	0	0	0	0	0	0	0	0	0	0	0	0	0	0	0	0			2.10207	-0.169669	0.0177736	0.549591	0.432635		1.9362	-12.2434	0.0264214	0.973579	0		3.91032	0.57341	4.60872e-05	0.283137	0.716816		13.0552	-0.362348	2.967e-39	0.641454	0.358546		-0.660943	-4.68136
			0	0	0	0	0	0	0	0	0	0	0	0	0	0	0	0	0	0	0			2.10207	-0.169669	0.0177736	0.549591	0.432635		1.9362	-12.2434	0.0264214	0.973579	0		3.91032	0.57341	4.60872e-05	0.283137	0.716816		13.0552	-0.362348	2.967e-39	0.641454	0.358546		-0.660943	-4.68136
			0	0	0	0	0	0	0	0	0	0	0	0	0	0	0	0	0	0	0			2.10207	-0.169669	0.0177736	0.549591	0.432635		1.9362	-12.2434	0.0264214	0.973579	0		3.91032	0.57341	4.60872e-05	0.283137	0.716816		13.0552	-0.362348	2.967e-39	0.641454	0.358546		-0.660943	-4.68136
			0	0	0	0	0	0	0	0	0	0	0	0	0	0	0	0	0	0	0			2.10207	-0.169669	0.0177736	0.549591	0.432635		1.9362	-12.2434	0.0264214	0.973579	0		3.91032	0.57341	4.60872e-05	0.283137	0.716816		13.0552	-0.362348	2.967e-39	0.641454	0.358546		-0.660943	-4.68136
			0	0	0	0	0	0	0	0	0	0	0	0	0	0	0	0	0	0	0			2.10207	-0.169669	0.0177736	0.549591	0.432635		1.9362	-12.2434	0.0264214	0.973579	0		3.91032	0.57341	4.60872e-05	0.283137	0.716816		13.0552	-0.362348	2.967e-39	0.641454	0.358546		-0.660943	-4.68136
			0	0	0	0	0	0	0	0	0	0	0	0	0	0	0	0	0	0	0			2.10207	-0.169669	0.0177736	0.549591	0.432635		1.9362	-12.2434	0.0264214	0.973579	0		3.91032	0.57341	4.60872e-05	0.283137	0.716816		13.0552	-0.362348	2.967e-39	0.641454	0.358546		-0.660943	-4.68136
			0	0	0	0	0	0	0	0	0	0	0	0	0	0	0	0	0	0	0			2.10207	-0.169669	0.0177736	0.549591	0.432635		1.9362	-12.2434	0.0264214	0.973579	0		3.91032	0.57341	4.60872e-05	0.283137	0.716816		13.0552	-0.362348	2.967e-39	0.641454	0.358546		-0.660943	-4.68136
			0	0	0	0	0	0	0	0	0	0	0	0	0	0	0	0	0	0	0			2.10207	-0.169669	0.0177736	0.549591	0.432635		1.9362	-12.2434	0.0264214	0.973579	0		3.91032	0.57341	4.60872e-05	0.283137	0.716816		13.0552	-0.362348	2.967e-39	0.641454	0.358546		-0.660943	-4.68136
			0	0	0	0	0	0	0	0	0	0	0	0	0	0	0	0	0	0	0			2.10207	-0.169669	0.0177736	0.549591	0.432635		1.9362	-12.2434	0.0264214	0.973579	0		3.91032	0.57341	4.60872e-05	0.283137	0.716816		13.0552	-0.362348	2.967e-39	0.641454	0.358546		-0.660943	-4.68136
			0	0	0	0	0	0	0	0	0	0	0	0	0	0	0	0	0	0	0			2.10207	-0.169669	0.0177736	0.549591	0.432635		1.9362	-12.2434	0.0264214	0.973579	0		3.91032	0.57341	4.60872e-05	0.283137	0.716816		13.0552	-0.362348	2.967e-39	0.641454	0.358546		-0.660943	-4.68136
			0	0	0	0	0	0	0	0	0	0	0	0	0	0	0	0	0	0	0			2.10207	-0.169669	0.0177736	0.549591	0.432635		1.9362	-12.2434	0.0264214	0.973579	0		3.91032	0.57341	4.60872e-05	0.283137	0.716816		13.0552	-0.362348	2.967e-39	0.641454	0.358546		-0.660943	-4.68136
			0	0	0	0	0	0	0	0	0	0	0	0	0	0	0	0	0	0	0			2.10207	-0.169669	0.0177736	0.549591	0.432635		1.9362	-12.2434	0.0264214	0.973579	0		3.91032	0.57341	4.60872e-05	0.283137	0.716816		13.0552	-0.362348	2.967e-39	0.641454	0.358546		-0.660943	-4.68136
			0	0	0	0	0	0	0	0	0	0	0	0	0	0	0	0	0	0	0			2.10207	-0.169669	0.0177736	0.549591	0.432635		1.9362	-12.2434	0.0264214	0.973579	0		3.91032	0.57341	4.60872e-05	0.283137	0.716816		13.0552	-0.362348	2.967e-39	0.641454	0.358546		-0.660943	-4.68136
			0	0	0	0	0	0	0	0	0	0	0	0	0	0	0	0	0	0	0			2.10207	-0.169669	0.0177736	0.549591	0.432635		1.9362	-12.2434	0.0264214	0.973579	0		3.91032	0.57341	4.60872e-05	0.283137	0.716816		13.0552	-0.362348	2.967e-39	0.641454	0.358546		-0.660943	-4.68136
			0	0	0	0	0	0	0	0	0	0	0	0	0	0	0	0	0	0	0			2.10207	-0.169669	0.0177736	0.549591	0.432635		1.9362	-12.2434	0.0264214	0.973579	0		3.91032	0.57341	4.60872e-05	0.283137	0.716816		13.0552	-0.362348	2.967e-39	0.641454	0.358546		-0.660943	-4.68136
			0	0	0	0	0	0	0	0	0	0	0	0	0	0	0	0	0	0	0			2.10207	-0.169669	0.0177736	0.549591	0.432635		1.9362	-12.2434	0.0264214	0.973579	0		3.91032	0.57341	4.60872e-05	0.283137	0.716816		13.0552	-0.362348	2.967e-39	0.641454	0.358546		-0.660943	-4.68136
			0	0	0	0	0	0	0	0	0	0	0	0	0	0	0	0	0	0	0			2.10207	-0.169669	0.0177736	0.549591	0.432635		1.9362	-12.2434	0.0264214	0.973579	0		3.91032	0.57341	4.60872e-05	0.283137	0.716816		13.0552	-0.362348	2.967e-39	0.641454	0.358546		-0.660943	-4.68136
			0	0	0	0	0	0	0	0	0	0	0	0	0	0	0	0	0	0	0			2.10207	-0.169669	0.0177736	0.549591	0.432635		1.9362	-12.2434	0.0264214	0.973579	0		3.91032	0.57341	4.60872e-05	0.283137	0.716816		13.0552	-0.362348	2.967e-39	0.641454	0.358546		-0.660943	-4.68136
			0	0	0	0	0	0	0	0	0	0	0	0	0	0	0	0	0	0	0			2.10207	-0.169669	0.0177736	0.549591	0.432635		1.9362	-12.2434	0.0264214	0.973579	0		3.91032	0.57341	4.60872e-05	0.283137	0.716816		13.0552	-0.362348	2.967e-39	0.641454	0.358546		-0.660943	-4.68136
			0	0	0	0	0	0	0	0	0	0	0	0	0	0	0	0	0	0	0			2.10207	-0.169669	0.0177736	0.549591	0.432635		1.9362	-12.2434	0.0264214	0.973579	0		3.91032	0.57341	4.60872e-05	0.283137	0.716816		13.0552	-0.362348	2.967e-39	0.641454	0.358546		-0.660943	-4.68136
			0	0	0	0	0	0	0	0	0	0	0	0	0	0	0	0	0	0	0			2.10207	-0.169669	0.0177736	0.549591	0.432635		1.9362	-12.2434	0.0264214	0.973579	0		3.91032	0.57341	4.60872e-05	0.283137	0.716816		13.0552	-0.362348	2.967e-39	0.641454	0.358546		-0.660943	-4.68136
			0	0	0	0	0	0	0	0	0	0	0	0	0	0	0	0	0	0	0			2.10207	-0.169669	0.0177736	0.549591	0.432635		1.9362	-12.2434	0.0264214	0.973579	0		3.91032	0.57341	4.60872e-05	0.283137	0.716816		13.0552	-0.362348	2.967e-39	0.641454	0.358546		-0.660943	-4.68136
			0	0	0	0	0	0	0	0	0	0	0	0	0	0	0	0	0	0	0			2.10207	-0.169669	0.0177736	0.549591	0.432635		1.9362	-12.2434	0.0264214	0.973579	0		3.91032	0.57341	4.60872e-05	0.283137	0.716816		13.0552	-0.362348	2.967e-39	0.641454	0.358546		-0.660943	-4.68136
			0	0	0	0	0	0	0	0	0	0	0	0	0	0	0	0	0	0	0			2.10207	-0.169669	0.0177736	0.549591	0.432635		1.9362	-12.2434	0.0264214	0.973579	0		3.91032	0.57341	4.60872e-05	0.283137	0.716816		13.0552	-0.362348	2.967e-39	0.641454	0.358546		-0.660943	-4.68136
			0	0	0	0	0	0	0	0	0	0	0	0	0	0	0	0	0	0	0			2.10207	-0.169669	0.0177736	0.549591	0.432635		1.9362	-12.2434	0.0264214	0.973579	0		3.91032	0.57341	4.60872e-05	0.283137	0.716816		13.0552	-0.362348	2.967e-39	0.641454	0.358546		-0.660943	-4.68136
			0	0	0	0	0	0	0	0	0	0	0	0	0	0	0	0	0	0	0			2.10207	-0.169669	0.0177736	0.549591	0.432635		1.9362	-12.2434	0.0264214	0.973579	0		3.91032	0.57341	4.60872e-05	0.283137	0.716816		13.0552	-0.362348	2.967e-39	0.641454	0.358546		-0.660943	-4.68136
			0	0	0	0	0	0	0	0	0	0	0	0	0	0	0	0	0	0	0			2.10207	-0.169669	0.0177736	0.549591	0.432635		1.9362	-12.2434	0.0264214	0.973579	0		3.91032	0.57341	4.60872e-05	0.283137	0.716816		13.0552	-0.362348	2.967e-39	0.641454	0.358546		-0.660943	-4.68136
			0	0	0	0	0	0	0	0	0	0	0	0	0	0	0	0	0	0	0			2.10207	-0.169669	0.0177736	0.549591	0.432635		1.9362	-12.2434	0.0264214	0.973579	0		3.91032	0.57341	4.60872e-05	0.283137	0.716816		13.0552	-0.362348	2.967e-39	0.641454	0.358546		-0.660943	-4.68136
			0	0	0	0	0	0	0	0	0	0	0	0	0	0	0	0	0	0	0			2.10207	-0.169669	0.0177736	0.549591	0.432635		1.9362	-12.2434	0.0264214	0.973579	0		3.91032	0.57341	4.60872e-05	0.283137	0.716816		13.0552	-0.362348	2.967e-39	0.641454	0.358546		-0.660943	-4.68136
			0	0	0	0	0	0	0	0	0	0	0	0	0	0	0	0	0	0	0			2.10207	-0.169669	0.0177736	0.549591	0.432635		1.9362	-12.2434	0.0264214	0.973579	0		3.91032	0.57341	4.60872e-05	0.283137	0.716816		13.0552	-0.362348	2.967e-39	0.641454	0.358546		-0.660943	-4.68136
			0	0	0	0	0	0	0	0	0	0	0	0	0	0	0	0	0	0	0			2.10207	-0.169669	0.0177736	0.549591	0.432635		1.9362	-12.2434	0.0264214	0.973579	0		3.91032	0.57341	4.60872e-05	0.283137	0.716816		13.0552	-0.362348	2.967e-39	0.641454	0.358546		-0.660943	-4.68136
			0	0	0	0	0	0	0	0	0	0	0	0	0	0	0	0	0	0	0			2.10207	-0.169669	0.0177736	0.549591	0.432635		1.9362	-12.2434	0.0264214	0.973579	0		3.91032	0.57341	4.60872e-05	0.283137	0.716816		13.0552	-0.362348	2.967e-39	0.641454	0.358546		-0.660943	-4.68136
			0	0	0	0	0	0	0	0	0	0	0	0	0	0	0	0	0	0	0			2.10207	-0.169669	0.0177736	0.549591	0.432635		1.9362	-12.2434	0.0264214	0.973579	0		3.91032	0.57341	4.60872e-05	0.283137	0.716816		13.0552	-0.362348	2.967e-39	0.641454	0.358546		-0.660943	-4.68136
			0	0	0	0	0	0	0	0	0	0	0	0	0	0	0	0	0	0	0			2.10207	-0.169669	0.0177736	0.549591	0.432635		1.9362	-12.2434	0.0264214	0.973579	0		3.91032	0.57341	4.60872e-05	0.283137	0.716816		13.0552	-0.362348	2.967e-39	0.641454	0.358546		-0.660943	-4.68136
			0	0	0	0	0	0	0	0	0	0	0	0	0	0	0	0	0	0	0			2.10207	-0.169669	0.0177736	0.549591	0.432635		1.9362	-12.2434	0.0264214	0.973579	0		3.91032	0.57341	4.60872e-05	0.283137	0.716816		13.0552	-0.362348	2.967e-39	0.641454	0.358546		-0.660943	-4.68136
			0	0	0	0	0	0	0	0	0	0	0	0	0	0	0	0	0	0	0			2.10207	-0.169669	0.0177736	0.549591	0.432635		1.9362	-12.2434	0.0264214	0.973579	0		3.91032	0.57341	4.60872e-05	0.283137	0.716816		13.0552	-0.362348	2.967e-39	0.641454	0.358546		-0.660943	-4.68136
			0	0	0	0	0	0	0	0	0	0	0	0	0	0	0	0	0	0	0			2.10207	-0.169669	0.0177736	0.549591	0.432635		1.9362	-12.2434	0.0264214	0.973579	0		3.91032	0.57341	4.60872e-05	0.283137	0.716816		13.0552	-0.362348	2.967e-39	0.641454	0.358546		-0.660943	-4.68136
			0	0	0	0	0	0	0	0	0	0	0	0	0	0	0	0	0	0	0			2.10207	-0.169669	0.0177736	0.549591	0.432635		1.9362	-12.2434	0.0264214	0.973579	0		3.91032	0.57341	4.60872e-05	0.283137	0.716816		13.0552	-0.362348	2.967e-39	0.641454	0.358546		-0.660943	-4.68136
			0	0	0	0	0	0	0	0	0	0	0	0	0	0	0	0	0	0	0			2.10207	-0.169669	0.0177736	0.549591	0.432635		1.9362	-12.2434	0.0264214	0.973579	0		3.91032	0.57341	4.60872e-05	0.283137	0.716816		13.0552	-0.362348	2.967e-39	0.641454	0.358546		-0.660943	-4.68136
			0	0	0	0	0	0	0	0	0	0	0	0	0	0	0	0	0	0	0			2.10207	-0.169669	0.0177736	0.549591	0.432635		1.9362	-12.2434	0.0264214	0.973579	0		3.91032	0.57341	4.60872e-05	0.283137	0.716816		13.0552	-0.362348	2.967e-39	0.641454	0.358546		-0.660943	-4.68136
			0	0	0	0	0	0	0	0	0	0	0	0	0	0	0	0	0	0	0			2.10207	-0.169669	0.0177736	0.549591	0.432635		1.9362	-12.2434	0.0264214	0.973579	0		3.91032	0.57341	4.60872e-05	0.283137	0.716816		13.0552	-0.362348	2.967e-39	0.641454	0.358546		-0.660943	-4.68136
			0	0	0	0	0	0	0	0	0	0	0	0	0	0	0	0	0	0	0			2.10207	-0.169669	0.0177736	0.549591	0.432635		1.9362	-12.2434	0.0264214	0.973579	0		3.91032	0.57341	4.60872e-05	0.283137	0.716816		13.0552	-0.362348	2.967e-39	0.641454	0.358546		-0.660943	-4.68136
			0	0	0	0	0	0	0	0	0	0	0	0	0	0	0	0	0	0	0			2.10207	-0.169669	0.0177736	0.549591	0.432635		1.9362	-12.2434	0.0264214	0.973579	0		3.91032	0.57341	4.60872e-05	0.283137	0.716816		13.0552	-0.362348	2.967e-39	0.641454	0.358546		-0.660943	-4.68136
			0	0	0	0	0	0	0	0	0	0	0	0	0	0	0	0	0	0	0			2.10207	-0.169669	0.0177736	0.549591	0.432635		1.9362	-12.2434	0.0264214	0.973579	0		3.91032	0.57341	4.60872e-05	0.283137	0.716816		13.0552	-0.362348	2.967e-39	0.641454	0.358546		-0.660943	-4.68136
			0	0	0	0	0	0	0	0	0	0	0	0	0	0	0	0	0	0	0			2.10207	-0.169669	0.0177736	0.549591	0.432635		1.9362	-12.2434	0.0264214	0.973579	0		3.91032	0.57341	4.60872e-05	0.283137	0.716816		13.0552	-0.362348	2.967e-39	0.641454	0.358546		-0.660943	-4.68136
			0	0	0	0	0	0	0	0	0	0	0	0	0	0	0	0	0	0	0			2.10207	-0.169669	0.0177736	0.549591	0.432635		1.9362	-12.2434	0.0264214	0.973579	0		3.91032	0.57341	4.60872e-05	0.283137	0.716816		13.0552	-0.362348	2.967e-39	0.641454	0.358546		-0.660943	-4.68136
			0	0	0	0	0	0	0	0	0	0	0	0	0	0	0	0	0	0	0			2.10207	-0.169669	0.0177736	0.549591	0.432635		1.9362	-12.2434	0.0264214	0.973579	0		3.91032	0.57341	4.60872e-05	0.283137	0.716816		13.0552	-0.362348	2.967e-39	0.641454	0.358546		-0.660943	-4.68136
			0	0	0	0	0	0	0	0	0	0	0	0	0	0	0	0	0	0	0			2.10207	-0.169669	0.0177736	0.549591	0.432635		1.9362	-12.2434	0.0264214	0.973579	0		3.91032	0.57341	4.60872e-05	0.283137	0.716816		13.0552	-0.362348	2.967e-39	0.641454	0.358546		-0.660943	-4.68136
			0	0	0	0	0	0	0	0	0	0	0	0	0	0	0	0	0	0	0			2.10207	-0.169669	0.0177736	0.549591	0.432635		1.9362	-12.2434	0.0264214	0.973579	0		3.91032	0.57341	4.60872e-05	0.283137	0.716816		13.0552	-0.362348	2.967e-39	0.641454	0.358546		-0.660943	-4.68136
			0	0	0	0	0	0	0	0	0	0	0	0	0	0	0	0	0	0	0			2.10207	-0.169669	0.0177736	0.549591	0.432635		1.9362	-12.2434	0.0264214	0.973579	0		3.91032	0.57341	4.60872e-05	0.283137	0.716816		13.0552	-0.362348	2.967e-39	0.641454	0.358546		-0.660943	-4.68136
			0	0	0	0	0	0	0	0	0	0	0	0	0	0	0	0	0	0	0			2.10207	-0.169669	0.0177736	0.549591	0.432635		1.9362	-12.2434	0.0264214	0.973579	0		3.91032	0.57341	4.60872e-05	0.283137	0.716816		13.0552	-0.362348	2.967e-39	0.641454	0.358546		-0.660943	-4.68136
			0	0	0	0	0	0	0	0	0	0	0	0	0	0	0	0	0	0	0			2.10207	-0.169669	0.0177736	0.549591	0.432635		1.9362	-12.2434	0.0264214	0.973579	0		3.91032	0.57341	4.60872e-05	0.283137	0.716816		13.0552	-0.362348	2.967e-39	0.641454	0.358546		-0.660943	-4.68136
			0	0	0	0	0	0	0	0	0	0	0	0	0	0	0	0	0	0	0			2.10207	-0.169669	0.0177736	0.549591	0.432635		1.9362	-12.2434	0.0264214	0.973579	0		3.91032	0.57341	4.60872e-05	0.283137	0.716816		13.0552	-0.362348	2.967e-39	0.641454	0.358546		-0.660943	-4.68136
			0	0	0	0	0	0	0	0	0	0	0	0	0	0	0	0	0	0	0			2.10207	-0.169669	0.0177736	0.549591	0.432635		1.9362	-12.2434	0.0264214	0.973579	0		3.91032	0.57341	4.60872e-05	0.283137	0.716816		13.0552	-0.362348	2.967e-39	0.641454	0.358546		-0.660943	-4.68136
			0	0	0	0	0	0	0	0	0	0	0	0	0	0	0	0	0	0	0			2.10207	-0.169669	0.0177736	0.549591	0.432635		1.9362	-12.2434	0.0264214	0.973579	0		3.91032	0.57341	4.60872e-05	0.283137	0.716816		13.0552	-0.362348	2.967e-39	0.641454	0.358546		-0.660943	-4.68136
			0	0	0	0	0	0	0	0	0	0	0	0	0	0	0	0	0	0	0			2.10207	-0.169669	0.0177736	0.549591	0.432635		1.9362	-12.2434	0.0264214	0.973579	0		3.91032	0.57341	4.60872e-05	0.283137	0.716816		13.0552	-0.362348	2.967e-39	0.641454	0.358546		-0.660943	-4.68136
			0	0	0	0	0	0	0	0	0	0	0	0	0	0	0	0	0	0	0			2.10207	-0.169669	0.0177736	0.549591	0.432635		1.9362	-12.2434	0.0264214	0.973579	0		3.91032	0.57341	4.60872e-05	0.283137	0.716816		13.0552	-0.362348	2.967e-39	0.641454	0.358546		-0.660943	-4.68136
			0	0	0	0	0	0	0	0	0	0	0	0	0	0	0	0	0	0	0			2.10207	-0.169669	0.0177736	0.549591	0.432635		1.9362	-12.2434	0.0264214	0.973579	0		3.91032	0.57341	4.60872e-05	0.283137	0.716816		13.0552	-0.362348	2.967e-39	0.641454	0.358546		-0.660943	-4.68136
			0	0	0	0	0	0	0	0	0	0	0	0	0	0	0	0	0	0	0			2.10207	-0.169669	0.0177736	0.549591	0.432635		1.9362	-12.2434	0.0264214	0.973579	0		3.91032	0.57341	4.60872e-05	0.283137	0.716816		13.0552	-0.362348	2.967e-39	0.641454	0.358546		-0.660943	-4.68136
[truncated: 9,696 more rows]
[truncated: 6 more columns]

## Sheet: linear
	b		Pain/100	Symptom/100	ADL/100	QoL/100	Sport/100	age	female	Pain/100_squared	Pain/100_square root	ADL/100_squared	QoL/100_square root	Sport/100_squared	Sport/100_square root
[truncated: 10,000 more rows]
